# Supplementary material for: YAP1 subgroup supratentorial ependymoma requires TEAD and nuclear factor I-mediated transcriptional programmes for tumorigenesis
Source: Nat Commun. 2019 Sep 2;10:3914. doi: 10.1038/s41467-019-11884-5 (PMC6718408; doi:10.1038/s41467-019-11884-5)
Supplement: Supplementary file 4 — Supplementary Data 1 [file 41467_2019_11884_MOESM4_ESM.xlsx]

## Sheet: RELA and YAP1 fusions
Sample ID	DKFZ ID	Molecular group	ref1	break_pos1	region1	ref2	break_pos2	region2	Num split reads	Num pairs	YAP1 fusion weight (vs WT)	gene_1	transcript_1	gene_1_strand	biotype_1	expression_1 (RPKM)	gene_2	transcript_2	gene_2_strand	biotype_2	expression_2 (RPKM)
YAP1#1	4EP46	ST-EPN-YAP1	11	102076805	[102076673,102076818]	X	149631038	[149631035,149631112]	18	12	0.23	YAP1	YAP1-001:4;YAP1-002:5;YAP1-003:2;YAP1-004:5;YAP1-005:5;YAP1-201:4;YAP1-202:5	+	protein_coding	1.80078	MAMLD1	MAMLD1-001:3;MAMLD1-003:3;MAMLD1-201:2	+	protein_coding	0.734358
YAP1#1	4EP46	ST-EPN-YAP1	11	102076805	[102076669,102076806]	X	149638017	[149638014,149638172]	5	8	0.23	YAP1	YAP1-001:4;YAP1-002:5;YAP1-003:2;YAP1-004:5;YAP1-005:5;YAP1-201:4;YAP1-202:5	+	protein_coding	1.80078	MAMLD1	MAMLD1-001:4;MAMLD1-003:4;MAMLD1-004:3;MAMLD1-005:3;MAMLD1-201:3;MAMLD1-202:2	+	protein_coding	0.734358
YAP1#2	9EP45	ST-EPN-YAP1	X	149631112	[149631038,149631113]	11	102094353	[102094348,102094483]	42	41	0.4	MAMLD1	MAMLD1-001:3;MAMLD1-003:3;MAMLD1-201:2	+	protein_coding	0.513988	YAP1	YAP1-001:5;YAP1-002:7;YAP1-003:4;YAP1-004:7;YAP1-005:6;YAP1-201:5;YAP1-202:6	+	protein_coding	3.5806
YAP1#2	9EP45	ST-EPN-YAP1	X	149613878	[149613730,149613879]	11	102094353	[102094352,102094483]	14	29	0.4	MAMLD1	MAMLD1-001:2;MAMLD1-003:2;MAMLD1-005:2;MAMLD1-201:1;MAMLD1-202:1	+	protein_coding	0.513988	YAP1	YAP1-001:5;YAP1-002:7;YAP1-003:4;YAP1-004:7;YAP1-005:6;YAP1-201:5;YAP1-202:6	+	protein_coding	3.5806
YAP1#2	9EP45	ST-EPN-YAP1	11	102076805	[102076641,102076818]	X	149638017	[149638012,149638133]	22	19	0.4	YAP1	YAP1-001:4;YAP1-002:5;YAP1-003:2;YAP1-004:5;YAP1-005:5;YAP1-201:4;YAP1-202:5	+	protein_coding	3.5806	MAMLD1	MAMLD1-001:4;MAMLD1-003:4;MAMLD1-004:3;MAMLD1-005:3;MAMLD1-201:3;MAMLD1-202:2	+	protein_coding	0.513988
YAP1#2	9EP45	ST-EPN-YAP1	11	102080295	[102080248,102080296]	X	149638017	[149638014,149638186]	6	2	0.4	YAP1	YAP1-002:6;YAP1-003:3;YAP1-004:6	+	protein_coding	3.5806	MAMLD1	MAMLD1-001:4;MAMLD1-003:4;MAMLD1-004:3;MAMLD1-005:3;MAMLD1-201:3;MAMLD1-202:2	+	protein_coding	0.513988
YAP1#3	11EP21	ST-EPN-YAP1	11	102076805	[102076654,102076818]	X	149631038	[149631035,149631112]	34	14	0.28	YAP1	YAP1-001:4;YAP1-002:5;YAP1-003:2;YAP1-004:5;YAP1-005:5;YAP1-201:4;YAP1-202:5	+	protein_coding	2.5421	MAMLD1	MAMLD1-001:3;MAMLD1-003:3;MAMLD1-201:2	+	protein_coding	0.573854
YAP1#4	2EP25	ST-EPN-YAP1	11	102076805	[102076624,102076818]	X	149631038	[149631035,149631113]	15	1	0.22	YAP1	YAP1-001:4;YAP1-002:5;YAP1-003:2;YAP1-004:5;YAP1-005:5;YAP1-201:4;YAP1-202:5	+	protein_coding	2.89461	MAMLD1	MAMLD1-001:3;MAMLD1-003:3;MAMLD1-201:2	+	protein_coding	0.437562
YAP1#5	3EP29	ST-EPN-YAP1	11	102076805	[102076624,102076818]	X	149638017	[149638012,149638167]	51	4	0.35	YAP1	YAP1-001:4;YAP1-002:5;YAP1-003:2;YAP1-004:5;YAP1-005:5;YAP1-201:4;YAP1-202:5	+	protein_coding	2.41863	MAMLD1	MAMLD1-001:4;MAMLD1-003:4;MAMLD1-004:3;MAMLD1-005:3;MAMLD1-201:3;MAMLD1-202:2	+	protein_coding	0.388747
YAP1#5	3EP29	ST-EPN-YAP1	11	102080295	[102080189,102080296]	X	149638017	[149638014,149638087]	8	1	0.35	YAP1	YAP1-002:6;YAP1-003:3;YAP1-004:6	+	protein_coding	2.41863	MAMLD1	MAMLD1-001:4;MAMLD1-003:4;MAMLD1-004:3;MAMLD1-005:3;MAMLD1-201:3;MAMLD1-202:2	+	protein_coding	0.388747
YAP1#6	3EP6	ST-EPN-YAP1	11	102076805	[102076657,102076818]	X	149638017	[149638012,149638180]	14	2	0.17	YAP1	YAP1-001:4;YAP1-002:5;YAP1-003:2;YAP1-004:5;YAP1-005:5;YAP1-201:4;YAP1-202:5	+	protein_coding	3.99795	MAMLD1	MAMLD1-001:4;MAMLD1-003:4;MAMLD1-004:3;MAMLD1-005:3;MAMLD1-201:3;MAMLD1-202:2	+	protein_coding	0.387351
YAP1#7	3EP45	ST-EPN-YAP1	11	102094483	[102094353,102094483]	11	126104890	[126104888,126104982]	78	4	0.61	YAP1	YAP1-001:5;YAP1-002:7;YAP1-003:4;YAP1-004:7;YAP1-005:6;YAP1-201:5;YAP1-202:6	+	protein_coding	2.91041	FAM118B	FAM118B-001:3;FAM118B-003:2;FAM118B-004:2;FAM118B-005:3;FAM118B-007:2;FAM118B-008:4;FAM118B-009:2	+	protein_coding	2.93744
RELA#3	11EP22	ST-EPN-RELA	11	63533279	[63533279,63533544]	11	65429676	[65429637,65429681]	227	24	-	C11orf95	C11orf95-001:1;C11orf95-002:1;C11orf95-003:1;C11orf95-004:1;C11orf95-201:2	-	processed_transcript	8.49138	RELA	RELA-001:2;RELA-002:2;RELA-004:2;RELA-005:2;RELA-006:2;RELA-008:2;RELA-010:2;RELA-011:2;RELA-012:2;RELA-013:2;RELA-014:2;RELA-015:2;RELA-016:1;RELA-017:2;RELA-018:2;RELA-021:2;RELA-023:2;RELA-024:2;RELA-025:2;RELA-026:2;RELA-027:2	-	protein_coding	4.14151
RELA#3	11EP22	ST-EPN-RELA	11	63533279	[63533279,63533443]	11	65429559	[65429408,65429562]	4	61	-	C11orf95	C11orf95-001:1;C11orf95-002:1;C11orf95-003:1;C11orf95-004:1;C11orf95-201:2	-	processed_transcript	8.49138	RELA	RELA-001:3;RELA-002:3;RELA-004:3;RELA-005:3;RELA-006:3;RELA-008:3;RELA-010:3;RELA-011:3;RELA-012:3;RELA-013:3;RELA-014:3;RELA-015:3;RELA-016:2;RELA-018:2;RELA-021:3;RELA-022:2;RELA-023:3;RELA-024:3;RELA-025:3;RELA-026:3;RELA-027:3	-	protein_coding	4.14151
RELA#4	7EP41	ST-EPN-RELA	11	63533279	[63533279,63533341]	11	65429559	[65429408,65429562]	9	16	-	C11orf95	C11orf95-001:1;C11orf95-002:1;C11orf95-004:1;C11orf95-201:2	-	processed_transcript	8.3259	RELA	RELA-001:3;RELA-002:3;RELA-004:3;RELA-005:3;RELA-006:3;RELA-008:3;RELA-010:3;RELA-011:3;RELA-012:3;RELA-013:3;RELA-014:3;RELA-015:3;RELA-016:2;RELA-018:2;RELA-021:3;RELA-022:2;RELA-023:3;RELA-024:3;RELA-025:3;RELA-026:3;RELA-027:3	-	protein_coding	5.30198
RELA#5	4EP53	ST-EPN-RELA	11	63532340	[63532340,63532659]	11	65429559	[65429408,65429562]	24	123	-	C11orf95	C11orf95-003:2;C11orf95-004:2;C11orf95-201:3	-	processed_transcript	22.1372	RELA	RELA-001:3;RELA-002:3;RELA-004:3;RELA-005:3;RELA-006:3;RELA-008:3;RELA-010:3;RELA-011:3;RELA-012:3;RELA-013:3;RELA-014:3;RELA-015:3;RELA-016:2;RELA-018:2;RELA-021:3;RELA-022:2;RELA-023:3;RELA-024:3;RELA-025:3;RELA-026:3;RELA-027:3	-	protein_coding	10.4222

## Sheet: ChIP-seq QC
Sample ID	DKFZ ID	ChIP-seq type	Molecular group	Num maped reads (%)	Insert size	Coverage	Num peaks
YAP1#2	9EP45	YAP1	ST-EPN-YAP1	25,695,049 (86.2%)	237	1.0292X	26443
YAP1#1	4EP46	YAP1	ST-EPN-YAP1	67,659,684 (90.8%)	227	2.6596X	26327
YAP1#3	11EP21	YAP1	ST-EPN-YAP1	43,711,470 (86.38%)	231	1.7507X	47286
RELA#3	11EP22	YAP1	ST-EPN-RELA	94,588,958 (90.99%)	213	3.7115X	53780
RELA#4	7EP41	YAP1	ST-EPN-RELA	25,241,928 (86.18%)	218	1.0111X	39157
RELA#5	4EP53	YAP1	ST-EPN-RELA	73,687,302 (92.62%)	216	2.9553X	40106
YAP1#2	9EP45	NFIA	ST-EPN-YAP1	59,295,914 (87.45%)	209	2.3777X	49269
YAP1#1	4EP46	NFIA	ST-EPN-YAP1	53,847,517 (84.57%)	218	2.1589X	43435
YAP1#3	11EP21	NFIA	ST-EPN-YAP1	102,757,008 (90.13%)	210	4.1217X	69614
