# Supplementary material for: YAP1 subgroup supratentorial ependymoma requires TEAD and nuclear factor I-mediated transcriptional programmes for tumorigenesis
Source: Nat Commun. 2019 Sep 2;10:3914. doi: 10.1038/s41467-019-11884-5 (PMC6718408; doi:10.1038/s41467-019-11884-5)
Supplement: Supplementary file 5 — Supplementary Data 2 [file 41467_2019_11884_MOESM5_ESM.xlsx]

## Sheet: Motif enrichment ST-EPN-YAP1
Motif enrichment in ST-EPN-YAP1-specific YAP1 peaks
Motif Name	Consensus	P-value	Log P-value	q-value (Benjamini)	# of Target Sequences with Motif(of 1087)	% of Target Sequences with Motif	# of Background Sequences with Motif(of 47733)	% of Background Sequences with Motif
NF1-halfsite(CTF)/LNCaP-NF1-ChIP-Seq(Unpublished)/Homer	YTGCCAAG	1e-46	-107.2	0	427	0.3928	9627.7	0.2017
TEAD3(TEA)/MA0808.1/JASPAR	ACATTCCA	1e-30	-70.71	0	431	0.3965	11328.1	0.2373
TEAD4(TEA)/Tropoblast-Tead4-ChIP-Seq(GSE37350)/Homer	CCWGGAATGY	1e-29	-68.72	0	203	0.1868	3740.1	0.0784
TEAD2(TEA)/Py2T-Tead2-ChIP-Seq(GSE55709)/Homer	CCWGGAATGY	1e-22	-50.69	0	134	0.1233	2293.5	0.048
TEAD(TEA)/Fibroblast-PU.1-ChIP-Seq(Unpublished)/Homer	YCWGGAATGY	1e-20	-47.06	0	159	0.1463	3115.6	0.0653
Rfx2(HTH)/LoVo-RFX2-ChIP-Seq(GSE49402)/Homer	GTTGCCATGGCAACM	1e-19	-44.29	0	42	0.0386	300.1	0.0063
Rfx1(HTH)/NPC-H3K4me1-ChIP-Seq(GSE16256)/Homer	KGTTGCCATGGCAA	1e-17	-41.37	0	67	0.0616	815.8	0.0171
RFX(HTH)/K562-RFX3-ChIP-Seq(SRA012198)/Homer	CGGTTGCCATGGCAAC	1e-17	-39.36	0	37	0.034	263.7	0.0055
X-box(HTH)/NPC-H3K4me1-ChIP-Seq(GSE16256)/Homer	GGTTGCCATGGCAA	1e-12	-28.89	0	41	0.0377	452.9	0.0095
NF1(CTF)/LNCAP-NF1-ChIP-Seq(Unpublished)/Homer	CYTGGCABNSTGCCAR	1e-11	-26.59	0	96	0.0883	1940.2	0.0406
Rfx5(HTH)/GM12878-Rfx5-ChIP-Seq(GSE31477)/Homer	SCCTAGCAACAG	1e-11	-26.16	0	68	0.0626	1158	0.0243
Tlx?(NR)/NPC-H3K4me1-ChIP-Seq(GSE16256)/Homer	CTGGCAGSCTGCCA	1e-10	-23.27	0	97	0.0892	2095.9	0.0439
Sox10(HMG)/SciaticNerve-Sox3-ChIP-Seq(GSE35132)/Homer	CCWTTGTYYB	1e-09	-22.08	0	240	0.2208	7131.4	0.1494
Sox3(HMG)/NPC-Sox3-ChIP-Seq(GSE33059)/Homer	CCWTTGTY	1e-08	-20.6	0	251	0.2309	7663.7	0.1606
Nur77(NR)/K562-NR4A1-ChIP-Seq(GSE31363)/Homer	TGACCTTTNCNT	1e-08	-20.22	0	45	0.0414	705.2	0.0148
Sox2(HMG)/mES-Sox2-ChIP-Seq(GSE11431)/Homer	BCCATTGTTC	1e-06	-15.53	0	136	0.1251	3810.4	0.0798
Bcl6(Zf)/Liver-Bcl6-ChIP-Seq(GSE31578)/Homer	NNNCTTTCCAGGAAA	1e-06	-15.35	0	218	0.2006	6863.1	0.1438
NFAT(RHD)/Jurkat-NFATC1-ChIP-Seq(Jolma_et_al.)/Homer	ATTTTCCATT	1e-06	-15.07	0	153	0.1408	4456.4	0.0934
Sox6(HMG)/Myotubes-Sox6-ChIP-Seq(GSE32627)/Homer	CCATTGTTNY	1e-06	-14.23	0	220	0.2024	7046.8	0.1476
Sox15(HMG)/CPA-Sox15-ChIP-Seq(GSE62909)/Homer	RAACAATGGN	1e-06	-13.91	0	153	0.1408	4547.9	0.0953
Smad3(MAD)/NPC-Smad3-ChIP-Seq(GSE36673)/Homer	TWGTCTGV	1e-06	-13.89	0	365	0.3358	12874.4	0.2697
Sox4(HMG)/proB-Sox4-ChIP-Seq(GSE50066)/Homer	YCTTTGTTCC	1e-05	-13.61	0	126	0.1159	3588.5	0.0752
Atf3(bZIP)/GBM-ATF3-ChIP-Seq(GSE33912)/Homer	DATGASTCATHN	1e-05	-13	0	86	0.0791	2229.6	0.0467
Fosl2(bZIP)/3T3L1-Fosl2-ChIP-Seq(GSE56872)/Homer	NATGASTCABNN	1e-05	-12.82	0	48	0.0442	1011.5	0.0212
CEBP(bZIP)/ThioMac-CEBPb-ChIP-Seq(GSE21512)/Homer	ATTGCGCAAC	1e-05	-12.66	0	102	0.0938	2803.7	0.0587
Tgif2(Homeobox)/mES-Tgif2-ChIP-Seq(GSE55404)/Homer	TGTCANYT	1e-05	-12.4	0.0001	410	0.3772	14942.8	0.3131
Stat3+il21(Stat)/CD4-Stat3-ChIP-Seq(GSE19198)/Homer	SVYTTCCNGGAARB	1e-05	-11.82	0.0001	112	0.103	3217.7	0.0674
Fra1(bZIP)/BT549-Fra1-ChIP-Seq(GSE46166)/Homer	NNATGASTCATH	0.0001	-11.46	0.0001	72	0.0662	1845.3	0.0387
Stat3(Stat)/mES-Stat3-ChIP-Seq(GSE11431)/Homer	CTTCCGGGAA	0.0001	-11.42	0.0001	83	0.0764	2222.8	0.0466
AP-1(bZIP)/ThioMac-PU.1-ChIP-Seq(GSE21512)/Homer	VTGACTCATC	0.0001	-10.79	0.0003	93	0.0856	2614.8	0.0548
Bapx1(Homeobox)/VertebralCol-Bapx1-ChIP-Seq(GSE36672)/Homer	TTRAGTGSYK	0.0001	-10.7	0.0003	256	0.2355	8855.6	0.1855
SeqBias: CG bias	SSSSSSSSSS	0.0001	-9.788	0.0007	815	0.7498	33238.5	0.6964
STAT4(Stat)/CD4-Stat4-ChIP-Seq(GSE22104)/Homer	NYTTCCWGGAAR	0.0001	-9.674	0.0007	143	0.1316	4550.5	0.0953
Mef2b(MADS)/HEK293-Mef2b.V5-ChIP-Seq(GSE67450)/Homer	GCTATTTTTGGM	0.0001	-9.658	0.0007	108	0.0994	3243.6	0.068
BATF(bZIP)/Th17-BATF-ChIP-Seq(GSE39756)/Homer	DATGASTCAT	0.0001	-9.616	0.0007	80	0.0736	2237.8	0.0469
Atf7(bZIP)/3T3L1-Atf7-ChIP-Seq(GSE56872)/Homer	NGRTGACGTCAY	0.0001	-9.389	0.0009	56	0.0515	1425.5	0.0299
Erra(NR)/HepG2-Erra-ChIP-Seq(GSE31477)/Homer	CAAAGGTCAG	0.0001	-9.337	0.0009	273	0.2511	9725.5	0.2038
c-Jun-CRE(bZIP)/K562-cJun-ChIP-Seq(GSE31477)/Homer	ATGACGTCATCY	0.001	-9.062	0.0012	40	0.0368	920.8	0.0193
KLF10(Zf)/HEK293-KLF10.GFP-ChIP-Seq(GSE58341)/Homer	GGGGGTGTGTCC	0.001	-8.889	0.0014	67	0.0616	1831.4	0.0384
Nkx2.1(Homeobox)/LungAC-Nkx2.1-ChIP-Seq(GSE43252)/Homer	RSCACTYRAG	0.001	-8.823	0.0014	337	0.31	12436.1	0.2605
Esrrb(NR)/mES-Esrrb-ChIP-Seq(GSE11431)/Homer	KTGACCTTGA	0.001	-8.523	0.0019	84	0.0773	2461.3	0.0516
AARE(HLH)/mES-cMyc-ChIP-Seq/Homer	GATTGCATCA	0.001	-8.223	0.0025	18	0.0166	301.9	0.0063
CEBP:AP1(bZIP)/ThioMac-CEBPb-ChIP-Seq(GSE21512)/Homer	DRTGTTGCAA	0.001	-7.814	0.0036	102	0.0938	3185.4	0.0667
Sox9(HMG)/Limb-SOX9-ChIP-Seq(GSE73225)/Homer	AGGVNCCTTTGT	0.001	-7.761	0.0038	117	0.1076	3756.7	0.0787
Gfi1b(Zf)/HPC7-Gfi1b-ChIP-Seq(GSE22178)/Homer	MAATCACTGC	0.001	-7.469	0.0049	90	0.0828	2770.3	0.058
Jun-AP1(bZIP)/K562-cJun-ChIP-Seq(GSE31477)/Homer	GATGASTCATCN	0.001	-7.433	0.005	31	0.0285	709.9	0.0149
SeqBias: A/T bias	WWWWWWWWWW	0.001	-7.167	0.0064	940	0.8648	39575	0.8291
GRE(NR),IR3/RAW264.7-GRE-ChIP-Seq(Unpublished)/Homer	VAGRACAKWCTGTYC	0.001	-7.145	0.0064	33	0.0304	786.2	0.0165
FOXA1(Forkhead)/LNCAP-FOXA1-ChIP-Seq(GSE27824)/Homer	WAAGTAAACA	0.001	-7.135	0.0064	140	0.1288	4712.8	0.0987
PGR(NR)/EndoStromal-PGR-ChIP-Seq(GSE69539)/Homer	AAGAACATWHTGTTC	0.001	-7.124	0.0064	33	0.0304	787.6	0.0165
Foxa2(Forkhead)/Liver-Foxa2-ChIP-Seq(GSE25694)/Homer	CYTGTTTACWYW	0.001	-7.029	0.0067	98	0.0902	3111.3	0.0652
EBF1(EBF)/Near-E2A-ChIP-Seq(GSE21512)/Homer	GTCCCCWGGGGA	0.01	-6.88	0.0077	156	0.1435	5372.3	0.1125
NFAT:AP1(RHD,bZIP)/Jurkat-NFATC1-ChIP-Seq(Jolma_et_al.)/Homer	SARTGGAAAAWRTGAGTCAB	0.01	-6.568	0.0103	29	0.0267	685.4	0.0144
SeqBias: polyC-repeat	CCCCCCCCCC	0.01	-6.401	0.0119	1076	0.9899	46653.8	0.9774
Gata1(Zf)/K562-GATA1-ChIP-Seq(GSE18829)/Homer	SAGATAAGRV	0.01	-6.372	0.0121	67	0.0616	2019.8	0.0423
MYB(HTH)/ERMYB-Myb-ChIPSeq(GSE22095)/Homer	GGCVGTTR	0.01	-6.282	0.013	205	0.1886	7423.3	0.1555
NF1:FOXA1(CTF,Forkhead)/LNCAP-FOXA1-ChIP-Seq(GSE27824)/Homer	WNTGTTTRYTTTGGCA	0.01	-6.255	0.0131	13	0.012	219.4	0.0046
Ap4(bHLH)/AML-Tfap4-ChIP-Seq(GSE45738)/Homer	NAHCAGCTGD	0.01	-5.944	0.0175	165	0.1518	5861.3	0.1228
Gata2(Zf)/K562-GATA2-ChIP-Seq(GSE18829)/Homer	BBCTTATCTS	0.01	-5.843	0.0191	74	0.0681	2326.6	0.0487
Atf2(bZIP)/3T3L1-Atf2-ChIP-Seq(GSE56872)/Homer	NRRTGACGTCAT	0.01	-5.829	0.0191	37	0.034	991.1	0.0208
FOXA1(Forkhead)/MCF7-FOXA1-ChIP-Seq(GSE26831)/Homer	WAAGTAAACA	0.01	-5.816	0.0191	112	0.103	3782.2	0.0792
Atf1(bZIP)/K562-ATF1-ChIP-Seq(GSE31477)/Homer	GATGACGTCA	0.01	-5.804	0.0191	67	0.0616	2069.8	0.0434
Mef2d(MADS)/Retina-Mef2d-ChIP-Seq(GSE61391)/Homer	GCTATTTTTAGC	0.01	-5.775	0.0191	25	0.023	594.8	0.0125
PAX5(Paired,Homeobox),condensed/GM12878-PAX5-ChIP-Seq(GSE32465)/Homer	GTCACGCTCSCTGM	0.01	-5.74	0.0195	16	0.0147	318.5	0.0067
Oct6(POU,Homeobox)/NPC-Oct6-ChIP-Seq(GSE35496)/Homer	WATGCAAATGAG	0.01	-5.661	0.0208	51	0.0469	1496.3	0.0313
Chop(bZIP)/MEF-Chop-ChIP-Seq(GSE35681)/Homer	ATTGCATCAT	0.01	-5.657	0.0208	30	0.0276	764.9	0.016
PAX3:FKHR-fusion(Paired,Homeobox)/Rh4-PAX3:FKHR-ChIP-Seq(GSE19063)/Homer	ACCRTGACTAATTNN	0.01	-5.612	0.0212	28	0.0258	700.7	0.0147
IRF:BATF(IRF:bZIP)/pDC-Irf8-ChIP-Seq(GSE66899)/Homer	CTTTCANTATGACTV	0.01	-5.593	0.0212	20	0.0184	444.1	0.0093
Pit1+1bp(Homeobox)/GCrat-Pit1-ChIP-Seq(GSE58009)/Homer	ATGCATAATTCA	0.01	-5.582	0.0212	41	0.0377	1146.9	0.024
AMYB(HTH)/Testes-AMYB-ChIP-Seq(GSE44588)/Homer	TGGCAGTTGG	0.01	-5.415	0.0247	183	0.1684	6671.7	0.1398
BMYB(HTH)/Hela-BMYB-ChIP-Seq(GSE27030)/Homer	NHAACBGYYV	0.01	-5.385	0.0251	176	0.1619	6392.1	0.1339
Pitx1(Homeobox)/Chicken-Pitx1-ChIP-Seq(GSE38910)/Homer	TAATCCCN	0.01	-5.26	0.028	480	0.4416	19229.6	0.4029
KLF5(Zf)/LoVo-KLF5-ChIP-Seq(GSE49402)/Homer	DGGGYGKGGC	0.01	-5.149	0.0309	138	0.127	4899.1	0.1026
ZNF711(Zf)/SHSY5Y-ZNF711-ChIP-Seq(GSE20673)/Homer	AGGCCTAG	0.01	-5.101	0.0319	231	0.2125	8697.4	0.1822
Mef2a(MADS)/HL1-Mef2a.biotin-ChIP-Seq(GSE21529)/Homer	CYAAAAATAG	0.01	-5.074	0.0324	51	0.0469	1544.6	0.0324
Pax8(Paired,Homeobox)/Thyroid-Pax8-ChIP-Seq(GSE26938)/Homer	GTCATGCHTGRCTGS	0.01	-5.048	0.0328	46	0.0423	1364.7	0.0286
Klf4(Zf)/mES-Klf4-ChIP-Seq(GSE11431)/Homer	GCCACACCCA	0.01	-5.033	0.0329	44	0.0405	1293.6	0.0271
GATA3(Zf)/iTreg-Gata3-ChIP-Seq(GSE20898)/Homer	AGATAASR	0.01	-5.007	0.0333	155	0.1426	5604.4	0.1174
RBPJ:Ebox(?,bHLH)/Panc1-Rbpj1-ChIP-Seq(GSE47459)/Homer	GGGRAARRGRMCAGMTG	0.01	-4.955	0.0346	52	0.0478	1591	0.0333
Foxo1(Forkhead)/RAW-Foxo1-ChIP-Seq(Fan_et_al.)/Homer	CTGTTTAC	0.01	-4.944	0.0346	227	0.2088	8562.3	0.1794
Otx2(Homeobox)/EpiLC-Otx2-ChIP-Seq(GSE56098)/Homer	NYTAATCCYB	0.01	-4.872	0.0367	88	0.081	2965.2	0.0621
ZFX(Zf)/mES-Zfx-ChIP-Seq(GSE11431)/Homer	AGGCCTRG	0.01	-4.85	0.0371	182	0.1674	6728.7	0.141
SeqBias: C/A-bias	MMMMMMMMMM	0.01	-4.839	0.0371	1087	1	47521	0.9956
Nr5a2(NR)/mES-Nr5a2-ChIP-Seq(GSE19019)/Homer	BTCAAGGTCA	0.01	-4.81	0.0376	68	0.0626	2204.7	0.0462
Fox:Ebox(Forkhead,bHLH)/Panc1-Foxa2-ChIP-Seq(GSE47459)/Homer	NNNVCTGWGYAAACASN	0.01	-4.783	0.0382	114	0.1049	3997.5	0.0837
HIF2a(bHLH)/785_O-HIF2a-ChIP-Seq(GSE34871)/Homer	GCACGTACCC	0.1	-4.599	0.0454	36	0.0331	1039.5	0.0218
PR(NR)/T47D-PR-ChIP-Seq(GSE31130)/Homer	VAGRACAKNCTGTBC	0.1	-4.592	0.0454	239	0.2199	9132.1	0.1913
GSC(Homeobox)/FrogEmbryos-GSC-ChIP-Seq(DRA000576)/Homer	RGGATTAR	0.1	-4.582	0.0454	122	0.1122	4345.7	0.091
ZNF416(Zf)/HEK293-ZNF416.GFP-ChIP-Seq(GSE58341)/Homer	WDNCTGGGCA	0.1	-4.459	0.0505	184	0.1693	6882.7	0.1442
STAT5(Stat)/mCD4+-Stat5-ChIP-Seq(GSE12346)/Homer	RTTTCTNAGAAA	0.1	-4.455	0.0505	49	0.0451	1525	0.0319
Nkx3.1(Homeobox)/LNCaP-Nkx3.1-ChIP-Seq(GSE28264)/Homer	AAGCACTTAA	0.1	-4.415	0.0516	246	0.2263	9462.6	0.1982
SCL(bHLH)/HPC7-Scl-ChIP-Seq(GSE13511)/Homer	AVCAGCTG	0.1	-4.404	0.0516	539	0.4959	22021.2	0.4613
KANADI1(Myb)/Seedling-KAN1-ChIP-Seq(GSE48081)/Homer	ARGAATAWWN	0.1	-4.225	0.061	135	0.1242	4925	0.1032
Nanog(Homeobox)/mES-Nanog-ChIP-Seq(GSE11724)/Homer	RGCCATTAAC	0.1	-4.188	0.0627	475	0.437	19293.5	0.4042
Nr5a2(NR)/Pancreas-LRH1-ChIP-Seq(GSE34295)/Homer	BTCAAGGTCA	0.1	-4.173	0.0629	86	0.0791	2976.7	0.0624
CRX(Homeobox)/Retina-Crx-ChIP-Seq(GSE20012)/Homer	GCTAATCC	0.1	-4.127	0.0652	249	0.2291	9652.5	0.2022
Srebp2(bHLH)/HepG2-Srebp2-ChIP-Seq(GSE31477)/Homer	CGGTCACSCCAC	0.1	-4.009	0.0726	19	0.0175	487	0.0102
SOC1(MADS)/Seedling-SOC1-ChIP-Seq(GSE45846)/Homer	TWCCAWWTWTGG	0.1	-4.003	0.0726	50	0.046	1606.8	0.0337
Gata4(Zf)/Heart-Gata4-ChIP-Seq(GSE35151)/Homer	NBWGATAAGR	0.1	-4.002	0.0726	104	0.0957	3714.5	0.0778
Foxh1(Forkhead)/hESC-FOXH1-ChIP-Seq(GSE29422)/Homer	NNTGTGGATTSS	0.1	-3.935	0.0758	71	0.0653	2420.6	0.0507
Arnt:Ahr(bHLH)/MCF7-Arnt-ChIP-Seq(Lo_et_al.)/Homer	TBGCACGCAA	0.1	-3.877	0.0796	60	0.0552	2001.6	0.0419
RORgt(NR)/EL4-RORgt.Flag-ChIP-Seq(GSE56019)/Homer	AAYTAGGTCA	0.1	-3.791	0.0859	19	0.0175	499	0.0105
Meis1(Homeobox)/MastCells-Meis1-ChIP-Seq(GSE48085)/Homer	VGCTGWCAVB	0.1	-3.741	0.0894	183	0.1684	6985.8	0.1464
EBF(EBF)/proBcell-EBF-ChIP-Seq(GSE21978)/Homer	DGTCCCYRGGGA	0.1	-3.679	0.0942	32	0.0294	966.5	0.0202
Znf263(Zf)/K562-Znf263-ChIP-Seq(GSE31477)/Homer	CVGTSCTCCC	0.1	-3.637	0.0973	215	0.1978	8341.8	0.1748
CArG(MADS)/PUER-Srf-ChIP-Seq(Sullivan_et_al.)/Homer	CCATATATGGNM	0.1	-3.631	0.0973	39	0.0359	1229.1	0.0257
Atf4(bZIP)/MEF-Atf4-ChIP-Seq(GSE35681)/Homer	MTGATGCAAT	0.1	-3.615	0.0976	33	0.0304	1008.5	0.0211
Oct4:Sox17(POU,Homeobox,HMG)/F9-Sox17-ChIP-Seq(GSE44553)/Homer	CCATTGTATGCAAAT	0.1	-3.615	0.0976	18	0.0166	474.3	0.0099
PHA-4(Forkhead)/cElegans-Embryos-PHA4-ChIP-Seq(modEncode)/Homer	KTGTTTGC	0.1	-3.579	0.0993	328	0.3017	13137	0.2752
MyoG(bHLH)/C2C12-MyoG-ChIP-Seq(GSE36024)/Homer	AACAGCTG	0.1	-3.57	0.0993	136	0.1251	5083.7	0.1065
STAT6(Stat)/CD4-Stat6-ChIP-Seq(GSE22104)/Homer	ABTTCYYRRGAA	0.1	-3.564	0.0993	73	0.0672	2547.3	0.0534
Unknown3/Drosophila-Promoters/Homer	ACVAKCTGGCAGCGC	0.1	-3.561	0.0993	15	0.0138	376.8	0.0079
Tbx5(T-box)/HL1-Tbx5.biotin-ChIP-Seq(GSE21529)/Homer	AGGTGTCA	0.1	-3.558	0.0993	356	0.3275	14340.7	0.3004
NFkB-p65(RHD)/GM12787-p65-ChIP-Seq(GSE19485)/Homer	WGGGGATTTCCC	0.1	-3.531	0.0996	69	0.0635	2394.6	0.0502
EKLF(Zf)/Erythrocyte-Klf1-ChIP-Seq(GSE20478)/Homer	NWGGGTGTGGCY	0.1	-3.519	0.1	27	0.0248	797.4	0.0167
OCT4-SOX2-TCF-NANOG(POU,Homeobox,HMG)/mES-Oct4-ChIP-Seq(GSE11431)/Homer	ATTTGCATAACAATG	0.1	-3.38	0.1139	22	0.0202	628.1	0.0132
Maz(Zf)/HepG2-Maz-ChIP-Seq(GSE31477)/Homer	GGGGGGGG	0.1	-3.379	0.1139	136	0.1251	5120.6	0.1073
AR-halfsite(NR)/LNCaP-AR-ChIP-Seq(GSE27824)/Homer	CCAGGAACAG	0.1	-3.366	0.1139	418	0.3845	17067.7	0.3576
JunD(bZIP)/K562-JunD-ChIP-Seq/Homer	ATGACGTCATCN	0.1	-3.319	0.118	10	0.0092	225.8	0.0047
CEBP:CEBP(bZIP)/MEF-Chop-ChIP-Seq(GSE35681)/Homer	NTNATGCAAYMNNHTGMAAY	0.1	-3.309	0.1182	20	0.0184	562.9	0.0118
ARE(NR)/LNCAP-AR-ChIP-Seq(GSE27824)/Homer	RGRACASNSTGTYCYB	0.1	-3.211	0.1292	29	0.0267	895.7	0.0188
SEP3(MADS)/Arabidoposis-Flower-Sep3-ChIP-Seq/Homer	CCAAAAAGGG	0.1	-3.184	0.1317	156	0.1435	5986.7	0.1254
Tgif1(Homeobox)/mES-Tgif1-ChIP-Seq(GSE55404)/Homer	YTGWCADY	0.1	-3.074	0.1458	333	0.3063	13498.7	0.2828
ZNF136(Zf)/HEK293-ZNF136.GFP-ChIP-Seq(GSE58341)/Homer	YTKGATAHAGTATTCTWGGTNGGCA	0.1	-3.028	0.1515	12	0.011	303.6	0.0064
SPCH(bHLH)/Seedling-SPCH-ChIP-Seq(GSE57497)/Homer	WNBCACGTGA	0.1	-3.027	0.1515	90	0.0828	3309.1	0.0693
PAX5(Paired,Homeobox)/GM12878-PAX5-ChIP-Seq(GSE32465)/Homer	GCAGCCAAGCRTGACH	0.1	-2.954	0.1605	40	0.0368	1336.9	0.028
Egr1(Zf)/K562-Egr1-ChIP-Seq(GSE32465)/Homer	TGCGTGGGYG	0.1	-2.887	0.1702	62	0.057	2207.8	0.0463
FOXM1(Forkhead)/MCF7-FOXM1-ChIP-Seq(GSE72977)/Homer	TRTTTACTTW	0.1	-2.873	0.1714	107	0.0984	4030.2	0.0844
Lhx1(Homeobox)/EmbryoCarcinoma-Lhx1-ChIP-Seq(GSE70957)/Homer	NNYTAATTAR	0.1	-2.871	0.1714	122	0.1122	4647	0.0974
GRE(NR),IR3/A549-GR-ChIP-Seq(GSE32465)/Homer	NRGVACABNVTGTYCY	0.1	-2.849	0.1728	16	0.0147	451.9	0.0095
Brn1(POU,Homeobox)/NPC-Brn1-ChIP-Seq(GSE35496)/Homer	TATGCWAATBAV	0.1	-2.831	0.1747	32	0.0294	1043.9	0.0219
STAT1(Stat)/HelaS3-STAT1-ChIP-Seq(GSE12782)/Homer	NATTTCCNGGAAAT	0.1	-2.82	0.1753	38	0.035	1274.2	0.0267
TATA-Box(TBP)/Promoter/Homer	CCTTTTAWAGSC	0.1	-2.817	0.1753	142	0.1306	5488	0.115
EGL-5(Homeobox)/cElegans-L3-EGL5-ChIP-Seq(modEncode)/Homer	ATTTAATGGG	0.1	-2.804	0.1754	166	0.1527	6491.8	0.136
Lhx2(Homeobox)/HFSC-Lhx2-ChIP-Seq(GSE48068)/Homer	TAATTAGN	0.1	-2.777	0.1789	114	0.1049	4337.5	0.0909
TOD6?/SacCer-Promoters/Homer	GCGATGAGMT	0.1	-2.756	0.1812	19	0.0175	565.1	0.0118
STAT6(Stat)/Macrophage-Stat6-ChIP-Seq(GSE38377)/Homer	TTCCKNAGAA	0.1	-2.728	0.1851	71	0.0653	2592.7	0.0543
Rbpj1(?)/Panc1-Rbpj1-ChIP-Seq(GSE47459)/Homer	HTTTCCCASG	0.1	-2.6	0.2089	177	0.1628	7005.4	0.1468
Tcf21(bHLH)/ArterySmoothMuscle-Tcf21-ChIP-Seq(GSE61369)/Homer	NAACAGCTGG	0.1	-2.57	0.2137	121	0.1113	4671.5	0.0979
Initiator/Drosophila-Promoters/Homer	NTCAGTYG	0.1	-2.538	0.219	239	0.2199	9648.8	0.2021
Isl1(Homeobox)/Neuron-Isl1-ChIP-Seq(GSE31456)/Homer	CTAATKGV	0.1	-2.497	0.2266	207	0.1904	8301.9	0.1739
THRa(NR)/C17.2-THRa-ChIP-Seq(GSE38347)/Homer	GGTCANYTGAGGWCA	0.1	-2.49	0.2266	46	0.0423	1628.2	0.0341
Klf9(Zf)/GBM-Klf9-ChIP-Seq(GSE62211)/Homer	GCCACRCCCACY	0.1	-2.483	0.2266	32	0.0294	1080.6	0.0226
T1ISRE(IRF)/ThioMac-Ifnb-Expression/Homer	ACTTTCGTTTCT	0.1	-2.481	0.2266	2	0.0018	21.2	0.0004
Tbox:Smad(T-box,MAD)/ESCd5-Smad2_3-ChIP-Seq(GSE29422)/Homer	AGGTGHCAGACA	0.1	-2.452	0.2305	22	0.0202	701.2	0.0147
Oct4(POU,Homeobox)/mES-Oct4-ChIP-Seq(GSE11431)/Homer	ATTTGCATAW	0.1	-2.429	0.2342	49	0.0451	1756.8	0.0368
ERE(NR),IR3/MCF7-ERa-ChIP-Seq(Unpublished)/Homer	VAGGTCACNSTGACC	0.1	-2.401	0.2391	29	0.0267	973.1	0.0204
KLF14(Zf)/HEK293-KLF14.GFP-ChIP-Seq(GSE58341)/Homer	RGKGGGCGKGGC	0.1	-2.381	0.2424	166	0.1527	6601.2	0.1383
Unknown-ESC-element(?)/mES-Nanog-ChIP-Seq(GSE11724)/Homer	CACAGCAGGGGG	0.1	-2.352	0.2478	76	0.0699	2861.5	0.0599
REST-NRSF(Zf)/Jurkat-NRSF-ChIP-Seq/Homer	GGMGCTGTCCATGGTGCTGA	0.1	-2.328	0.2521	2	0.0018	23.2	0.0005
PAX6(Paired,Homeobox)/Forebrain-Pax6-ChIP-Seq(GSE66961)/Homer	NGTGTTCAVTSAAGCGKAAA	0.1	-2.314	0.254	11	0.0101	308.8	0.0065
Pho2(bHLH)/Yeast-Pho2-ChIP-Seq(GSE29506)/Homer	CCCACGTGCT	0.1	-2.314	0.254	35	0.0322	1217.4	0.0255
PIF4(bHLH)/Seedling-PIF4-ChIP-Seq(GSE35315)/Homer	NNBCACGTGN	0.1	-2.308	0.254	117	0.1076	4565.5	0.0956
Unknown6/Drosophila-Promoters/Homer	AATTTTAAAA	1	-2.232	0.2703	108	0.0994	4208.9	0.0882
Smad2(MAD)/ES-SMAD2-ChIP-Seq(GSE29422)/Homer	CTGTCTGG	1	-2.17	0.2857	160	0.1472	6407.8	0.1342
FOXP1(Forkhead)/H9-FOXP1-ChIP-Seq(GSE31006)/Homer	NYYTGTTTACHN	1	-2.163	0.2859	42	0.0386	1515.8	0.0318
Nkx2.5(Homeobox)/HL1-Nkx2.5.biotin-ChIP-Seq(GSE21529)/Homer	RRSCACTYAA	1	-2.101	0.3024	236	0.2171	9663.8	0.2025
Six1(Homeobox)/Myoblast-Six1-ChIP-Chip(GSE20150)/Homer	GKVTCADRTTWC	1	-2.092	0.3033	26	0.0239	891.5	0.0187
Zic(Zf)/Cerebellum-ZIC1.2-ChIP-Seq(GSE60731)/Homer	CCTGCTGAGH	1	-2.077	0.3057	90	0.0828	3495.6	0.0732
ABF1/SacCer-Promoters/Homer	CGTRNAAARTGA	1	-2.074	0.3057	15	0.0138	471.4	0.0099
PIF5ox(bHLH)/Arabidopsis-PIF5ox-ChIP-Seq(GSE35062)/Homer	BCACGTGVDN	1	-2.065	0.3057	97	0.0892	3789.1	0.0794
Dorsal(RHD)/Embryo-dl-ChIP-Seq(GSE65441)/Homer	GGGAAAAMCCCG	1	-2.047	0.3092	24	0.0221	818	0.0171
Smad4(MAD)/ESC-SMAD4-ChIP-Seq(GSE29422)/Homer	VBSYGTCTGG	1	-2.03	0.3126	159	0.1463	6406.4	0.1342
Mef2c(MADS)/GM12878-Mef2c-ChIP-Seq(GSE32465)/Homer	DCYAAAAATAGM	1	-2.025	0.3126	43	0.0396	1576.9	0.033
Atoh1(bHLH)/Cerebellum-Atoh1-ChIP-Seq(GSE22111)/Homer	VNRVCAGCTGGY	1	-1.983	0.3238	131	0.1205	5236.1	0.1097
Nkx6.1(Homeobox)/Islet-Nkx6.1-ChIP-Seq(GSE40975)/Homer	GKTAATGR	1	-1.923	0.3416	270	0.2484	11188.2	0.2344
ZNF143|STAF(Zf)/CUTLL-ZNF143-ChIP-Seq(GSE29600)/Homer	ATTTCCCAGVAKSCY	1	-1.909	0.3443	38	0.035	1392.5	0.0292
RLR1?/SacCer-Promoters/Homer	WTTTTCYYTTTT	1	-1.869	0.3564	78	0.0718	3043.8	0.0638
SeqBias: CA-repeat	CACACACACA	1	-1.865	0.3564	567	0.5216	24141.2	0.5058
Pax7(Paired,Homeobox),longest/Myoblast-Pax7-ChIP-Seq(GSE25064)/Homer	NTAATTDGCYAATTANNWWD	1	-1.831	0.3658	4	0.0037	93	0.0019
Lhx3(Homeobox)/Neuron-Lhx3-ChIP-Seq(GSE31456)/Homer	ADBTAATTAR	1	-1.818	0.3685	172	0.1582	7026.6	0.1472
GLI3(Zf)/Limb-GLI3-ChIP-Chip(GSE11077)/Homer	CGTGGGTGGTCC	1	-1.799	0.3731	15	0.0138	495.6	0.0104
ZNF528(Zf)/HEK293-ZNF528.GFP-ChIP-Seq(GSE58341)/Homer	AGAAATGACTTCCCT	1	-1.797	0.3731	2	0.0018	32.1	0.0007
MafF(bZIP)/HepG2-MafF-ChIP-Seq(GSE31477)/Homer	HWWGTCAGCAWWTTT	1	-1.779	0.3764	30	0.0276	1089.7	0.0228
Brachyury(T-box)/Mesoendoderm-Brachyury-ChIP-exo(GSE54963)/Homer	ANTTMRCASBNNNGTGYKAAN	1	-1.74	0.3891	27	0.0248	974.1	0.0204
E-box(bHLH)/Promoter/Homer	SSGGTCACGTGA	1	-1.727	0.3922	6	0.0055	165.3	0.0035
Tcf3(HMG)/mES-Tcf3-ChIP-Seq(GSE11724)/Homer	ASWTCAAAGG	1	-1.726	0.3922	28	0.0258	1016.6	0.0213
Bach1(bZIP)/K562-Bach1-ChIP-Seq(GSE31477)/Homer	AWWNTGCTGAGTCAT	1	-1.708	0.395	6	0.0055	166.9	0.0035
Srebp1a(bHLH)/HepG2-Srebp1a-ChIP-Seq(GSE31477)/Homer	RTCACSCCAY	1	-1.697	0.3972	22	0.0202	780.9	0.0164
LHY(Myb)/Seedling-LHY-ChIP-Seq(GSE52175)/Homer	ADAAATATCT	1	-1.652	0.4132	83	0.0764	3304.4	0.0692
GATA(Zf),IR3/iTreg-Gata3-ChIP-Seq(GSE20898)/Homer	NNNNNBAGATAWYATCTVHN	1	-1.604	0.4311	14	0.0129	475.6	0.01
RUNX2(Runt)/PCa-RUNX2-ChIP-Seq(GSE33889)/Homer	NWAACCACADNN	1	-1.603	0.4311	87	0.08	3485.9	0.073
DMRT6(DM)/Testis-DMRT6-ChIP-Seq(GSE60440)/Homer	YDGHTACAWTGTADC	1	-1.593	0.4312	17	0.0156	594.3	0.0125
bZIP:IRF(bZIP,IRF)/Th17-BatF-ChIP-Seq(GSE39756)/Homer	NAGTTTCABTHTGACTNW	1	-1.527	0.4579	44	0.0405	1703.8	0.0357
SeqBias: GA-repeat	GAGAGAGAGA	1	-1.518	0.4596	722	0.6642	31147.8	0.6526
NFkB-p65-Rel(RHD)/ThioMac-LPS-Expression(GSE23622)/Homer	GGAAATTCCC	1	-1.472	0.4787	8	0.0074	255	0.0053
CHR(?)/Hela-CellCycle-Expression/Homer	SRGTTTCAAA	1	-1.466	0.4787	74	0.0681	2973.5	0.0623
RUNX(Runt)/HPC7-Runx1-ChIP-Seq(GSE22178)/Homer	SAAACCACAG	1	-1.466	0.4787	74	0.0681	2973.4	0.0623
PU.1-IRF(ETS:IRF)/Bcell-PU.1-ChIP-Seq(GSE21512)/Homer	MGGAAGTGAAAC	1	-1.443	0.4848	152	0.1398	6303.9	0.1321
RUNX1(Runt)/Jurkat-RUNX1-ChIP-Seq(GSE29180)/Homer	AAACCACARM	1	-1.414	0.4964	111	0.1021	4559	0.0955
ZBTB18(Zf)/HEK293-ZBTB18.GFP-ChIP-Seq(GSE58341)/Homer	AACATCTGGA	1	-1.41	0.4964	55	0.0506	2187.8	0.0458
Eomes(T-box)/H9-Eomes-ChIP-Seq(GSE26097)/Homer	ATTAACACCT	1	-1.39	0.5033	223	0.2052	9383.7	0.1966
SeqBias: polyA-repeat	AAAAAAAAAA	1	-1.389	0.5033	1080	0.9936	47307.1	0.9911
Nkx2.2(Homeobox)/NPC-Nkx2.2-ChIP-Seq(GSE61673)/Homer	BTBRAGTGSN	1	-1.379	0.5035	204	0.1877	8567	0.1795
TATA-box/SacCer-Promoters/Homer	BBHWTATATA	1	-1.379	0.5035	35	0.0322	1358.7	0.0285
Tal1	CATCTG	1	-1.362	0.5073	156	0.1435	6506.7	0.1363
IRF2(IRF)/Erythroblas-IRF2-ChIP-Seq(GSE36985)/Homer	GAAASYGAAASY	1	-1.36	0.5073	12	0.011	421.1	0.0088
Unknown4/Drosophila-Promoters/Homer	AAAAATACCRMA	1	-1.341	0.5128	12	0.011	423.8	0.0089
SeqBias: GCW-triplet	GCWGCWGCWGCW	1	-1.331	0.5152	1085	0.9982	47565	0.9965
USF1(bHLH)/GM12878-Usf1-ChIP-Seq(GSE32465)/Homer	SGTCACGTGR	1	-1.319	0.5186	36	0.0331	1411.9	0.0296
Fli1(ETS)/CD8-FLI-ChIP-Seq(GSE20898)/Homer	NRYTTCCGGH	1	-1.314	0.5186	114	0.1049	4721.6	0.0989
HNF4a(NR),DR1/HepG2-HNF4a-ChIP-Seq(GSE25021)/Homer	CARRGKBCAAAGTYCA	1	-1.301	0.5227	50	0.046	2003	0.042
PPARE(NR),DR1/3T3L1-Pparg-ChIP-Seq(GSE13511)/Homer	TGACCTTTGCCCCA	1	-1.293	0.5247	106	0.0975	4386.6	0.0919
SPDEF(ETS)/VCaP-SPDEF-ChIP-Seq(SRA014231)/Homer	ASWTCCTGBT	1	-1.286	0.5255	107	0.0984	4431.9	0.0928
Tcfcp2l1(CP2)/mES-Tcfcp2l1-ChIP-Seq(GSE11431)/Homer	NRAACCRGTTYRAACCRGYT	1	-1.248	0.5433	14	0.0129	514.5	0.0108
NFY(CCAAT)/Promoter/Homer	RGCCAATSRG	1	-1.236	0.5473	80	0.0736	3293.9	0.069
Tcf12(bHLH)/GM12878-Tcf12-ChIP-Seq(GSE32465)/Homer	VCAGCTGYTG	1	-1.222	0.5523	117	0.1076	4883.8	0.1023
PABPC1(?)/MEL-PABC1-CLIP-Seq(GSE69755)/Homer	HAATAAAGNN	1	-1.193	0.5657	191	0.1757	8089.2	0.1695
Pit1(Homeobox)/GCrat-Pit1-ChIP-Seq(GSE58009)/Homer	ATGMATATDC	1	-1.188	0.5657	84	0.0773	3479.1	0.0729
DREF/Drosophila-Promoters/Homer	AVYTATCGATAD	1	-1.186	0.5657	1	0.0009	16.4	0.0003
ETS:RUNX(ETS,Runt)/Jurkat-RUNX1-ChIP-Seq(GSE17954)/Homer	RCAGGATGTGGT	1	-1.178	0.5661	10	0.0092	360.1	0.0075
REB1/SacCer-Promoters/Homer	KCCGGGTAAYRR	1	-1.176	0.5661	14	0.0129	523.7	0.011
PQM-1(?)/cElegans-L3-ChIP-Seq(modEncode)/Homer	ACTGATAAGA	1	-1.171	0.5661	30	0.0276	1189.5	0.0249
MITF(bHLH)/MastCells-MITF-ChIP-Seq(GSE48085)/Homer	RTCATGTGAC	1	-1.164	0.5661	78	0.0718	3230	0.0677
Trl(Zf)/S2-GAGAfactor-ChIP-Seq(GSE40646)/Homer	RGAGAGAG	1	-1.163	0.5661	292	0.2686	12492	0.2617
RUNX-AML(Runt)/CD4+-PolII-ChIP-Seq(Barski_et_al.)/Homer	GCTGTGGTTW	1	-1.163	0.5661	75	0.069	3102.2	0.065
EBNA1(EBV-virus)/Raji-EBNA1-ChIP-Seq(GSE30709)/Homer	GGYAGCAYDTGCTDCCCNNN	1	-1.155	0.5661	2	0.0018	50.9	0.0011
PBX1(Homeobox)/MCF7-PBX1-ChIP-Seq(GSE28007)/Homer	GSCTGTCACTCA	1	-1.143	0.5677	8	0.0074	283.2	0.0059
RAR:RXR(NR),DR5/ES-RAR-ChIP-Seq(GSE56893)/Homer	AGGTCAAGGTCA	1	-1.096	0.5922	11	0.0101	410.4	0.0086
MafA(bZIP)/Islet-MafA-ChIP-Seq(GSE30298)/Homer	TGCTGACTCA	1	-1.09	0.5929	80	0.0736	3340.1	0.07
EWS:ERG-fusion(ETS)/CADO_ES1-EWS:ERG-ChIP-Seq(SRA014231)/Homer	ATTTCCTGTN	1	-1.078	0.5972	81	0.0745	3387.9	0.071
PCF/Arabidopsis-Promoters/Homer	NNWWWTGGGCYTDDN	1	-1.078	0.5972	27	0.0248	1081.8	0.0227
OCT:OCT(POU,Homeobox,IR1)/NPC-Brn2-ChIP-Seq(GSE35496)/Homer	ATGAATWATTCATGA	1	-1.055	0.6057	2	0.0018	54.2	0.0011
Tbet(T-box)/CD8-Tbet-ChIP-Seq(GSE33802)/Homer	AGGTGTGAAM	1	-1.053	0.6057	102	0.0938	4301.8	0.0901
SeqBias: TA-repeat	TATATATATA	1	-1.047	0.6057	275	0.253	11818.2	0.2476
Unknown2/Drosophila-Promoters/Homer	CATCMCTA	1	-1.035	0.6101	134	0.1233	5693.8	0.1193
DMRT1(DM)/Testis-DMRT1-ChIP-Seq(GSE64892)/Homer	TWGHWACAWTGTWDC	1	-1.033	0.6101	19	0.0175	752.7	0.0158
GATA3(Zf),DR8/iTreg-Gata3-ChIP-Seq(GSE20898)/Homer	AGATSTNDNNDSAGATAASN	1	-1.028	0.6101	6	0.0055	213.5	0.0045
Elk4(ETS)/Hela-Elk4-ChIP-Seq(GSE31477)/Homer	NRYTTCCGGY	1	-1.013	0.615	44	0.0405	1819.9	0.0381
Pknox1(Homeobox)/ES-Prep1-ChIP-Seq(GSE63282)/Homer	SCTGTCAVTCAV	1	-1.01	0.615	23	0.0212	925.4	0.0194
BMAL1(bHLH)/Liver-Bmal1-ChIP-Seq(GSE39860)/Homer	GNCACGTG	1	-1.005	0.615	160	0.1472	6835.8	0.1432
DPL-1(E2F)/cElegans-Adult-ChIP-Seq(modEncode)/Homer	TAGCGCGC	1	-1.004	0.615	27	0.0248	1096.7	0.023
RAR:RXR(NR),DR5/ES-RAR-ChIP-Seq(GSE56893)/Homer	RGGTCADNNAGAGGTCAV	1	-1.001	0.615	3	0.0028	95.8	0.002
FoxL2(Forkhead)/Ovary-FoxL2-ChIP-Seq(GSE60858)/Homer	WWTRTAAACAVG	1	-0.9977	0.615	71	0.0653	2984.7	0.0625
Myf5(bHLH)/GM-Myf5-ChIP-Seq(GSE24852)/Homer	BAACAGCTGT	1	-0.9858	0.6161	77	0.0708	3247.2	0.068
GRHL2(CP2)/HBE-GRHL2-ChIP-Seq(GSE46194)/Homer	AAACYKGTTWDACMRGTTTB	1	-0.984	0.6161	33	0.0304	1356.9	0.0284
ZNF322(Zf)/HEK293-ZNF322.GFP-ChIP-Seq(GSE58341)/Homer	GAGCCTGGTACTGWGCCTGR	1	-0.9838	0.6161	30	0.0276	1228.9	0.0257
Tbx20(T-box)/Heart-Tbx20-ChIP-Seq(GSE29636)/Homer	GGTGYTGACAGS	1	-0.9691	0.6186	21	0.0193	848.7	0.0178
SeqBias: G/A bias	RRRRRRRRRR	1	-0.9623	0.6202	1085	0.9982	47592.7	0.9971
ZNF264(Zf)/HEK293-ZNF264.GFP-ChIP-Seq(GSE58341)/Homer	RGGGCACTAACY	1	-0.9229	0.6424	58	0.0534	2448.4	0.0513
Usf2(bHLH)/C2C12-Usf2-ChIP-Seq(GSE36030)/Homer	GTCACGTGGT	1	-0.9001	0.6545	23	0.0212	947.6	0.0199
c-Myc(bHLH)/LNCAP-cMyc-ChIP-Seq(Unpublished)/Homer	VCCACGTG	1	-0.8977	0.6545	29	0.0267	1205.5	0.0253
CRE(bZIP)/Promoter/Homer	CSGTGACGTCAC	1	-0.8889	0.6564	13	0.012	522.8	0.011
NF-E2(bZIP)/K562-NFE2-ChIP-Seq(GSE31477)/Homer	GATGACTCAGCA	1	-0.8848	0.6564	5	0.0046	185.6	0.0039
NPAS2(bHLH)/Liver-NPAS2-ChIP-Seq(GSE39860)/Homer	KCCACGTGAC	1	-0.8821	0.6564	96	0.0883	4111.6	0.0861
GAGA-repeat/Arabidopsis-Promoters/Homer	CTCTCTCTCY	1	-0.8593	0.6679	118	0.1086	5079.3	0.1064
MyoD(bHLH)/Myotube-MyoD-ChIP-Seq(GSE21614)/Homer	RRCAGCTGYTSY	1	-0.8351	0.6815	86	0.0791	3696.3	0.0774
NeuroD1(bHLH)/Islet-NeuroD1-ChIP-Seq(GSE30298)/Homer	GCCATCTGTT	1	-0.8265	0.6846	90	0.0828	3874.2	0.0812
AP-2gamma(AP2)/MCF7-TFAP2C-ChIP-Seq(GSE21234)/Homer	SCCTSAGGSCAW	1	-0.8232	0.6846	117	0.1076	5053.6	0.1059
FXR(NR),IR1/Liver-FXR-ChIP-Seq(Chong_et_al.)/Homer	AGGTCANTGACCTB	1	-0.8084	0.6915	39	0.0359	1661.1	0.0348
Elk1(ETS)/Hela-Elk1-ChIP-Seq(GSE31477)/Homer	HACTTCCGGY	1	-0.7857	0.7046	43	0.0396	1842.6	0.0386
HIF-1a(bHLH)/MCF7-HIF1a-ChIP-Seq(GSE28352)/Homer	TACGTGCV	1	-0.7716	0.7118	17	0.0156	715.5	0.015
Nrf2(bZIP)/Lymphoblast-Nrf2-ChIP-Seq(GSE37589)/Homer	HTGCTGAGTCAT	1	-0.7551	0.7207	4	0.0037	155	0.0032
ZNF692(Zf)/HEK293-ZNF692.GFP-ChIP-Seq(GSE58341)/Homer	GTGGGCCCCA	1	-0.7419	0.7274	15	0.0138	634.6	0.0133
GATA(Zf),IR4/iTreg-Gata3-ChIP-Seq(GSE20898)/Homer	NAGATWNBNATCTNN	1	-0.74	0.7274	6	0.0055	243.9	0.0051
HIF-1b(HLH)/T47D-HIF1b-ChIP-Seq(GSE59937)/Homer	RTACGTGC	1	-0.734	0.7275	77	0.0708	3347.4	0.0701
Olig2(bHLH)/Neuron-Olig2-ChIP-Seq(GSE30882)/Homer	RCCATMTGTT	1	-0.7254	0.7309	205	0.1886	8962.5	0.1878
Pax7(Paired,Homeobox)/Myoblast-Pax7-ChIP-Seq(GSE25064)/Homer	TAATCAATTA	1	-0.7246	0.7309	8	0.0074	332.1	0.007
n-Myc(bHLH)/mES-nMyc-ChIP-Seq(GSE11431)/Homer	VRCCACGTGG	1	-0.7229	0.7309	56	0.0515	2432.6	0.051
ZNF317(Zf)/HEK293-ZNF317.GFP-ChIP-Seq(GSE58341)/Homer	GTCWGCTGTYYCTCT	1	-0.7205	0.7309	7	0.0064	289.3	0.0061
Unknown1(NR/Ini-like)/Drosophila-Promoters/Homer	MYGGTCACACTG	1	-0.7179	0.7309	18	0.0166	770.5	0.0161
Pdx1(Homeobox)/Islet-Pdx1-ChIP-Seq(SRA008281)/Homer	YCATYAATCA	1	-0.714	0.7309	83	0.0764	3619.3	0.0758
EFL-1(E2F)/cElegans-L1-EFL1-ChIP-Seq(modEncode)/Homer	TGCAARYGCGCTCYA	1	-0.703	0.7309	1	0.0009	30.9	0.0006
IBL1(bHLH)/Seedling-IBL1-ChIP-Seq(GSE51120)/Homer	CACGTGCC	1	-0.6944	0.7339	134	0.1233	5867.8	0.1229
Bach2(bZIP)/OCILy7-Bach2-ChIP-Seq(GSE44420)/Homer	TGCTGAGTCA	1	-0.6879	0.7359	15	0.0138	645.9	0.0135
GATA:SCL(Zf,bHLH)/Ter119-SCL-ChIP-Seq(GSE18720)/Homer	CRGCTGBNGNSNNSAGATAA	1	-0.6842	0.7359	9	0.0083	382.5	0.008
CES-1(Homeobox)/cElegans-L1-CES1-ChIP-Seq(modEncode)/Homer	AAATTSAATTTN	1	-0.6832	0.7359	51	0.0469	2229	0.0467
LIN-39(Homeobox)/cElegans.L3-LIN39-ChIP-Seq(modEncode)/Homer	ATGATTRATG	1	-0.6669	0.7431	103	0.0948	4521.3	0.0947
FOXA1:AR(Forkhead,NR)/LNCAP-AR-ChIP-Seq(GSE27824)/Homer	AGTAAACAAAAAAGAACAND	1	-0.6604	0.7452	5	0.0046	209.4	0.0044
Hoxb4(Homeobox)/ES-Hoxb4-ChIP-Seq(GSE34014)/Homer	TGATTRATGGCY	1	-0.656	0.7457	16	0.0147	696.7	0.0146
ZNF415(Zf)/HEK293-ZNF415.GFP-ChIP-Seq(GSE58341)/Homer	GRTGMTRGAGCC	1	-0.6229	0.768	50	0.046	2208.8	0.0463
ZSCAN22(Zf)/HEK293-ZSCAN22.GFP-ChIP-Seq(GSE58341)/Homer	SMCAGTCWGAKGGAGGAGGC	1	-0.6195	0.768	6	0.0055	259.4	0.0054
Ascl1(bHLH)/NeuralTubes-Ascl1-ChIP-Seq(GSE55840)/Homer	NNVVCAGCTGBN	1	-0.6176	0.768	176	0.1619	7765	0.1627
VDR(NR),DR3/GM10855-VDR+vitD-ChIP-Seq(GSE22484)/Homer	ARAGGTCANWGAGTTCANNN	1	-0.6086	0.7705	18	0.0166	796.2	0.0167
Pho4(bHLH)/Yeast-Pho4-ChIP-Seq(GSE29506)/Homer	AAGCACGTGBGD	1	-0.6061	0.7705	13	0.012	574.7	0.012
ZNF467(Zf)/HEK293-ZNF467.GFP-ChIP-Seq(GSE58341)/Homer	TGGGGAAGGGCM	1	-0.5957	0.7749	86	0.0791	3811.6	0.0799
IRF1(IRF)/PBMC-IRF1-ChIP-Seq(GSE43036)/Homer	GAAAGTGAAAGT	1	-0.5791	0.785	13	0.012	580.4	0.0122
Unknown5/Drosophila-Promoters/Homer	GCTGATAASV	1	-0.5779	0.785	47	0.0432	2095	0.0439
Unknown(Homeobox)/Limb-p300-ChIP-Seq/Homer	SSCMATWAAA	1	-0.5679	0.7881	60	0.0552	2675.6	0.0561
E-box/Arabidopsis-Promoters/Homer	GCCACGTG	1	-0.5607	0.791	27	0.0248	1211.7	0.0254
GATA3(Zf),DR4/iTreg-Gata3-ChIP-Seq(GSE20898)/Homer	AGATGKDGAGATAAG	1	-0.549	0.7974	5	0.0046	224.6	0.0047
ZNF669(Zf)/HEK293-ZNF669.GFP-ChIP-Seq(GSE58341)/Homer	GARTGGTCATCGCCC	1	-0.529	0.8107	5	0.0046	227.9	0.0048
Zfp809(Zf)/ES-Zfp809-ChIP-Seq(GSE70799)/Homer	GGGGCTYGKCTGGGA	1	-0.5241	0.8117	20	0.0184	909.2	0.019
GAGA-repeat/SacCer-Promoters/Homer	CTYTCTYTCTCTCTC	1	-0.523	0.8117	449	0.4131	19863.6	0.4161
ETS1(ETS)/Jurkat-ETS1-ChIP-Seq(GSE17954)/Homer	ACAGGAAGTG	1	-0.508	0.8192	101	0.0929	4528.4	0.0949
SpiB(ETS)/OCILY3-SPIB-ChIP-Seq(GSE56857)/Homer	AAAGRGGAAGTG	1	-0.5057	0.8192	23	0.0212	1050.5	0.022
RBFox2(?)/Heart-RBFox2-CLIP-Seq(GSE57926)/Homer	TGCATGCA	1	-0.4823	0.8346	195	0.1794	8712.7	0.1825
GABPA(ETS)/Jurkat-GABPa-ChIP-Seq(GSE17954)/Homer	RACCGGAAGT	1	-0.4538	0.8558	83	0.0764	3763.2	0.0788
Unknown3/Arabidopsis-Promoters/Homer	AYTAAACCGG	1	-0.448	0.8578	9	0.0083	428.5	0.009
GFY-Staf(?,Zf)/Promoter/Homer	RACTACAATTCCCAGAAKGC	1	-0.4441	0.8581	3	0.0028	145.1	0.003
Hnf1(Homeobox)/Liver-Foxa2-Chip-Seq(GSE25694)/Homer	GGTTAAWCATTAA	1	-0.4438	0.8581	9	0.0083	429.8	0.009
PRDM1(Zf)/Hela-PRDM1-ChIP-Seq(GSE31477)/Homer	ACTTTCACTTTC	1	-0.4373	0.8581	53	0.0488	2430.2	0.0509
c-Myc(bHLH)/mES-cMyc-ChIP-Seq(GSE11431)/Homer	VVCCACGTGG	1	-0.4359	0.8581	38	0.035	1755.9	0.0368
TCFL2(HMG)/K562-TCF7L2-ChIP-Seq(GSE29196)/Homer	ACWTCAAAGG	1	-0.431	0.8581	6	0.0055	291.2	0.0061
CLOCK(bHLH)/Liver-Clock-ChIP-Seq(GSE39860)/Homer	GHCACGTG	1	-0.4309	0.8581	36	0.0331	1667.5	0.0349
Cbf1(bHLH)/Yeast-Cbf1-ChIP-Seq(GSE29506)/Homer	TCACGTGAYH	1	-0.4284	0.8581	15	0.0138	711.7	0.0149
Egr2(Zf)/Thymocytes-Egr2-ChIP-Seq(GSE34254)/Homer	NGCGTGGGCGGR	1	-0.4193	0.859	9	0.0083	435.7	0.0091
HLH-1(bHLH)/cElegans-Embryo-HLH1-ChIP-Seq(modEncode)/Homer	RACAGCTGTTBH	1	-0.415	0.8598	76	0.0699	3476.8	0.0728
ISRE(IRF)/ThioMac-LPS-Expression(GSE23622)/Homer	AGTTTCASTTTC	1	-0.4121	0.8598	5	0.0046	247.9	0.0052
Reverb(NR),DR2/RAW-Reverba.biotin-ChIP-Seq(GSE45914)/Homer	GTRGGTCASTGGGTCA	1	-0.4101	0.8598	11	0.0101	531.9	0.0111
bHLHE40(bHLH)/HepG2-BHLHE40-ChIP-Seq(GSE31477)/Homer	KCACGTGMCN	1	-0.3964	0.8672	17	0.0156	814.3	0.0171
Phox2a(Homeobox)/Neuron-Phox2a-ChIP-Seq(GSE31456)/Homer	YTAATYNRATTA	1	-0.3841	0.875	31	0.0285	1462.7	0.0306
AP-2alpha(AP2)/Hela-AP2alpha-ChIP-Seq(GSE31477)/Homer	ATGCCCTGAGGC	1	-0.3791	0.8765	83	0.0764	3816.2	0.0799
Max(bHLH)/K562-Max-ChIP-Seq(GSE31477)/Homer	RCCACGTGGYYN	1	-0.3711	0.8806	49	0.0451	2288.5	0.0479
HEB(bHLH)/mES-Heb-ChIP-Seq(GSE53233)/Homer	VCAGCTGBNN	1	-0.3617	0.886	210	0.1932	9500.7	0.199
Pbx3(Homeobox)/GM12878-PBX3-ChIP-Seq(GSE32465)/Homer	SCTGTCAMTCAN	1	-0.3466	0.8965	19	0.0175	926.8	0.0194
ERG(ETS)/VCaP-ERG-ChIP-Seq(GSE14097)/Homer	ACAGGAAGTG	1	-0.3423	0.8975	170	0.1564	7742.7	0.1622
Tcf4(HMG)/Hct116-Tcf4-ChIP-Seq(SRA012054)/Homer	ASATCAAAGGVA	1	-0.3127	0.9214	38	0.035	1822.1	0.0382
ELT-3(Gata)/cElegans-L1-ELT3-ChIP-Seq(modEncode)/Homer	AWTGATAAGA	1	-0.3093	0.9216	30	0.0276	1455.4	0.0305
Pax7(Paired,Homeobox),long/Myoblast-Pax7-ChIP-Seq(GSE25064)/Homer	TAATCHGATTAC	1	-0.2941	0.9327	1	0.0009	60.2	0.0013
Etv2(ETS)/ES-ER71-ChIP-Seq(GSE59402)/Homer(0.967)	NNAYTTCCTGHN	1	-0.2849	0.9383	90	0.0828	4213	0.0883
GEI-11(Myb?)/cElegans-L4-GEI11-ChIP-Seq(modEncode)/Homer	CCGACAYYTYACGGG	1	-0.283	0.9383	2	0.0018	119.1	0.0025
E2A(bHLH)/proBcell-E2A-ChIP-Seq(GSE21978)/Homer	DNRCAGCTGY	1	-0.2817	0.9383	159	0.1463	7322.1	0.1534
Mouse_Recombination_Hotspot(Zf)/Testis-DMC1-ChIP-Seq(GSE24438)/Homer	ACTYKNATTCGTGNTACTTC	1	-0.2802	0.9383	4	0.0037	226.4	0.0047
ETS:E-box(ETS,bHLH)/HPC7-Scl-ChIP-Seq(GSE22178)/Homer	AGGAARCAGCTG	1	-0.2732	0.9383	7	0.0064	380.1	0.008
ETV1(ETS)/GIST48-ETV1-ChIP-Seq(GSE22441)/Homer	AACCGGAAGT	1	-0.2636	0.9433	131	0.1205	6087.4	0.1275
SUT1?/SacCer-Promoters/Homer	CCCCGCGC	1	-0.2635	0.9433	557	0.5124	24967.3	0.5231
E2F1(E2F)/Hela-E2F1-ChIP-Seq(GSE22478)/Homer	CWGGCGGGAA	1	-0.2577	0.9433	10	0.0092	534.8	0.0112
ZNF519(Zf)/HEK293-ZNF519.GFP-ChIP-Seq(GSE58341)/Homer	GAGSCCGAGC	1	-0.2559	0.9433	13	0.012	681.3	0.0143
ZNF165(Zf)/WHIM12-ZNF165-ChIP-Seq(GSE65937)/Homer	AAGGKGRCGCAGGCA	1	-0.2529	0.9433	11	0.0101	585.3	0.0123
GFY(?)/Promoter/Homer	ACTACAATTCCC	1	-0.2464	0.9448	4	0.0037	235.9	0.0049
Ets1-distal(ETS)/CD4+-PolII-ChIP-Seq(Barski_et_al.)/Homer	MACAGGAAGT	1	-0.2445	0.9448	25	0.023	1260.2	0.0264
SFP1/SacCer-Promoters/Homer	DDAAAAATTTTY	1	-0.2387	0.9461	7	0.0064	392.5	0.0082
FHY3(FAR1)/Arabidopsis-FHY3-ChIP-Seq(GSE30711)/Homer	HHCACGCGCBTN	1	-0.2371	0.9461	9	0.0083	493.5	0.0103
PRDM9(Zf)/Testis-DMC1-ChIP-Seq(GSE35498)/Homer	ADGGYAGYAGCATCT	1	-0.2343	0.9461	40	0.0368	1970.3	0.0413
Cdx2(Homeobox)/mES-Cdx2-ChIP-Seq(GSE14586)/Homer	GYMATAAAAH	1	-0.2336	0.9461	53	0.0488	2573.8	0.0539
E2F4(E2F)/K562-E2F4-ChIP-Seq(GSE31477)/Homer	GGCGGGAAAH	1	-0.233	0.9461	22	0.0202	1125.8	0.0236
HOXB13(Homeobox)/ProstateTumor-HOXB13-ChIP-Seq(GSE56288)/Homer	TTTTATKRGG	1	-0.229	0.9461	90	0.0828	4273.4	0.0895
Zelda(Zf)/Embryo-zld-ChIP-Seq(GSE65441)/Homer	KBCTACCTGW	1	-0.2275	0.9461	39	0.0359	1929	0.0404
PU.1(ETS)/ThioMac-PU.1-ChIP-Seq(GSE21512)/Homer	AGAGGAAGTG	1	-0.2237	0.9461	44	0.0405	2165.7	0.0454
ZNF189(Zf)/HEK293-ZNF189.GFP-ChIP-Seq(GSE58341)/Homer	TGGAACAGMA	1	-0.2189	0.9461	81	0.0745	3874.5	0.0812
PRDM14(Zf)/H1-PRDM14-ChIP-Seq(GSE22767)/Homer	RGGTCTCTAACY	1	-0.2085	0.9487	21	0.0193	1093.3	0.0229
caudal(Homeobox)/Drosophila-Embryos-ChIP-Chip(modEncode)/Homer	GGYCATAAAW	1	-0.207	0.9487	63	0.058	3061.2	0.0641
PU.1:IRF8(ETS:IRF)/pDC-Irf8-ChIP-Seq(GSE66899)/Homer	GGAAGTGAAAST	1	-0.2052	0.9487	17	0.0156	902.2	0.0189
MafK(bZIP)/C2C12-MafK-ChIP-Seq(GSE36030)/Homer	GCTGASTCAGCA	1	-0.2005	0.9487	13	0.012	709.3	0.0149
E2F7(E2F)/Hela-E2F7-ChIP-Seq(GSE32673)/Homer	VDTTTCCCGCCA	1	-0.1956	0.9496	4	0.0037	251.3	0.0053
Hoxc9(Homeobox)/Ainv15-Hoxc9-ChIP-Seq(GSE21812)/Homer	GGCCATAAATCA	1	-0.1942	0.9496	37	0.034	1864.6	0.0391
HRE(HSF)/Striatum-HSF1-ChIP-Seq(GSE38000)/Homer	TTCTAGAABNTTCTA	1	-0.1929	0.9496	16	0.0147	861.1	0.018
Unknown4/Arabidopsis-Promoters/Homer	CKTCKTCTTY	1	-0.1879	0.9496	90	0.0828	4325.1	0.0906
p53(p53)/Saos-p53-ChIP-Seq(GSE15780)/Homer	RRCATGYCYRGRCATGYYYN	1	-0.1824	0.9496	5	0.0046	311	0.0065
p53(p53)/Saos-p53-ChIP-Seq/Homer	RRCATGYCYRGRCATGYYYN	1	-0.1824	0.9496	5	0.0046	311	0.0065
SeqBias: CG-repeat	CGCGCGCGCG	1	-0.1813	0.9496	53	0.0488	2626.7	0.055
TR4(NR),DR1/Hela-TR4-ChIP-Seq(GSE24685)/Homer	GAGGTCAAAGGTCA	1	-0.1813	0.9496	7	0.0064	416.4	0.0087
RXR(NR),DR1/3T3L1-RXR-ChIP-Seq(GSE13511)/Homer	TAGGGCAAAGGTCA	1	-0.1773	0.9496	111	0.1021	5300.7	0.1111
IRF4(IRF)/GM12878-IRF4-ChIP-Seq(GSE32465)/Homer	ACTGAAACCA	1	-0.1735	0.9496	35	0.0322	1789.6	0.0375
HOXD13(Homeobox)/Chicken-Hoxd13-ChIP-Seq(GSE38910)/Homer	NCYAATAAAA	1	-0.1704	0.9496	90	0.0828	4350.9	0.0912
HRE(HSF)/HepG2-HSF1-ChIP-Seq(GSE31477)/Homer	BSTTCTRGAABVTTCYAGAA	1	-0.1603	0.9526	10	0.0092	582.5	0.0122
ZNF382(Zf)/HEK293-ZNF382.GFP-ChIP-Seq(GSE58341)/Homer	GNCTGTASTRNTGBCTCHTT	1	-0.1595	0.9526	1	0.0009	84.8	0.0018
Ptf1a(bHLH)/Panc1-Ptf1a-ChIP-Seq(GSE47459)/Homer	ACAGCTGTTN	1	-0.1575	0.9526	277	0.2548	12818.6	0.2686
NFkB-p50,p52(RHD)/Monocyte-p50-ChIP-Chip(Schreiber_et_al.)/Homer	GGGGGAATCCCC	1	-0.145	0.9589	7	0.0064	435.1	0.0091
HNF6(Homeobox)/Liver-Hnf6-ChIP-Seq(ERP000394)/Homer	NTATYGATCH	1	-0.1448	0.9589	36	0.0331	1867.2	0.0391
E-box/Drosophila-Promoters/Homer	AACAGCTGTTHN	1	-0.09967	0.9977	18	0.0166	1041	0.0218
ZBTB12(Zf)/HEK293-ZBTB12.GFP-ChIP-Seq(GSE58341)/Homer	NGNTCTAGAACCNGV	1	-0.09577	0.9988	28	0.0258	1544	0.0323
ZNF41(Zf)/HEK293-ZNF41.GFP-ChIP-Seq(GSE58341)/Homer	CCTCATGGTGYCYTWYTCCCTTGTG	1	-0.08295	1	1	0.0009	111.2	0.0023
E2F6(E2F)/Hela-E2F6-ChIP-Seq(GSE31477)/Homer	GGCGGGAARN	1	-0.07906	1	27	0.0248	1520.8	0.0319
HOXA2(Homeobox)/mES-Hoxa2-ChIP-Seq(Donaldson_et_al.)/Homer	GYCATCMATCAT	1	-0.07527	1	4	0.0037	315.5	0.0066
EWS:FLI1-fusion(ETS)/SK_N_MC-EWS:FLI1-ChIP-Seq(SRA014231)/Homer	VACAGGAAAT	1	-0.07152	1	44	0.0405	2368.4	0.0496
RARg(NR)/ES-RARg-ChIP-Seq(GSE30538)/Homer	AGGTCAAGGTCA	1	-0.07025	1	1	0.0009	118.1	0.0025
Brn2(POU,Homeobox)/NPC-Brn2-ChIP-Seq(GSE35496)/Homer	ATGAATATTC	1	-0.06758	1	4	0.0037	322	0.0067
ETS(ETS)/Promoter/Homer	AACCGGAAGT	1	-0.06745	1	18	0.0166	1085.1	0.0227
Unknown1/Arabidopsis-Promoters/Homer	RGGGTAWWWTHGTAA	1	-0.06353	1	4	0.0037	326.5	0.0068
YY1(Zf)/Promoter/Homer	CAAGATGGCGGC	1	-0.05537	1	2	0.0018	204.1	0.0043
HOXA9(Homeobox)/HSC-Hoxa9-ChIP-Seq(GSE33509)/Homer	GGCCATAAATCA	1	-0.05393	1	48	0.0442	2608.7	0.0547
NRF(NRF)/Promoter/Homer	STGCGCATGCGC	1	-0.053	1	3	0.0028	274.5	0.0058
BORIS(Zf)/K562-CTCFL-ChIP-Seq(GSE32465)/Homer	CNNBRGCGCCCCCTGSTGGC	1	-0.05128	1	9	0.0083	632.2	0.0132
E2F(E2F)/Hela-CellCycle-Expression/Homer	TTSGCGCGAAAA	1	-0.04291	1	1	0.0009	139.7	0.0029
NRF1(NRF)/MCF7-NRF1-ChIP-Seq(Unpublished)/Homer	CTGCGCATGCGC	1	-0.03645	1	1	0.0009	146.9	0.0031
CTCF(Zf)/CD4+-CTCF-ChIP-Seq(Barski_et_al.)/Homer	AYAGTGCCMYCTRGTGGCCA	1	-0.03444	1	5	0.0046	428.8	0.009
p63(p53)/Keratinocyte-p63-ChIP-Seq(GSE17611)/Homer	NNDRCATGYCYNRRCATGYH	1	-0.03214	1	20	0.0184	1271.7	0.0266
ELF1(ETS)/Jurkat-ELF1-ChIP-Seq(SRA014231)/Homer	AVCCGGAAGT	1	-0.02425	1	29	0.0267	1772.3	0.0371
TATA-box/Drosophila-Promoters/Homer	CTATAAAAGCSV	1	-0.02301	1	2	0.0018	249	0.0052
Ik-1	NHTTGGGAATRCC	1	-0.02277	1	1087	1	47732.3	1
LXRE(NR),DR4/RAW-LXRb.biotin-ChIP-Seq(GSE21512)/Homer	RGGTTACTANAGGTCA	1	-0.01778	1	1	0.0009	177.7	0.0037
EHF(ETS)/LoVo-EHF-ChIP-Seq(GSE49402)/Homer	AVCAGGAAGT	1	-0.01711	1	115	0.1058	6028	0.1263
Oct2(POU,Homeobox)/Bcell-Oct2-ChIP-Seq(GSE21512)/Homer	ATATGCAAAT	1	-0.01477	1	15	0.0138	1078	0.0226
ZNF675(Zf)/HEK293-ZNF675.GFP-ChIP-Seq(GSE58341)/Homer	ARGAGGMCAAAATGW	1	-0.01133	1	7	0.0064	629.7	0.0132
ELF5(ETS)/T47D-ELF5-ChIP-Seq(GSE30407)/Homer	ACVAGGAAGT	1	-0.008172	1	55	0.0506	3236.9	0.0678
Sp1(Zf)/Promoter/Homer	GGCCCCGCCCCC	1	-0.004781	1	4	0.0037	484	0.0101
E2A(bHLH),near_PU.1/Bcell-PU.1-ChIP-Seq(GSE21512)/Homer	NVCACCTGBN	1	-2.5e-05	1	114	0.1049	6974.3	0.1461
CTCF-SatelliteElement(Zf?)/CD4+-CTCF-ChIP-Seq(Barski_et_al.)/Homer	TGCAGTTCCMVNWRTGGCCA	1	0	1	0	0	51.3	0.0011
GFX(?)/Promoter/Homer	ATTCTCGCGAGA	1	0	1	0	0	11.5	0.0002
OCT:OCT(POU,Homeobox)/NPC-Brn1-ChIP-Seq(GSE35496)/Homer	ATGAATATTCATGAG	1	0	1	0	0	15	0.0003
p53(p53)/mES-cMyc-ChIP-Seq(GSE11431)/Homer	ACATGCCCGGGCAT	1	0	1	0	0	61.5	0.0013
ZBTB33(Zf)/GM12878-ZBTB33-ChIP-Seq(GSE32465)/Homer	GGVTCTCGCGAGAAC	1	0	1	0	0	40.6	0.0009
ZFP3(Zf)/HEK293-ZFP3.GFP-ChIP-Seq(GSE58341)/Homer	GGGTTTTGAAGGATGARTAGGAGTT	1	0	1	0	0	11.2	0.0002
ZNF16(Zf)/HEK293-ZNF16.GFP-ChIP-Seq(GSE58341)/Homer	MACCTTCYATGGCTCCCTAKTGCCY	1	0	1	0	0	44.7	0.0009
Unknown2/Arabidopsis-Promoters/Homer	AAACGACGTCGTTTT	1	0	1	0	0	8.3	0.0002
LIN-15B(Zf)/cElegans-L3-LIN15B-ChIP-Seq(modEncode)/Homer	CARTGGAGCGCRYTTGCATT	1	0	1	0	0	6.3	0.0001

## Sheet: Motif enrichment ST-EPN-RELA
Motif enrichment in ST-EPN-RELA-specific YAP1 peaks
Motif Name	Consensus	P-value	Log P-value	q-value (Benjamini)	# of Target Sequences with Motif(of 2183)	% of Target Sequences with Motif	# of Background Sequences with Motif(of 47361)	% of Background Sequences with Motif
Lhx2(Homeobox)/HFSC-Lhx2-ChIP-Seq(GSE48068)/Homer	TAATTAGN	1e-53	-122.7	0	325	0.1489	2728	0.0576
Lhx1(Homeobox)/EmbryoCarcinoma-Lhx1-ChIP-Seq(GSE70957)/Homer	NNYTAATTAR	1e-43	-100.1	0	311	0.1425	2844.5	0.0601
Lhx3(Homeobox)/Neuron-Lhx3-ChIP-Seq(GSE31456)/Homer	ADBTAATTAR	1e-38	-89.49	0	407	0.1864	4477.8	0.0946
Nkx6.1(Homeobox)/Islet-Nkx6.1-ChIP-Seq(GSE40975)/Homer	GKTAATGR	1e-23	-54.89	0	525	0.2405	7403.8	0.1564
Phox2a(Homeobox)/Neuron-Phox2a-ChIP-Seq(GSE31456)/Homer	YTAATYNRATTA	1e-16	-38.7	0	95	0.0435	756.7	0.016
Isl1(Homeobox)/Neuron-Isl1-ChIP-Seq(GSE31456)/Homer	CTAATKGV	1e-14	-32.75	0	413	0.1892	6168.3	0.1303
p53(p53)/Saos-p53-ChIP-Seq(GSE15780)/Homer	RRCATGYCYRGRCATGYYYN	1e-12	-28.65	0	45	0.0206	266	0.0056
p53(p53)/Saos-p53-ChIP-Seq/Homer	RRCATGYCYRGRCATGYYYN	1e-12	-28.65	0	45	0.0206	266	0.0056
CES-1(Homeobox)/cElegans-L1-CES1-ChIP-Seq(modEncode)/Homer	AAATTSAATTTN	1e-08	-20.35	0	106	0.0486	1224.3	0.0259
Oct6(POU,Homeobox)/NPC-Oct6-ChIP-Seq(GSE35496)/Homer	WATGCAAATGAG	1e-07	-16.62	0	87	0.0399	1013.8	0.0214
Brn1(POU,Homeobox)/NPC-Brn1-ChIP-Seq(GSE35496)/Homer	TATGCWAATBAV	1e-06	-15.42	0	64	0.0293	684.1	0.0144
NF1-halfsite(CTF)/LNCaP-NF1-ChIP-Seq(Unpublished)/Homer	YTGCCAAG	1e-06	-14.77	0	567	0.2597	10183.8	0.2151
Fra1(bZIP)/BT549-Fra1-ChIP-Seq(GSE46166)/Homer	NNATGASTCATH	1e-05	-13.11	0.0001	112	0.0513	1528.8	0.0323
Tcf4(HMG)/Hct116-Tcf4-ChIP-Seq(SRA012054)/Homer	ASATCAAAGGVA	0.0001	-11.32	0.0003	90	0.0412	1211.8	0.0256
Fosl2(bZIP)/3T3L1-Fosl2-ChIP-Seq(GSE56872)/Homer	NATGASTCABNN	0.0001	-11.27	0.0003	78	0.0357	1010	0.0213
Atf3(bZIP)/GBM-ATF3-ChIP-Seq(GSE33912)/Homer	DATGASTCATHN	0.0001	-11.12	0.0004	125	0.0573	1832.2	0.0387
LIN-39(Homeobox)/cElegans.L3-LIN39-ChIP-Seq(modEncode)/Homer	ATGATTRATG	0.0001	-10.92	0.0004	183	0.0838	2905.8	0.0614
AR-halfsite(NR)/LNCaP-AR-ChIP-Seq(GSE27824)/Homer	CCAGGAACAG	0.0001	-10.36	0.0007	936	0.4288	18305.9	0.3866
BATF(bZIP)/Th17-BATF-ChIP-Seq(GSE39756)/Homer	DATGASTCAT	0.0001	-9.882	0.001	121	0.0554	1813.4	0.0383
TEAD4(TEA)/Tropoblast-Tead4-ChIP-Seq(GSE37350)/Homer	CCWGGAATGY	0.0001	-9.76	0.0011	204	0.0934	3368.7	0.0711
AP-1(bZIP)/ThioMac-PU.1-ChIP-Seq(GSE21512)/Homer	VTGACTCATC	0.0001	-9.72	0.0011	143	0.0655	2223	0.047
Stat3+il21(Stat)/CD4-Stat3-ChIP-Seq(GSE19198)/Homer	SVYTTCCNGGAARB	0.0001	-9.674	0.0011	181	0.0829	2936.5	0.062
EGL-5(Homeobox)/cElegans-L3-EGL5-ChIP-Seq(modEncode)/Homer	ATTTAATGGG	0.0001	-9.417	0.0014	236	0.1081	4006.7	0.0846
NF1(CTF)/LNCAP-NF1-ChIP-Seq(Unpublished)/Homer	CYTGGCABNSTGCCAR	0.0001	-9.309	0.0015	156	0.0715	2486.1	0.0525
TEAD3(TEA)/MA0808.1/JASPAR	ACATTCCA	0.001	-9.191	0.0016	488	0.2235	9065.6	0.1915
p63(p53)/Keratinocyte-p63-ChIP-Seq(GSE17611)/Homer	NNDRCATGYCYNRRCATGYH	0.001	-9.139	0.0016	101	0.0463	1485.8	0.0314
Erra(NR)/HepG2-Erra-ChIP-Seq(GSE31477)/Homer	CAAAGGTCAG	0.001	-9.038	0.0017	601	0.2753	11409.5	0.241
Foxo1(Forkhead)/RAW-Foxo1-ChIP-Seq(Fan_et_al.)/Homer	CTGTTTAC	0.001	-8.627	0.0025	380	0.1741	6924.8	0.1463
Pdx1(Homeobox)/Islet-Pdx1-ChIP-Seq(SRA008281)/Homer	YCATYAATCA	0.001	-8.548	0.0026	158	0.0724	2566.1	0.0542
Unknown(Homeobox)/Limb-p300-ChIP-Seq/Homer	SSCMATWAAA	0.001	-8.547	0.0026	111	0.0508	1692.4	0.0357
Oct4(POU,Homeobox)/mES-Oct4-ChIP-Seq(GSE11431)/Homer	ATTTGCATAW	0.001	-8.336	0.003	74	0.0339	1039.2	0.0219
HOXD13(Homeobox)/Chicken-Hoxd13-ChIP-Seq(GSE38910)/Homer	NCYAATAAAA	0.001	-8.091	0.0037	153	0.0701	2498.1	0.0528
TCFL2(HMG)/K562-TCF7L2-ChIP-Seq(GSE29196)/Homer	ACWTCAAAGG	0.001	-8.065	0.0037	20	0.0092	177.8	0.0038
Stat3(Stat)/mES-Stat3-ChIP-Seq(GSE11431)/Homer	CTTCCGGGAA	0.001	-7.955	0.004	133	0.0609	2129.5	0.045
Tcf3(HMG)/mES-Tcf3-ChIP-Seq(GSE11724)/Homer	ASWTCAAAGG	0.001	-7.895	0.0041	52	0.0238	677.8	0.0143
ZNF416(Zf)/HEK293-ZNF416.GFP-ChIP-Seq(GSE58341)/Homer	WDNCTGGGCA	0.001	-7.725	0.0048	454	0.208	8519.3	0.1799
TEAD2(TEA)/Py2T-Tead2-ChIP-Seq(GSE55709)/Homer	CCWGGAATGY	0.001	-7.536	0.0056	119	0.0545	1890.6	0.0399
Fox:Ebox(Forkhead,bHLH)/Panc1-Foxa2-ChIP-Seq(GSE47459)/Homer	NNNVCTGWGYAAACASN	0.001	-7.273	0.0071	181	0.0829	3087.6	0.0652
STAT4(Stat)/CD4-Stat4-ChIP-Seq(GSE22104)/Homer	NYTTCCWGGAAR	0.001	-7.158	0.0077	198	0.0907	3426.1	0.0724
TEAD(TEA)/Fibroblast-PU.1-ChIP-Seq(Unpublished)/Homer	YCWGGAATGY	0.001	-7.076	0.0082	137	0.0628	2255.8	0.0476
Jun-AP1(bZIP)/K562-cJun-ChIP-Seq(GSE31477)/Homer	GATGASTCATCN	0.001	-6.987	0.0087	53	0.0243	723.2	0.0153
Tbx20(T-box)/Heart-Tbx20-ChIP-Seq(GSE29636)/Homer	GGTGYTGACAGS	0.01	-6.804	0.0102	60	0.0275	851.3	0.018
CEBP:CEBP(bZIP)/MEF-Chop-ChIP-Seq(GSE35681)/Homer	NTNATGCAAYMNNHTGMAAY	0.01	-6.626	0.012	29	0.0133	336.4	0.0071
p53(p53)/mES-cMyc-ChIP-Seq(GSE11431)/Homer	ACATGCCCGGGCAT	0.01	-6.611	0.012	12	0.0055	92	0.0019
STAT1(Stat)/HelaS3-STAT1-ChIP-Seq(GSE12782)/Homer	NATTTCCNGGAAAT	0.01	-6.267	0.0164	59	0.027	854.2	0.018
Tlx?(NR)/NPC-H3K4me1-ChIP-Seq(GSE16256)/Homer	CTGGCAGSCTGCCA	0.01	-6.212	0.0169	149	0.0683	2541.2	0.0537
Bapx1(Homeobox)/VertebralCol-Bapx1-ChIP-Seq(GSE36672)/Homer	TTRAGTGSYK	0.01	-6.082	0.0188	425	0.1947	8108.4	0.1713
STAT5(Stat)/mCD4+-Stat5-ChIP-Seq(GSE12346)/Homer	RTTTCTNAGAAA	0.01	-5.906	0.022	69	0.0316	1049.4	0.0222
SeqBias: TA-repeat	TATATATATA	0.01	-5.878	0.0222	324	0.1484	6061.8	0.128
SeqBias: CG bias	SSSSSSSSSS	0.01	-5.854	0.0223	1929	0.8836	40884.7	0.8635
CHR(?)/Hela-CellCycle-Expression/Homer	SRGTTTCAAA	0.01	-5.744	0.0244	101	0.0463	1652.5	0.0349
Bcl6(Zf)/Liver-Bcl6-ChIP-Seq(GSE31578)/Homer	NNNCTTTCCAGGAAA	0.01	-5.733	0.0244	308	0.1411	5751.2	0.1215
Pax7(Paired,Homeobox)/Myoblast-Pax7-ChIP-Seq(GSE25064)/Homer	TAATCAATTA	0.01	-5.635	0.0261	20	0.0092	218.6	0.0046
Smad3(MAD)/NPC-Smad3-ChIP-Seq(GSE36673)/Homer	TWGTCTGV	0.01	-5.43	0.0315	666	0.3051	13233.9	0.2795
Hoxb4(Homeobox)/ES-Hoxb4-ChIP-Seq(GSE34014)/Homer	TGATTRATGGCY	0.01	-5.396	0.032	39	0.0179	536	0.0113
Nanog(Homeobox)/mES-Nanog-ChIP-Seq(GSE11724)/Homer	RGCCATTAAC	0.01	-5.311	0.0342	814	0.3729	16394.9	0.3463
Sox10(HMG)/SciaticNerve-Sox3-ChIP-Seq(GSE35132)/Homer	CCWTTGTYYB	0.01	-5.164	0.0389	291	0.1333	5467.9	0.1155
IBL1(bHLH)/Seedling-IBL1-ChIP-Seq(GSE51120)/Homer	CACGTGCC	0.01	-5.122	0.0399	469	0.2148	9144.9	0.1931
PIF4(bHLH)/Seedling-PIF4-ChIP-Seq(GSE35315)/Homer	NNBCACGTGN	0.01	-5.043	0.0425	267	0.1223	4992.2	0.1054
Foxa2(Forkhead)/Liver-Foxa2-ChIP-Seq(GSE25694)/Homer	CYTGTTTACWYW	0.01	-4.93	0.0467	117	0.0536	2011.5	0.0425
FOXA1(Forkhead)/MCF7-FOXA1-ChIP-Seq(GSE26831)/Homer	WAAGTAAACA	0.01	-4.803	0.0522	125	0.0573	2177	0.046
STAT6(Stat)/Macrophage-Stat6-ChIP-Seq(GSE38377)/Homer	TTCCKNAGAA	0.01	-4.711	0.0563	105	0.0481	1794.9	0.0379
SPCH(bHLH)/Seedling-SPCH-ChIP-Seq(GSE57497)/Homer	WNBCACGTGA	0.01	-4.686	0.0568	217	0.0994	4017	0.0848
Smad4(MAD)/ESC-SMAD4-ChIP-Seq(GSE29422)/Homer	VBSYGTCTGG	0.1	-4.605	0.0607	399	0.1828	7760.8	0.1639
FOXA1(Forkhead)/LNCAP-FOXA1-ChIP-Seq(GSE27824)/Homer	WAAGTAAACA	0.1	-4.569	0.0619	155	0.071	2786.9	0.0589
PAX3:FKHR-fusion(Paired,Homeobox)/Rh4-PAX3:FKHR-ChIP-Seq(GSE19063)/Homer	ACCRTGACTAATTNN	0.1	-4.564	0.0619	31	0.0142	426.4	0.009
Tgif1(Homeobox)/mES-Tgif1-ChIP-Seq(GSE55404)/Homer	YTGWCADY	0.1	-4.542	0.0619	584	0.2675	11643.6	0.2459
FoxL2(Forkhead)/Ovary-FoxL2-ChIP-Seq(GSE60858)/Homer	WWTRTAAACAVG	0.1	-4.53	0.0619	106	0.0486	1826.4	0.0386
FXR(NR),IR1/Liver-FXR-ChIP-Seq(Chong_et_al.)/Homer	AGGTCANTGACCTB	0.1	-4.368	0.0713	124	0.0568	2190.1	0.0463
Tgif2(Homeobox)/mES-Tgif2-ChIP-Seq(GSE55404)/Homer	TGTCANYT	0.1	-4.319	0.0738	663	0.3037	13352.6	0.282
bZIP:IRF(bZIP,IRF)/Th17-BatF-ChIP-Seq(GSE39756)/Homer	NAGTTTCABTHTGACTNW	0.1	-4.309	0.0738	58	0.0266	924.6	0.0195
GSC(Homeobox)/FrogEmbryos-GSC-ChIP-Seq(DRA000576)/Homer	RGGATTAR	0.1	-4.266	0.0757	169	0.0774	3093.2	0.0653
GAGA-repeat/Arabidopsis-Promoters/Homer	CTCTCTCTCY	0.1	-4.224	0.0778	281	0.1287	5374	0.1135
BMAL1(bHLH)/Liver-Bmal1-ChIP-Seq(GSE39860)/Homer	GNCACGTG	0.1	-4.223	0.0778	376	0.1722	7336	0.1549
Sox4(HMG)/proB-Sox4-ChIP-Seq(GSE50066)/Homer	YCTTTGTTCC	0.1	-4.062	0.0891	152	0.0696	2772.5	0.0586
Smad2(MAD)/ES-SMAD2-ChIP-Seq(GSE29422)/Homer	CTGTCTGG	0.1	-4.045	0.0894	385	0.1764	7549.8	0.1595
Rfx5(HTH)/GM12878-Rfx5-ChIP-Seq(GSE31477)/Homer	SCCTAGCAACAG	0.1	-3.949	0.0971	70	0.0321	1171.4	0.0247
Oct2(POU,Homeobox)/Bcell-Oct2-ChIP-Seq(GSE21512)/Homer	ATATGCAAAT	0.1	-3.893	0.1014	40	0.0183	612.1	0.0129
Mef2b(MADS)/HEK293-Mef2b.V5-ChIP-Seq(GSE67450)/Homer	GCTATTTTTGGM	0.1	-3.871	0.1023	111	0.0508	1974.7	0.0417
FOXM1(Forkhead)/MCF7-FOXM1-ChIP-Seq(GSE72977)/Homer	TRTTTACTTW	0.1	-3.795	0.109	135	0.0618	2457.1	0.0519
CRX(Homeobox)/Retina-Crx-ChIP-Seq(GSE20012)/Homer	GCTAATCC	0.1	-3.79	0.109	375	0.1718	7379.9	0.1559
Unknown6/Drosophila-Promoters/Homer	AATTTTAAAA	0.1	-3.738	0.1126	116	0.0531	2084.5	0.044
ETS:E-box(ETS,bHLH)/HPC7-Scl-ChIP-Seq(GSE22178)/Homer	AGGAARCAGCTG	0.1	-3.734	0.1126	27	0.0124	385.4	0.0081
SeqBias: GA-repeat	GAGAGAGAGA	0.1	-3.636	0.1217	1463	0.6702	30787.3	0.6502
Sox6(HMG)/Myotubes-Sox6-ChIP-Seq(GSE32627)/Homer	CCATTGTTNY	0.1	-3.555	0.1305	248	0.1136	4780.3	0.101
n-Myc(bHLH)/mES-nMyc-ChIP-Seq(GSE11431)/Homer	VRCCACGTGG	0.1	-3.464	0.1412	178	0.0815	3358.9	0.0709
AP-2gamma(AP2)/MCF7-TFAP2C-ChIP-Seq(GSE21234)/Homer	SCCTSAGGSCAW	0.1	-3.409	0.1475	450	0.2061	9013.9	0.1904
Sox15(HMG)/CPA-Sox15-ChIP-Seq(GSE62909)/Homer	RAACAATGGN	0.1	-3.405	0.1475	170	0.0779	3202.6	0.0676
HOXA9(Homeobox)/HSC-Hoxa9-ChIP-Seq(GSE33509)/Homer	GGCCATAAATCA	0.1	-3.335	0.1552	95	0.0435	1702.7	0.036
Sox2(HMG)/mES-Sox2-ChIP-Seq(GSE11431)/Homer	BCCATTGTTC	0.1	-3.334	0.1552	145	0.0664	2703	0.0571
CRE(bZIP)/Promoter/Homer	CSGTGACGTCAC	0.1	-3.33	0.1552	51	0.0234	846.1	0.0179
TATA-box/SacCer-Promoters/Homer	BBHWTATATA	0.1	-3.304	0.1552	44	0.0202	715.2	0.0151
NPAS2(bHLH)/Liver-NPAS2-ChIP-Seq(GSE39860)/Homer	KCCACGTGAC	0.1	-3.297	0.1552	256	0.1173	4981	0.1052
PR(NR)/T47D-PR-ChIP-Seq(GSE31130)/Homer	VAGRACAKNCTGTBC	0.1	-3.272	0.1565	410	0.1878	8196	0.1731
SCL(bHLH)/HPC7-Scl-ChIP-Seq(GSE13511)/Homer	AVCAGCTG	0.1	-3.243	0.1594	1164	0.5332	24343.5	0.5141
OCT4-SOX2-TCF-NANOG(POU,Homeobox,HMG)/mES-Oct4-ChIP-Seq(GSE11431)/Homer	ATTTGCATAACAATG	0.1	-3.192	0.1661	23	0.0105	334.3	0.0071
Pax7(Paired,Homeobox),longest/Myoblast-Pax7-ChIP-Seq(GSE25064)/Homer	NTAATTDGCYAATTANNWWD	0.1	-3.188	0.1661	6	0.0027	54.8	0.0012
Pit1+1bp(Homeobox)/GCrat-Pit1-ChIP-Seq(GSE58009)/Homer	ATGCATAATTCA	0.1	-3.161	0.1677	42	0.0192	685.5	0.0145
Pax7(Paired,Homeobox),long/Myoblast-Pax7-ChIP-Seq(GSE25064)/Homer	TAATCHGATTAC	0.1	-3.115	0.1739	6	0.0027	55.7	0.0012
PIF5ox(bHLH)/Arabidopsis-PIF5ox-ChIP-Seq(GSE35062)/Homer	BCACGTGVDN	0.1	-3.115	0.1739	219	0.1003	4241.5	0.0896
GAGA-repeat/SacCer-Promoters/Homer	CTYTCTYTCTCTCTC	0.1	-3.092	0.1744	783	0.3587	16157.1	0.3412
Pit1(Homeobox)/GCrat-Pit1-ChIP-Seq(GSE58009)/Homer	ATGMATATDC	0.1	-3.069	0.1768	114	0.0522	2105.8	0.0445
Atf2(bZIP)/3T3L1-Atf2-ChIP-Seq(GSE56872)/Homer	NRRTGACGTCAT	0.1	-3.017	0.1844	62	0.0284	1078.5	0.0228
c-Myc(bHLH)/mES-cMyc-ChIP-Seq(GSE11431)/Homer	VVCCACGTGG	0.1	-3.014	0.1844	129	0.0591	2413.8	0.051
CTCF(Zf)/CD4+-CTCF-ChIP-Seq(Barski_et_al.)/Homer	AYAGTGCCMYCTRGTGGCCA	0.1	-2.986	0.1866	38	0.0174	620	0.0131
c-Myc(bHLH)/LNCAP-cMyc-ChIP-Seq(Unpublished)/Homer	VCCACGTG	0.1	-2.985	0.1866	119	0.0545	2214.9	0.0468
Sox3(HMG)/NPC-Sox3-ChIP-Seq(GSE33059)/Homer	CCWTTGTY	0.1	-2.953	0.1893	281	0.1287	5550.6	0.1172
Nkx3.1(Homeobox)/LNCaP-Nkx3.1-ChIP-Seq(GSE28264)/Homer	AAGCACTTAA	0.1	-2.952	0.1893	426	0.1951	8591.8	0.1815
ZNF711(Zf)/SHSY5Y-ZNF711-ChIP-Seq(GSE20673)/Homer	AGGCCTAG	0.1	-2.893	0.1973	663	0.3037	13635.6	0.288
PABPC1(?)/MEL-PABC1-CLIP-Seq(GSE69755)/Homer	HAATAAAGNN	0.1	-2.869	0.2002	241	0.1104	4731.1	0.0999
ZNF264(Zf)/HEK293-ZNF264.GFP-ChIP-Seq(GSE58341)/Homer	RGGGCACTAACY	0.1	-2.83	0.2063	153	0.0701	2922.5	0.0617
SPDEF(ETS)/VCaP-SPDEF-ChIP-Seq(SRA014231)/Homer	ASWTCCTGBT	0.1	-2.828	0.2063	226	0.1035	4427	0.0935
E2F(E2F)/Hela-CellCycle-Expression/Homer	TTSGCGCGAAAA	0.1	-2.819	0.2063	17	0.0078	241.6	0.0051
SeqBias: polyC-repeat	CCCCCCCCCC	0.1	-2.81	0.2063	2168	0.9931	46857.7	0.9897
Znf263(Zf)/K562-Znf263-ChIP-Seq(GSE31477)/Homer	CVGTSCTCCC	0.1	-2.739	0.218	588	0.2694	12070.4	0.2549
SeqBias: C/A-bias	MMMMMMMMMM	0.1	-2.685	0.2282	2178	0.9977	47131.9	0.9955
SeqBias: G/A bias	RRRRRRRRRR	0.1	-2.681	0.2282	2181	0.9991	47221	0.9973
HRE(HSF)/Striatum-HSF1-ChIP-Seq(GSE38000)/Homer	TTCTAGAABNTTCTA	0.1	-2.668	0.2282	40	0.0183	675.7	0.0143
Atf7(bZIP)/3T3L1-Atf7-ChIP-Seq(GSE56872)/Homer	NGRTGACGTCAY	0.1	-2.657	0.2287	84	0.0385	1542	0.0326
c-Jun-CRE(bZIP)/K562-cJun-ChIP-Seq(GSE31477)/Homer	ATGACGTCATCY	0.1	-2.653	0.2287	53	0.0243	928.3	0.0196
ZNF415(Zf)/HEK293-ZNF415.GFP-ChIP-Seq(GSE58341)/Homer	GRTGMTRGAGCC	0.1	-2.632	0.2307	165	0.0756	3193.9	0.0675
Nkx2.5(Homeobox)/HL1-Nkx2.5.biotin-ChIP-Seq(GSE21529)/Homer	RRSCACTYAA	0.1	-2.559	0.2461	450	0.2061	9177.2	0.1938
Meis1(Homeobox)/MastCells-Meis1-ChIP-Seq(GSE48085)/Homer	VGCTGWCAVB	0.1	-2.54	0.2487	356	0.1631	7194.7	0.152
bHLHE40(bHLH)/HepG2-BHLHE40-ChIP-Seq(GSE31477)/Homer	KCACGTGMCN	0.1	-2.534	0.2487	74	0.0339	1353.8	0.0286
Unknown1(NR/Ini-like)/Drosophila-Promoters/Homer	MYGGTCACACTG	0.1	-2.522	0.2492	49	0.0224	859.2	0.0181
Oct4:Sox17(POU,Homeobox,HMG)/F9-Sox17-ChIP-Seq(GSE44553)/Homer	CCATTGTATGCAAAT	0.1	-2.509	0.2505	17	0.0078	252.9	0.0053
KANADI1(Myb)/Seedling-KAN1-ChIP-Seq(GSE48081)/Homer	ARGAATAWWN	0.1	-2.478	0.2565	156	0.0715	3028.4	0.064
EWS:ERG-fusion(ETS)/CADO_ES1-EWS:ERG-ChIP-Seq(SRA014231)/Homer	ATTTCCTGTN	0.1	-2.461	0.2588	140	0.0641	2702	0.0571
Unknown-ESC-element(?)/mES-Nanog-ChIP-Seq(GSE11724)/Homer	CACAGCAGGGGG	0.1	-2.46	0.2588	205	0.0939	4045.1	0.0854
Eomes(T-box)/H9-Eomes-ChIP-Seq(GSE26097)/Homer	ATTAACACCT	0.1	-2.423	0.2646	373	0.1709	7576.1	0.16
RBFox2(?)/Heart-RBFox2-CLIP-Seq(GSE57926)/Homer	TGCATGCA	0.1	-2.379	0.2744	387	0.1773	7881.4	0.1665
Otx2(Homeobox)/EpiLC-Otx2-ChIP-Seq(GSE56098)/Homer	NYTAATCCYB	0.1	-2.355	0.2788	112	0.0513	2140.6	0.0452
PRDM1(Zf)/Hela-PRDM1-ChIP-Seq(GSE31477)/Homer	ACTTTCACTTTC	0.1	-2.326	0.2851	89	0.0408	1675.9	0.0354
ERE(NR),IR3/MCF7-ERa-ChIP-Seq(Unpublished)/Homer	VAGGTCACNSTGACC	1	-2.296	0.2916	66	0.0302	1214.1	0.0256
Pitx1(Homeobox)/Chicken-Pitx1-ChIP-Seq(GSE38910)/Homer	TAATCCCN	1	-2.279	0.2943	721	0.3303	15029	0.3174
ERG(ETS)/VCaP-ERG-ChIP-Seq(GSE14097)/Homer	ACAGGAAGTG	1	-2.237	0.3047	374	0.1713	7636.6	0.1613
Tcfcp2l1(CP2)/mES-Tcfcp2l1-ChIP-Seq(GSE11431)/Homer	NRAACCRGTTYRAACCRGYT	1	-2.213	0.3096	36	0.0165	626.8	0.0132
Rbpj1(?)/Panc1-Rbpj1-ChIP-Seq(GSE47459)/Homer	HTTTCCCASG	1	-2.203	0.3106	348	0.1594	7093.4	0.1498
RLR1?/SacCer-Promoters/Homer	WTTTTCYYTTTT	1	-2.182	0.315	79	0.0362	1487.9	0.0314
EBF1(EBF)/Near-E2A-ChIP-Seq(GSE21512)/Homer	GTCCCCWGGGGA	1	-2.15	0.3229	416	0.1906	8546.9	0.1805
STAT6(Stat)/CD4-Stat6-ChIP-Seq(GSE22104)/Homer	ABTTCYYRRGAA	1	-2.124	0.3291	90	0.0412	1718	0.0363
HOXB13(Homeobox)/ProstateTumor-HOXB13-ChIP-Seq(GSE56288)/Homer	TTTTATKRGG	1	-2.098	0.3352	128	0.0586	2501.4	0.0528
PGR(NR)/EndoStromal-PGR-ChIP-Seq(GSE69539)/Homer	AAGAACATWHTGTTC	1	-2.089	0.3358	32	0.0147	556.3	0.0117
HOXA2(Homeobox)/mES-Hoxa2-ChIP-Seq(Donaldson_et_al.)/Homer	GYCATCMATCAT	1	-2.061	0.3432	15	0.0069	234	0.0049
Zic(Zf)/Cerebellum-ZIC1.2-ChIP-Seq(GSE60731)/Homer	CCTGCTGAGH	1	-2.06	0.3432	240	0.1099	4845	0.1023
Foxh1(Forkhead)/hESC-FOXH1-ChIP-Seq(GSE29422)/Homer	NNTGTGGATTSS	1	-2.057	0.3432	89	0.0408	1704.6	0.036
BMYB(HTH)/Hela-BMYB-ChIP-Seq(GSE27030)/Homer	NHAACBGYYV	1	-2.025	0.3482	267	0.1223	5419.4	0.1145
AP-2alpha(AP2)/Hela-AP2alpha-ChIP-Seq(GSE31477)/Homer	ATGCCCTGAGGC	1	-2.001	0.3544	344	0.1576	7052.7	0.149
ZNF675(Zf)/HEK293-ZNF675.GFP-ChIP-Seq(GSE58341)/Homer	ARGAGGMCAAAATGW	1	-1.997	0.3544	26	0.0119	445.9	0.0094
MafA(bZIP)/Islet-MafA-ChIP-Seq(GSE30298)/Homer	TGCTGACTCA	1	-1.989	0.3544	176	0.0806	3515.9	0.0743
PAX6(Paired,Homeobox)/Forebrain-Pax6-ChIP-Seq(GSE66961)/Homer	NGTGTTCAVTSAAGCGKAAA	1	-1.972	0.3575	19	0.0087	312.5	0.0066
HRE(HSF)/HepG2-HSF1-ChIP-Seq(GSE31477)/Homer	BSTTCTRGAABVTTCYAGAA	1	-1.953	0.3619	35	0.016	625	0.0132
AMYB(HTH)/Testes-AMYB-ChIP-Seq(GSE44588)/Homer	TGGCAGTTGG	1	-1.938	0.3651	287	0.1315	5859.4	0.1238
Unknown2/Drosophila-Promoters/Homer	CATCMCTA	1	-1.919	0.3698	322	0.1475	6604.8	0.1395
Reverb(NR),DR2/RAW-Reverba.biotin-ChIP-Seq(GSE45914)/Homer	GTRGGTCASTGGGTCA	1	-1.853	0.3925	43	0.0197	791.6	0.0167
Max(bHLH)/K562-Max-ChIP-Seq(GSE31477)/Homer	RCCACGTGGYYN	1	-1.79	0.4153	141	0.0646	2816.6	0.0595
ZNF692(Zf)/HEK293-ZNF692.GFP-ChIP-Seq(GSE58341)/Homer	GTGGGCCCCA	1	-1.787	0.4153	65	0.0298	1243.1	0.0263
MITF(bHLH)/MastCells-MITF-ChIP-Seq(GSE48085)/Homer	RTCATGTGAC	1	-1.75	0.4269	175	0.0802	3536	0.0747
Hoxc9(Homeobox)/Ainv15-Hoxc9-ChIP-Seq(GSE21812)/Homer	GGCCATAAATCA	1	-1.733	0.4314	61	0.0279	1167.1	0.0246
ZNF317(Zf)/HEK293-ZNF317.GFP-ChIP-Seq(GSE58341)/Homer	GTCWGCTGTYYCTCT	1	-1.724	0.4324	16	0.0073	267.3	0.0056
PCF/Arabidopsis-Promoters/Homer	NNWWWTGGGCYTDDN	1	-1.638	0.4683	41	0.0188	769.9	0.0163
EHF(ETS)/LoVo-EHF-ChIP-Seq(GSE49402)/Homer	AVCAGGAAGT	1	-1.636	0.4683	265	0.1214	5459.7	0.1153
ZNF467(Zf)/HEK293-ZNF467.GFP-ChIP-Seq(GSE58341)/Homer	TGGGGAAGGGCM	1	-1.607	0.4771	299	0.137	6188.9	0.1307
Bach2(bZIP)/OCILy7-Bach2-ChIP-Seq(GSE44420)/Homer	TGCTGAGTCA	1	-1.592	0.4813	37	0.0169	692.1	0.0146
PHA-4(Forkhead)/cElegans-Embryos-PHA4-ChIP-Seq(modEncode)/Homer	KTGTTTGC	1	-1.59	0.4813	467	0.2139	9779.5	0.2065
IRF:BATF(IRF:bZIP)/pDC-Irf8-ChIP-Seq(GSE66899)/Homer	CTTTCANTATGACTV	1	-1.573	0.4846	14	0.0064	236.7	0.005
ABF1/SacCer-Promoters/Homer	CGTRNAAARTGA	1	-1.569	0.4846	37	0.0169	694.4	0.0147
Atf1(bZIP)/K562-ATF1-ChIP-Seq(GSE31477)/Homer	GATGACGTCA	1	-1.569	0.4846	107	0.049	2140.9	0.0452
SUT1?/SacCer-Promoters/Homer	CCCCGCGC	1	-1.568	0.4846	1643	0.7526	35265.5	0.7448
RAR:RXR(NR),DR5/ES-RAR-ChIP-Seq(GSE56893)/Homer	RGGTCADNNAGAGGTCAV	1	-1.562	0.4846	11	0.005	179.5	0.0038
SeqBias: A/T bias	WWWWWWWWWW	1	-1.532	0.4901	1294	0.5928	27662.8	0.5843
ZNF143|STAF(Zf)/CUTLL-ZNF143-ChIP-Seq(GSE29600)/Homer	ATTTCCCAGVAKSCY	1	-1.531	0.4901	96	0.044	1916.6	0.0405
Dorsal(RHD)/Embryo-dl-ChIP-Seq(GSE65441)/Homer	GGGAAAAMCCCG	1	-1.511	0.4949	42	0.0192	801.1	0.0169
Usf2(bHLH)/C2C12-Usf2-ChIP-Seq(GSE36030)/Homer	GTCACGTGGT	1	-1.498	0.4985	58	0.0266	1131.6	0.0239
GFY-Staf(?,Zf)/Promoter/Homer	RACTACAATTCCCAGAAKGC	1	-1.45	0.5199	11	0.005	184.3	0.0039
Trl(Zf)/S2-GAGAfactor-ChIP-Seq(GSE40646)/Homer	RGAGAGAG	1	-1.446	0.5199	685	0.3138	14510.5	0.3065
PU.1(ETS)/ThioMac-PU.1-ChIP-Seq(GSE21512)/Homer	AGAGGAAGTG	1	-1.429	0.5252	100	0.0458	2015.1	0.0426
X-box(HTH)/NPC-H3K4me1-ChIP-Seq(GSE16256)/Homer	GGTTGCCATGGCAA	1	-1.421	0.5261	23	0.0105	423.5	0.0089
NFAT(RHD)/Jurkat-NFATC1-ChIP-Seq(Jolma_et_al.)/Homer	ATTTTCCATT	1	-1.413	0.5276	145	0.0664	2965.3	0.0626
FOXP1(Forkhead)/H9-FOXP1-ChIP-Seq(GSE31006)/Homer	NYYTGTTTACHN	1	-1.404	0.5293	51	0.0234	997.5	0.0211
HIF2a(bHLH)/785_O-HIF2a-ChIP-Seq(GSE34871)/Homer	GCACGTACCC	1	-1.389	0.5346	73	0.0334	1456.9	0.0308
PRDM14(Zf)/H1-PRDM14-ChIP-Seq(GSE22767)/Homer	RGGTCTCTAACY	1	-1.377	0.5379	48	0.022	938.6	0.0198
SeqBias: GCW-triplet	GCWGCWGCWGCW	1	-1.367	0.5402	2180	0.9986	47237.4	0.9977
Nr5a2(NR)/mES-Nr5a2-ChIP-Seq(GSE19019)/Homer	BTCAAGGTCA	1	-1.331	0.5574	117	0.0536	2389.3	0.0505
ZSCAN22(Zf)/HEK293-ZSCAN22.GFP-ChIP-Seq(GSE58341)/Homer	SMCAGTCWGAKGGAGGAGGC	1	-1.327	0.5574	23	0.0105	430.3	0.0091
Mef2c(MADS)/GM12878-Mef2c-ChIP-Seq(GSE32465)/Homer	DCYAAAAATAGM	1	-1.318	0.5582	43	0.0197	842	0.0178
Cbf1(bHLH)/Yeast-Cbf1-ChIP-Seq(GSE29506)/Homer	TCACGTGAYH	1	-1.315	0.5582	52	0.0238	1028.4	0.0217
E-box/Arabidopsis-Promoters/Homer	GCCACGTG	1	-1.293	0.5666	100	0.0458	2037.7	0.043
ZBTB12(Zf)/HEK293-ZBTB12.GFP-ChIP-Seq(GSE58341)/Homer	NGNTCTAGAACCNGV	1	-1.274	0.574	81	0.0371	1640.3	0.0346
ARE(NR)/LNCAP-AR-ChIP-Seq(GSE27824)/Homer	RGRACASNSTGTYCYB	1	-1.252	0.5836	49	0.0224	973.2	0.0206
THRa(NR)/C17.2-THRa-ChIP-Seq(GSE38347)/Homer	GGTCANYTGAGGWCA	1	-1.25	0.5836	113	0.0518	2319.3	0.049
Esrrb(NR)/mES-Esrrb-ChIP-Seq(GSE11431)/Homer	KTGACCTTGA	1	-1.25	0.5836	119	0.0545	2446.9	0.0517
BORIS(Zf)/K562-CTCFL-ChIP-Seq(GSE32465)/Homer	CNNBRGCGCCCCCTGSTGGC	1	-1.226	0.5898	66	0.0302	1332.3	0.0281
IRF1(IRF)/PBMC-IRF1-ChIP-Seq(GSE43036)/Homer	GAAAGTGAAAGT	1	-1.216	0.5927	19	0.0087	357.4	0.0075
RFX(HTH)/K562-RFX3-ChIP-Seq(SRA012198)/Homer	CGGTTGCCATGGCAAC	1	-1.189	0.6058	19	0.0087	359.1	0.0076
NF1:FOXA1(CTF,Forkhead)/LNCAP-FOXA1-ChIP-Seq(GSE27824)/Homer	WNTGTTTRYTTTGGCA	1	-1.189	0.6058	7	0.0032	118.9	0.0025
Mef2a(MADS)/HL1-Mef2a.biotin-ChIP-Seq(GSE21529)/Homer	CYAAAAATAG	1	-1.187	0.6058	48	0.022	960.2	0.0203
OCT:OCT(POU,Homeobox,IR1)/NPC-Brn2-ChIP-Seq(GSE35496)/Homer	ATGAATWATTCATGA	1	-1.184	0.6058	3	0.0014	42.8	0.0009
Etv2(ETS)/ES-ER71-ChIP-Seq(GSE59402)/Homer(0.967)	NNAYTTCCTGHN	1	-1.18	0.6058	199	0.0912	4163.1	0.0879
Sox9(HMG)/Limb-SOX9-ChIP-Seq(GSE73225)/Homer	AGGVNCCTTTGT	1	-1.175	0.6058	159	0.0728	3311.9	0.0699
HIF-1b(HLH)/T47D-HIF1b-ChIP-Seq(GSE59937)/Homer	RTACGTGC	1	-1.15	0.6115	226	0.1035	4748.1	0.1003
SOC1(MADS)/Seedling-SOC1-ChIP-Seq(GSE45846)/Homer	TWCCAWWTWTGG	1	-1.139	0.615	51	0.0234	1029.1	0.0217
Mouse_Recombination_Hotspot(Zf)/Testis-DMC1-ChIP-Seq(GSE24438)/Homer	ACTYKNATTCGTGNTACTTC	1	-1.117	0.6255	8	0.0037	141.9	0.003
PRDM9(Zf)/Testis-DMC1-ChIP-Seq(GSE35498)/Homer	ADGGYAGYAGCATCT	1	-1.115	0.6255	98	0.0449	2026.7	0.0428
Six1(Homeobox)/Myoblast-Six1-ChIP-Chip(GSE20150)/Homer	GKVTCADRTTWC	1	-1.108	0.6255	31	0.0142	614.9	0.013
Brn2(POU,Homeobox)/NPC-Brn2-ChIP-Seq(GSE35496)/Homer	ATGAATATTC	1	-1.098	0.6285	9	0.0041	162.1	0.0034
ZNF528(Zf)/HEK293-ZNF528.GFP-ChIP-Seq(GSE58341)/Homer	AGAAATGACTTCCCT	1	-1.088	0.6316	2	0.0009	26.2	0.0006
Arnt:Ahr(bHLH)/MCF7-Arnt-ChIP-Seq(Lo_et_al.)/Homer	TBGCACGCAA	1	-1.074	0.6374	129	0.0591	2694.7	0.0569
Zfp809(Zf)/ES-Zfp809-ChIP-Seq(GSE70799)/Homer	GGGGCTYGKCTGGGA	1	-1.047	0.6516	88	0.0403	1826.1	0.0386
ZBTB33(Zf)/GM12878-ZBTB33-ChIP-Seq(GSE32465)/Homer	GGVTCTCGCGAGAAC	1	-1.037	0.6549	8	0.0037	145.7	0.0031
DPL-1(E2F)/cElegans-Adult-ChIP-Seq(modEncode)/Homer	TAGCGCGC	1	-1.034	0.6549	143	0.0655	3002.8	0.0634
ETS1(ETS)/Jurkat-ETS1-ChIP-Seq(GSE17954)/Homer	ACAGGAAGTG	1	-1.025	0.6565	222	0.1017	4697.1	0.0992
SeqBias: CA-repeat	CACACACACA	1	-1.018	0.6581	1094	0.5011	23537.3	0.4971
VDR(NR),DR3/GM10855-VDR+vitD-ChIP-Seq(GSE22484)/Homer	ARAGGTCANWGAGTTCANNN	1	-1.009	0.6612	46	0.0211	941.6	0.0199
PU.1-IRF(ETS:IRF)/Bcell-PU.1-ChIP-Seq(GSE21512)/Homer	MGGAAGTGAAAC	1	-1.006	0.6612	233	0.1067	4939.7	0.1043
Unknown3/Arabidopsis-Promoters/Homer	AYTAAACCGG	1	-0.9992	0.6614	21	0.0096	416.3	0.0088
CLOCK(bHLH)/Liver-Clock-ChIP-Seq(GSE39860)/Homer	GHCACGTG	1	-0.9924	0.6628	113	0.0518	2370.6	0.0501
ZFX(Zf)/mES-Zfx-ChIP-Seq(GSE11431)/Homer	AGGCCTRG	1	-0.9793	0.6685	471	0.2158	10075.8	0.2128
Nkx2.2(Homeobox)/NPC-Nkx2.2-ChIP-Seq(GSE61673)/Homer	BTBRAGTGSN	1	-0.9626	0.6766	397	0.1819	8485.7	0.1792
ZNF669(Zf)/HEK293-ZNF669.GFP-ChIP-Seq(GSE58341)/Homer	GARTGGTCATCGCCC	1	-0.9562	0.6778	20	0.0092	399.5	0.0084
RUNX-AML(Runt)/CD4+-PolII-ChIP-Seq(Barski_et_al.)/Homer	GCTGTGGTTW	1	-0.9355	0.6889	130	0.0596	2747.6	0.058
RUNX2(Runt)/PCa-RUNX2-ChIP-Seq(GSE33889)/Homer	NWAACCACADNN	1	-0.9233	0.6942	143	0.0655	3029.1	0.064
GRE(NR),IR3/A549-GR-ChIP-Seq(GSE32465)/Homer	NRGVACABNVTGTYCY	1	-0.9165	0.6958	23	0.0105	466.8	0.0099
E-box(bHLH)/Promoter/Homer	SSGGTCACGTGA	1	-0.9117	0.696	17	0.0078	340.3	0.0072
FOXA1:AR(Forkhead,NR)/LNCAP-AR-ChIP-Seq(GSE27824)/Homer	AGTAAACAAAAAAGAACAND	1	-0.9045	0.6979	6	0.0027	111.4	0.0024
Ets1-distal(ETS)/CD4+-PolII-ChIP-Seq(Barski_et_al.)/Homer	MACAGGAAGT	1	-0.8884	0.7062	54	0.0247	1129.1	0.0238
EBF(EBF)/proBcell-EBF-ChIP-Seq(GSE21978)/Homer	DGTCCCYRGGGA	1	-0.8846	0.7062	75	0.0344	1579.6	0.0334
ELF5(ETS)/T47D-ELF5-ChIP-Seq(GSE30407)/Homer	ACVAGGAAGT	1	-0.8788	0.7067	138	0.0632	2933.3	0.062
Tal1	CATCTG	1	-0.8716	0.7087	297	0.1361	6363	0.1344
Tbet(T-box)/CD8-Tbet-ChIP-Seq(GSE33802)/Homer	AGGTGTGAAM	1	-0.861	0.7131	165	0.0756	3519.9	0.0743
Nr5a2(NR)/Pancreas-LRH1-ChIP-Seq(GSE34295)/Homer	BTCAAGGTCA	1	-0.8589	0.7131	149	0.0683	3175.2	0.0671
FHY3(FAR1)/Arabidopsis-FHY3-ChIP-Seq(GSE30711)/Homer	HHCACGCGCBTN	1	-0.8503	0.7146	58	0.0266	1221.8	0.0258
MYB(HTH)/ERMYB-Myb-ChIPSeq(GSE22095)/Homer	GGCVGTTR	1	-0.8454	0.715	314	0.1438	6739.6	0.1423
ZNF136(Zf)/HEK293-ZNF136.GFP-ChIP-Seq(GSE58341)/Homer	YTKGATAHAGTATTCTWGGTNGGCA	1	-0.8441	0.715	9	0.0041	177.6	0.0038
GRHL2(CP2)/HBE-GRHL2-ChIP-Seq(GSE46194)/Homer	AAACYKGTTWDACMRGTTTB	1	-0.8435	0.715	53	0.0243	1115.7	0.0236
Nkx2.1(Homeobox)/LungAC-Nkx2.1-ChIP-Seq(GSE43252)/Homer	RSCACTYRAG	1	-0.8227	0.7221	552	0.2529	11896.2	0.2513
RUNX(Runt)/HPC7-Runx1-ChIP-Seq(GSE22178)/Homer	SAAACCACAG	1	-0.8219	0.7221	127	0.0582	2711.6	0.0573
MafF(bZIP)/HepG2-MafF-ChIP-Seq(GSE31477)/Homer	HWWGTCAGCAWWTTT	1	-0.8211	0.7221	33	0.0151	690.1	0.0146
NFAT:AP1(RHD,bZIP)/Jurkat-NFATC1-ChIP-Seq(Jolma_et_al.)/Homer	SARTGGAAAAWRTGAGTCAB	1	-0.8109	0.7221	22	0.0101	456.3	0.0096
IRF2(IRF)/Erythroblas-IRF2-ChIP-Seq(GSE36985)/Homer	GAAASYGAAASY	1	-0.8041	0.7235	14	0.0064	286.6	0.0061
Srebp1a(bHLH)/HepG2-Srebp1a-ChIP-Seq(GSE31477)/Homer	RTCACSCCAY	1	-0.8003	0.7235	42	0.0192	886.7	0.0187
Unknown4/Arabidopsis-Promoters/Homer	CKTCKTCTTY	1	-0.7835	0.7324	193	0.0884	4147.9	0.0876
Bach1(bZIP)/K562-Bach1-ChIP-Seq(GSE31477)/Homer	AWWNTGCTGAGTCAT	1	-0.7823	0.7324	8	0.0037	160.4	0.0034
RBPJ:Ebox(?,bHLH)/Panc1-Rbpj1-ChIP-Seq(GSE47459)/Homer	GGGRAARRGRMCAGMTG	1	-0.7774	0.7324	88	0.0403	1881	0.0397
Pax8(Paired,Homeobox)/Thyroid-Pax8-ChIP-Seq(GSE26938)/Homer	GTCATGCHTGRCTGS	1	-0.7734	0.7324	95	0.0435	2033.4	0.0429
PAX5(Paired,Homeobox)/GM12878-PAX5-ChIP-Seq(GSE32465)/Homer	GCAGCCAAGCRTGACH	1	-0.7687	0.7324	88	0.0403	1883.1	0.0398
ISRE(IRF)/ThioMac-LPS-Expression(GSE23622)/Homer	AGTTTCASTTTC	1	-0.7675	0.7324	8	0.0037	161.5	0.0034
GATA:SCL(Zf,bHLH)/Ter119-SCL-ChIP-Seq(GSE18720)/Homer	CRGCTGBNGNSNNSAGATAA	1	-0.7635	0.7324	17	0.0078	354	0.0075
E2F6(E2F)/Hela-E2F6-ChIP-Seq(GSE31477)/Homer	GGCGGGAARN	1	-0.7603	0.7324	139	0.0637	2987.7	0.0631
NF-E2(bZIP)/K562-NFE2-ChIP-Seq(GSE31477)/Homer	GATGACTCAGCA	1	-0.7584	0.7324	9	0.0041	183.6	0.0039
NeuroD1(bHLH)/Islet-NeuroD1-ChIP-Seq(GSE30298)/Homer	GCCATCTGTT	1	-0.7544	0.7324	217	0.0994	4676.5	0.0988
Initiator/Drosophila-Promoters/Homer	NTCAGTYG	1	-0.7537	0.7324	354	0.1622	7642.6	0.1614
Pho4(bHLH)/Yeast-Pho4-ChIP-Seq(GSE29506)/Homer	AAGCACGTGBGD	1	-0.7527	0.7324	48	0.022	1023.1	0.0216
ZNF322(Zf)/HEK293-ZNF322.GFP-ChIP-Seq(GSE58341)/Homer	GAGCCTGGTACTGWGCCTGR	1	-0.7435	0.7324	93	0.0426	1997.9	0.0422
SEP3(MADS)/Arabidoposis-Flower-Sep3-ChIP-Seq/Homer	CCAAAAAGGG	1	-0.7347	0.7324	180	0.0825	3882.5	0.082
Mef2d(MADS)/Retina-Mef2d-ChIP-Seq(GSE61391)/Homer	GCTATTTTTAGC	1	-0.7157	0.7409	17	0.0078	359.4	0.0076
HLH-1(bHLH)/cElegans-Embryo-HLH1-ChIP-Seq(modEncode)/Homer	RACAGCTGTTBH	1	-0.7098	0.7424	157	0.0719	3392.3	0.0716
RORgt(NR)/EL4-RORgt.Flag-ChIP-Seq(GSE56019)/Homer	AAYTAGGTCA	1	-0.7064	0.7424	17	0.0078	360.6	0.0076
Srebp2(bHLH)/HepG2-Srebp2-ChIP-Seq(GSE31477)/Homer	CGGTCACSCCAC	1	-0.7024	0.7424	30	0.0137	642.2	0.0136
SpiB(ETS)/OCILY3-SPIB-ChIP-Seq(GSE56857)/Homer	AAAGRGGAAGTG	1	-0.6903	0.7483	39	0.0179	839.8	0.0177
GFX(?)/Promoter/Homer	ATTCTCGCGAGA	1	-0.6759	0.7562	2	0.0009	37.7	0.0008
USF1(bHLH)/GM12878-Usf1-ChIP-Seq(GSE32465)/Homer	SGTCACGTGR	1	-0.6759	0.7562	93	0.0426	2014.6	0.0425
Rfx1(HTH)/NPC-H3K4me1-ChIP-Seq(GSE16256)/Homer	KGTTGCCATGGCAA	1	-0.6428	0.7758	40	0.0183	869.5	0.0184
DMRT1(DM)/Testis-DMRT1-ChIP-Seq(GSE64892)/Homer	TWGHWACAWTGTWDC	1	-0.6267	0.7853	18	0.0082	391.9	0.0083
GRE(NR),IR3/RAW264.7-GRE-ChIP-Seq(Unpublished)/Homer	VAGRACAKWCTGTYC	1	-0.6261	0.7853	34	0.0156	741	0.0157
Unknown4/Drosophila-Promoters/Homer	AAAAATACCRMA	1	-0.6214	0.7853	10	0.0046	216.1	0.0046
Unknown5/Drosophila-Promoters/Homer	GCTGATAASV	1	-0.6021	0.7959	77	0.0353	1685.1	0.0356
ZNF16(Zf)/HEK293-ZNF16.GFP-ChIP-Seq(GSE58341)/Homer	MACCTTCYATGGCTCCCTAKTGCCY	1	-0.5883	0.8039	3	0.0014	63.4	0.0013
IRF4(IRF)/GM12878-IRF4-ChIP-Seq(GSE32465)/Homer	ACTGAAACCA	1	-0.5822	0.8058	55	0.0252	1209.1	0.0255
caudal(Homeobox)/Drosophila-Embryos-ChIP-Chip(modEncode)/Homer	GGYCATAAAW	1	-0.5794	0.8058	84	0.0385	1844	0.0389
Unknown3/Drosophila-Promoters/Homer	ACVAKCTGGCAGCGC	1	-0.554	0.8227	22	0.0101	489.7	0.0103
TR4(NR),DR1/Hela-TR4-ChIP-Seq(GSE24685)/Homer	GAGGTCAAAGGTCA	1	-0.5498	0.8232	25	0.0115	556.2	0.0117
GATA3(Zf),DR8/iTreg-Gata3-ChIP-Seq(GSE20898)/Homer	AGATSTNDNNDSAGATAASN	1	-0.5353	0.8322	7	0.0032	157	0.0033
E2F4(E2F)/K562-E2F4-ChIP-Seq(GSE31477)/Homer	GGCGGGAAAH	1	-0.535	0.8322	104	0.0476	2295.9	0.0485
Rfx2(HTH)/LoVo-RFX2-ChIP-Seq(GSE49402)/Homer	GTTGCCATGGCAACM	1	-0.5286	0.8322	18	0.0082	404.6	0.0085
ZNF165(Zf)/WHIM12-ZNF165-ChIP-Seq(GSE65937)/Homer	AAGGKGRCGCAGGCA	1	-0.5268	0.8322	51	0.0234	1134.3	0.024
NFkB-p65-Rel(RHD)/ThioMac-LPS-Expression(GSE23622)/Homer	GGAAATTCCC	1	-0.5167	0.8355	11	0.005	249.8	0.0053
TATA-box/Drosophila-Promoters/Homer	CTATAAAAGCSV	1	-0.5158	0.8355	6	0.0027	136.5	0.0029
Gfi1b(Zf)/HPC7-Gfi1b-ChIP-Seq(GSE22178)/Homer	MAATCACTGC	1	-0.4908	0.8513	104	0.0476	2310.4	0.0488
RARg(NR)/ES-RARg-ChIP-Seq(GSE30538)/Homer	AGGTCAAGGTCA	1	-0.4815	0.8562	6	0.0027	139.6	0.0029
Elk4(ETS)/Hela-Elk4-ChIP-Seq(GSE31477)/Homer	NRYTTCCGGY	1	-0.4807	0.8562	122	0.0559	2709.5	0.0572
DMRT6(DM)/Testis-DMRT6-ChIP-Seq(GSE60440)/Homer	YDGHTACAWTGTADC	1	-0.4596	0.8689	14	0.0064	324.7	0.0069
Maz(Zf)/HepG2-Maz-ChIP-Seq(GSE31477)/Homer	GGGGGGGG	1	-0.4569	0.8689	476	0.218	10458.2	0.2209
ZNF41(Zf)/HEK293-ZNF41.GFP-ChIP-Seq(GSE58341)/Homer	CCTCATGGTGYCYTWYTCCCTTGTG	1	-0.4258	0.8925	4	0.0018	97.8	0.0021
EBNA1(EBV-virus)/Raji-EBNA1-ChIP-Seq(GSE30709)/Homer	GGYAGCAYDTGCTDCCCNNN	1	-0.4249	0.8925	3	0.0014	73.7	0.0016
CEBP:AP1(bZIP)/ThioMac-CEBPb-ChIP-Seq(GSE21512)/Homer	DRTGTTGCAA	1	-0.4139	0.8968	89	0.0408	2007.3	0.0424
NFkB-p50,p52(RHD)/Monocyte-p50-ChIP-Chip(Schreiber_et_al.)/Homer	GGGGGAATCCCC	1	-0.3957	0.9102	33	0.0151	765.7	0.0162
PAX5(Paired,Homeobox),condensed/GM12878-PAX5-ChIP-Seq(GSE32465)/Homer	GTCACGCTCSCTGM	1	-0.3694	0.9311	20	0.0092	476.9	0.0101
Pho2(bHLH)/Yeast-Pho2-ChIP-Seq(GSE29506)/Homer	CCCACGTGCT	1	-0.3578	0.9387	89	0.0408	2029	0.0429
ZNF189(Zf)/HEK293-ZNF189.GFP-ChIP-Seq(GSE58341)/Homer	TGGAACAGMA	1	-0.3524	0.9406	162	0.0742	3649.4	0.0771
Cdx2(Homeobox)/mES-Cdx2-ChIP-Seq(GSE14586)/Homer	GYMATAAAAH	1	-0.3448	0.9445	66	0.0302	1521	0.0321
Nur77(NR)/K562-NR4A1-ChIP-Seq(GSE31363)/Homer	TGACCTTTNCNT	1	-0.336	0.9495	20	0.0092	483.5	0.0102
Egr2(Zf)/Thymocytes-Egr2-ChIP-Seq(GSE34254)/Homer	NGCGTGGGCGGR	1	-0.3223	0.9594	41	0.0188	966.4	0.0204
REST-NRSF(Zf)/Jurkat-NRSF-ChIP-Seq/Homer	GGMGCTGTCCATGGTGCTGA	1	-0.3157	0.9625	2	0.0009	56	0.0012
MafK(bZIP)/C2C12-MafK-ChIP-Seq(GSE36030)/Homer	GCTGASTCAGCA	1	-0.3132	0.9625	37	0.0169	878.3	0.0185
EWS:FLI1-fusion(ETS)/SK_N_MC-EWS:FLI1-ChIP-Seq(SRA014231)/Homer	VACAGGAAAT	1	-0.3056	0.9656	107	0.049	2454.2	0.0518
Atf4(bZIP)/MEF-Atf4-ChIP-Seq(GSE35681)/Homer	MTGATGCAAT	1	-0.3003	0.9675	27	0.0124	653.8	0.0138
HNF4a(NR),DR1/HepG2-HNF4a-ChIP-Seq(GSE25021)/Homer	CARRGKBCAAAGTYCA	1	-0.2969	0.9675	86	0.0394	1989.4	0.042
ETS(ETS)/Promoter/Homer	AACCGGAAGT	1	-0.2925	0.9685	61	0.0279	1429.8	0.0302
Tcf12(bHLH)/GM12878-Tcf12-ChIP-Seq(GSE32465)/Homer	VCAGCTGYTG	1	-0.2912	0.9685	292	0.1338	6557.2	0.1385
E2F7(E2F)/Hela-E2F7-ChIP-Seq(GSE32673)/Homer	VDTTTCCCGCCA	1	-0.2883	0.9685	24	0.011	587.7	0.0124
TATA-Box(TBP)/Promoter/Homer	CCTTTTAWAGSC	1	-0.2882	0.9685	166	0.076	3776.4	0.0798
Olig2(bHLH)/Neuron-Olig2-ChIP-Seq(GSE30882)/Homer	RCCATMTGTT	1	-0.2827	0.9685	401	0.1837	8960.6	0.1893
Egr1(Zf)/K562-Egr1-ChIP-Seq(GSE32465)/Homer	TGCGTGGGYG	1	-0.2821	0.9685	189	0.0866	4290.1	0.0906
Hnf1(Homeobox)/Liver-Foxa2-Chip-Seq(GSE25694)/Homer	GGTTAAWCATTAA	1	-0.2728	0.9685	10	0.0046	261.8	0.0055
Nrf2(bZIP)/Lymphoblast-Nrf2-ChIP-Seq(GSE37589)/Homer	HTGCTGAGTCAT	1	-0.267	0.9709	6	0.0027	164.4	0.0035
Unknown1/Arabidopsis-Promoters/Homer	RGGGTAWWWTHGTAA	1	-0.2662	0.9709	9	0.0041	238.4	0.005
Ap4(bHLH)/AML-Tfap4-ChIP-Seq(GSE45738)/Homer	NAHCAGCTGD	1	-0.2485	0.9826	325	0.1489	7322.6	0.1547
ZNF519(Zf)/HEK293-ZNF519.GFP-ChIP-Seq(GSE58341)/Homer	GAGSCCGAGC	1	-0.2447	0.9831	61	0.0279	1450.3	0.0306
Brachyury(T-box)/Mesoendoderm-Brachyury-ChIP-exo(GSE54963)/Homer	ANTTMRCASBNNNGTGYKAAN	1	-0.2392	0.9853	34	0.0156	834.4	0.0176
Fli1(ETS)/CD8-FLI-ChIP-Seq(GSE20898)/Homer	NRYTTCCGGH	1	-0.2372	0.9853	233	0.1067	5300.2	0.1119
SeqBias: polyA-repeat	AAAAAAAAAA	1	-0.2263	0.9918	2070	0.9482	45065.1	0.9518
GABPA(ETS)/Jurkat-GABPa-ChIP-Seq(GSE17954)/Homer	RACCGGAAGT	1	-0.2084	1	179	0.082	4125.7	0.0871
ELF1(ETS)/Jurkat-ELF1-ChIP-Seq(SRA014231)/Homer	AVCCGGAAGT	1	-0.2038	1	104	0.0476	2447.2	0.0517
PPARE(NR),DR1/3T3L1-Pparg-ChIP-Seq(GSE13511)/Homer	TGACCTTTGCCCCA	1	-0.1894	1	230	0.1054	5279.6	0.1115
GATA(Zf),IR3/iTreg-Gata3-ChIP-Seq(GSE20898)/Homer	NNNNNBAGATAWYATCTVHN	1	-0.1802	1	10	0.0046	283	0.006
ETS:RUNX(ETS,Runt)/Jurkat-RUNX1-ChIP-Seq(GSE17954)/Homer	RCAGGATGTGGT	1	-0.1692	1	17	0.0078	458.9	0.0097
HNF6(Homeobox)/Liver-Hnf6-ChIP-Seq(ERP000394)/Homer	NTATYGATCH	1	-0.1687	1	54	0.0247	1330.8	0.0281
YY1(Zf)/Promoter/Homer	CAAGATGGCGGC	1	-0.145	1	9	0.0041	267.5	0.0056
Atoh1(bHLH)/Cerebellum-Atoh1-ChIP-Seq(GSE22111)/Homer	VNRVCAGCTGGY	1	-0.1404	1	279	0.1278	6429.1	0.1358
NFY(CCAAT)/Promoter/Homer	RGCCAATSRG	1	-0.1336	1	126	0.0577	3005.5	0.0635
GATA3(Zf),DR4/iTreg-Gata3-ChIP-Seq(GSE20898)/Homer	AGATGKDGAGATAAG	1	-0.1332	1	4	0.0018	137.9	0.0029
TOD6?/SacCer-Promoters/Homer	GCGATGAGMT	1	-0.1291	1	26	0.0119	694.6	0.0147
EKLF(Zf)/Erythrocyte-Klf1-ChIP-Seq(GSE20478)/Homer	NWGGGTGTGGCY	1	-0.1281	1	48	0.022	1217.3	0.0257
RUNX1(Runt)/Jurkat-RUNX1-ChIP-Seq(GSE29180)/Homer	AAACCACARM	1	-0.1265	1	168	0.077	3963.3	0.0837
NRF1(NRF)/MCF7-NRF1-ChIP-Seq(Unpublished)/Homer	CTGCGCATGCGC	1	-0.1263	1	19	0.0087	525.5	0.0111
LXRE(NR),DR4/RAW-LXRb.biotin-ChIP-Seq(GSE21512)/Homer	RGGTTACTANAGGTCA	1	-0.1253	1	5	0.0023	167.3	0.0035
Tbx5(T-box)/HL1-Tbx5.biotin-ChIP-Seq(GSE21529)/Homer	AGGTGTCA	1	-0.1202	1	684	0.3133	15399	0.3252
Tbox:Smad(T-box,MAD)/ESCd5-Smad2_3-ChIP-Seq(GSE29422)/Homer	AGGTGHCAGACA	1	-0.1186	1	26	0.0119	700	0.0148
JunD(bZIP)/K562-JunD-ChIP-Seq/Homer	ATGACGTCATCN	1	-0.1184	1	8	0.0037	250.4	0.0053
SFP1/SacCer-Promoters/Homer	DDAAAAATTTTY	1	-0.1153	1	5	0.0023	170.2	0.0036
RAR:RXR(NR),DR5/ES-RAR-ChIP-Seq(GSE56893)/Homer	AGGTCAAGGTCA	1	-0.1133	1	17	0.0078	482.7	0.0102
Pknox1(Homeobox)/ES-Prep1-ChIP-Seq(GSE63282)/Homer	SCTGTCAVTCAV	1	-0.1096	1	39	0.0179	1018.2	0.0215
Chop(bZIP)/MEF-Chop-ChIP-Seq(GSE35681)/Homer	ATTGCATCAT	1	-0.1058	1	17	0.0078	486.2	0.0103
NRF(NRF)/Promoter/Homer	STGCGCATGCGC	1	-0.09745	1	27	0.0124	738.8	0.0156
E2A(bHLH)/proBcell-E2A-ChIP-Seq(GSE21978)/Homer	DNRCAGCTGY	1	-0.09246	1	438	0.2006	10047.1	0.2122
PU.1:IRF8(ETS:IRF)/pDC-Irf8-ChIP-Seq(GSE66899)/Homer	GGAAGTGAAAST	1	-0.09188	1	22	0.0101	619.5	0.0131
ZNF382(Zf)/HEK293-ZNF382.GFP-ChIP-Seq(GSE58341)/Homer	GNCTGTASTRNTGBCTCHTT	1	-0.08783	1	2	0.0009	89.9	0.0019
Pbx3(Homeobox)/GM12878-PBX3-ChIP-Seq(GSE32465)/Homer	SCTGTCAMTCAN	1	-0.08427	1	36	0.0165	967.4	0.0204
CEBP(bZIP)/ThioMac-CEBPb-ChIP-Seq(GSE21512)/Homer	ATTGCGCAAC	1	-0.08345	1	67	0.0307	1704.8	0.036
Tcf21(bHLH)/ArterySmoothMuscle-Tcf21-ChIP-Seq(GSE61369)/Homer	NAACAGCTGG	1	-0.08089	1	249	0.1141	5861	0.1238
GEI-11(Myb?)/cElegans-L4-GEI11-ChIP-Seq(modEncode)/Homer	CCGACAYYTYACGGG	1	-0.08045	1	7	0.0032	239.5	0.0051
REB1/SacCer-Promoters/Homer	KCCGGGTAAYRR	1	-0.07891	1	18	0.0082	528.9	0.0112
Ptf1a(bHLH)/Panc1-Ptf1a-ChIP-Seq(GSE47459)/Homer	ACAGCTGTTN	1	-0.07095	1	707	0.3239	16036	0.3387
PBX1(Homeobox)/MCF7-PBX1-ChIP-Seq(GSE28007)/Homer	GSCTGTCACTCA	1	-0.07016	1	11	0.005	353.1	0.0075
AARE(HLH)/mES-cMyc-ChIP-Seq/Homer	GATTGCATCA	1	-0.06694	1	6	0.0027	218.8	0.0046
CArG(MADS)/PUER-Srf-ChIP-Seq(Sullivan_et_al.)/Homer	CCATATATGGNM	1	-0.06604	1	35	0.016	961.1	0.0203
CTCF-SatelliteElement(Zf?)/CD4+-CTCF-ChIP-Seq(Barski_et_al.)/Homer	TGCAGTTCCMVNWRTGGCCA	1	-0.06484	1	1	0.0005	60.7	0.0013
KLF10(Zf)/HEK293-KLF10.GFP-ChIP-Seq(GSE58341)/Homer	GGGGGTGTGTCC	1	-0.06263	1	126	0.0577	3106.8	0.0656
EFL-1(E2F)/cElegans-L1-EFL1-ChIP-Seq(modEncode)/Homer	TGCAARYGCGCTCYA	1	-0.06182	1	1	0.0005	61.7	0.0013
GFY(?)/Promoter/Homer	ACTACAATTCCC	1	-0.06075	1	7	0.0032	250.8	0.0053
Ascl1(bHLH)/NeuralTubes-Ascl1-ChIP-Seq(GSE55840)/Homer	NNVVCAGCTGBN	1	-0.0577	1	446	0.2043	10324.8	0.2181
E-box/Drosophila-Promoters/Homer	AACAGCTGTTHN	1	-0.05522	1	37	0.0169	1023.4	0.0216
RXR(NR),DR1/3T3L1-RXR-ChIP-Seq(GSE13511)/Homer	TAGGGCAAAGGTCA	1	-0.05242	1	279	0.1278	6610.4	0.1396
Klf9(Zf)/GBM-Klf9-ChIP-Seq(GSE62211)/Homer	GCCACRCCCACY	1	-0.04752	1	94	0.0431	2395	0.0506
Ik-1	NHTTGGGAATRCC	1	-0.04611	1	2183	1	47347.3	1
KLF14(Zf)/HEK293-KLF14.GFP-ChIP-Seq(GSE58341)/Homer	RGKGGGCGKGGC	1	-0.04541	1	531	0.2432	12258	0.2589
E2F1(E2F)/Hela-E2F1-ChIP-Seq(GSE22478)/Homer	CWGGCGGGAA	1	-0.0422	1	46	0.0211	1263.3	0.0267
MyoD(bHLH)/Myotube-MyoD-ChIP-Seq(GSE21614)/Homer	RRCAGCTGYTSY	1	-0.03917	1	206	0.0944	5002.9	0.1057
ETV1(ETS)/GIST48-ETV1-ChIP-Seq(GSE22441)/Homer	AACCGGAAGT	1	-0.03592	1	271	0.1241	6491.5	0.1371
HEB(bHLH)/mES-Heb-ChIP-Seq(GSE53233)/Homer	VCAGCTGBNN	1	-0.03511	1	549	0.2515	12710	0.2684
NFkB-p65(RHD)/GM12787-p65-ChIP-Seq(GSE19485)/Homer	WGGGGATTTCCC	1	-0.03321	1	101	0.0463	2597.5	0.0549
GLI3(Zf)/Limb-GLI3-ChIP-Chip(GSE11077)/Homer	CGTGGGTGGTCC	1	-0.02865	1	26	0.0119	791.7	0.0167
MyoG(bHLH)/C2C12-MyoG-ChIP-Seq(GSE36024)/Homer	AACAGCTG	1	-0.0262	1	276	0.1264	6653	0.1405
GATA(Zf),IR4/iTreg-Gata3-ChIP-Seq(GSE20898)/Homer	NAGATWNBNATCTNN	1	-0.02488	1	3	0.0014	157	0.0033
HIF-1a(bHLH)/MCF7-HIF1a-ChIP-Seq(GSE28352)/Homer	TACGTGCV	1	-0.01979	1	38	0.0174	1119.8	0.0237
LHY(Myb)/Seedling-LHY-ChIP-Seq(GSE52175)/Homer	ADAAATATCT	1	-0.01782	1	71	0.0325	1940.7	0.041
PQM-1(?)/cElegans-L3-ChIP-Seq(modEncode)/Homer	ACTGATAAGA	1	-0.01719	1	24	0.011	768.8	0.0162
Elk1(ETS)/Hela-Elk1-ChIP-Seq(GSE31477)/Homer	HACTTCCGGY	1	-0.01557	1	103	0.0472	2720.7	0.0575
ELT-3(Gata)/cElegans-L1-ELT3-ChIP-Seq(modEncode)/Homer	AWTGATAAGA	1	-0.01399	1	27	0.0124	858.6	0.0181
Myf5(bHLH)/GM-Myf5-ChIP-Seq(GSE24852)/Homer	BAACAGCTGT	1	-0.007459	1	155	0.071	4024.9	0.085
SeqBias: CG-repeat	CGCGCGCGCG	1	-0.006073	1	396	0.1814	9588.3	0.2025
Gata4(Zf)/Heart-Gata4-ChIP-Seq(GSE35151)/Homer	NBWGATAAGR	1	-0.005087	1	94	0.0431	2603	0.055
Klf4(Zf)/mES-Klf4-ChIP-Seq(GSE11431)/Homer	GCCACACCCA	1	-0.004045	1	86	0.0394	2426.2	0.0512
E2A(bHLH),near_PU.1/Bcell-PU.1-ChIP-Seq(GSE21512)/Homer	NVCACCTGBN	1	-0.002887	1	383	0.1754	9397.1	0.1985
GATA3(Zf)/iTreg-Gata3-ChIP-Seq(GSE20898)/Homer	AGATAASR	1	-0.001535	1	137	0.0628	3746.1	0.0791
Zelda(Zf)/Embryo-zld-ChIP-Seq(GSE65441)/Homer	KBCTACCTGW	1	-0.00141	1	63	0.0289	1926.9	0.0407
ZBTB18(Zf)/HEK293-ZBTB18.GFP-ChIP-Seq(GSE58341)/Homer	AACATCTGGA	1	-0.001402	1	82	0.0376	2406.3	0.0508
Gata1(Zf)/K562-GATA1-ChIP-Seq(GSE18829)/Homer	SAGATAAGRV	1	-0.000805	1	44	0.0202	1465.4	0.0309
KLF5(Zf)/LoVo-KLF5-ChIP-Seq(GSE49402)/Homer	DGGGYGKGGC	1	-0.000705	1	361	0.1654	9071.9	0.1916
Gata2(Zf)/K562-GATA2-ChIP-Seq(GSE18829)/Homer	BBCTTATCTS	1	-0.000215	1	47	0.0215	1616.5	0.0341
Sp1(Zf)/Promoter/Homer	GGCCCCGCCCCC	1	-3e-06	1	45	0.0206	1766.3	0.0373
OCT:OCT(POU,Homeobox)/NPC-Brn1-ChIP-Seq(GSE35496)/Homer	ATGAATATTCATGAG	1	0	1	0	0	10.5	0.0002
T1ISRE(IRF)/ThioMac-Ifnb-Expression/Homer	ACTTTCGTTTCT	1	0	1	0	0	26.1	0.0006
ZFP3(Zf)/HEK293-ZFP3.GFP-ChIP-Seq(GSE58341)/Homer	GGGTTTTGAAGGATGARTAGGAGTT	1	0	1	0	0	5.8	0.0001
DREF/Drosophila-Promoters/Homer	AVYTATCGATAD	1	0	1	0	0	16	0.0003
Unknown2/Arabidopsis-Promoters/Homer	AAACGACGTCGTTTT	1	0	1	0	0	11.9	0.0003
LIN-15B(Zf)/cElegans-L3-LIN15B-ChIP-Seq(modEncode)/Homer	CARTGGAGCGCRYTTGCATT	1	0	1	0	0	16.1	0.0003

## Sheet: Motif enr. ST-EPN-RELA common
Motif enrichment in YAP1 peaks common between ST-EPN-YAP1 and ST-EPN-RELA
Motif Name	Consensus	P-value	Log P-value	q-value (Benjamini)	# of Target Sequences with Motif(of 2183)	% of Target Sequences with Motif	# of Background Sequences with Motif(of 47338)	% of Background Sequences with Motif
Lhx2(Homeobox)/HFSC-Lhx2-ChIP-Seq(GSE48068)/Homer	TAATTAGN	1e-49	-114.2	0	325	0.1489	2840.3	0.06
Lhx1(Homeobox)/EmbryoCarcinoma-Lhx1-ChIP-Seq(GSE70957)/Homer	NNYTAATTAR	1e-40	-93.24	0	311	0.1425	2949.5	0.0623
Lhx3(Homeobox)/Neuron-Lhx3-ChIP-Seq(GSE31456)/Homer	ADBTAATTAR	1e-37	-87.43	0	407	0.1864	4520.2	0.0954
Nkx6.1(Homeobox)/Islet-Nkx6.1-ChIP-Seq(GSE40975)/Homer	GKTAATGR	1e-22	-51.72	0	525	0.2405	7514.1	0.1587
Phox2a(Homeobox)/Neuron-Phox2a-ChIP-Seq(GSE31456)/Homer	YTAATYNRATTA	1e-15	-36.11	0	95	0.0435	789.7	0.0167
Isl1(Homeobox)/Neuron-Isl1-ChIP-Seq(GSE31456)/Homer	CTAATKGV	1e-14	-32.82	0	413	0.1892	6167.5	0.1302
p53(p53)/Saos-p53-ChIP-Seq(GSE15780)/Homer	RRCATGYCYRGRCATGYYYN	1e-10	-24.41	0	45	0.0206	302.4	0.0064
p53(p53)/Saos-p53-ChIP-Seq/Homer	RRCATGYCYRGRCATGYYYN	1e-10	-24.41	0	45	0.0206	302.4	0.0064
CES-1(Homeobox)/cElegans-L1-CES1-ChIP-Seq(modEncode)/Homer	AAATTSAATTTN	1e-08	-20.4	0	106	0.0486	1223	0.0258
Oct6(POU,Homeobox)/NPC-Oct6-ChIP-Seq(GSE35496)/Homer	WATGCAAATGAG	1e-07	-18.32	0	87	0.0399	974.2	0.0206
Brn1(POU,Homeobox)/NPC-Brn1-ChIP-Seq(GSE35496)/Homer	TATGCWAATBAV	1e-06	-15.93	0	64	0.0293	674.6	0.0142
NF1-halfsite(CTF)/LNCaP-NF1-ChIP-Seq(Unpublished)/Homer	YTGCCAAG	1e-06	-15.43	0	567	0.2597	10134.6	0.214
Fosl2(bZIP)/3T3L1-Fosl2-ChIP-Seq(GSE56872)/Homer	NATGASTCABNN	1e-06	-14.38	0	78	0.0357	925.7	0.0195
Fra1(bZIP)/BT549-Fra1-ChIP-Seq(GSE46166)/Homer	NNATGASTCATH	1e-05	-13.36	0	112	0.0513	1520.4	0.0321
AR-halfsite(NR)/LNCaP-AR-ChIP-Seq(GSE27824)/Homer	CCAGGAACAG	1e-05	-12.1	0.0001	936	0.4288	18116.9	0.3825
LIN-39(Homeobox)/cElegans.L3-LIN39-ChIP-Seq(modEncode)/Homer	ATGATTRATG	1e-05	-11.68	0.0002	183	0.0838	2866.4	0.0605
p63(p53)/Keratinocyte-p63-ChIP-Seq(GSE17611)/Homer	NNDRCATGYCYNRRCATGYH	1e-05	-11.57	0.0002	101	0.0463	1392.2	0.0294
BATF(bZIP)/Th17-BATF-ChIP-Seq(GSE39756)/Homer	DATGASTCAT	0.0001	-10.97	0.0004	121	0.0554	1767.7	0.0373
Atf3(bZIP)/GBM-ATF3-ChIP-Seq(GSE33912)/Homer	DATGASTCATHN	0.0001	-10.91	0.0004	125	0.0573	1841.2	0.0389
Stat3+il21(Stat)/CD4-Stat3-ChIP-Seq(GSE19198)/Homer	SVYTTCCNGGAARB	0.0001	-10.49	0.0005	181	0.0829	2891.3	0.0611
Pdx1(Homeobox)/Islet-Pdx1-ChIP-Seq(SRA008281)/Homer	YCATYAATCA	0.0001	-10.14	0.0007	158	0.0724	2480.7	0.0524
Erra(NR)/HepG2-Erra-ChIP-Seq(GSE31477)/Homer	CAAAGGTCAG	0.0001	-9.866	0.0009	601	0.2753	11324.5	0.2391
AP-1(bZIP)/ThioMac-PU.1-ChIP-Seq(GSE21512)/Homer	VTGACTCATC	0.0001	-9.852	0.0009	143	0.0655	2217.1	0.0468
Unknown(Homeobox)/Limb-p300-ChIP-Seq/Homer	SSCMATWAAA	0.0001	-9.795	0.0009	111	0.0508	1637.9	0.0346
EGL-5(Homeobox)/cElegans-L3-EGL5-ChIP-Seq(modEncode)/Homer	ATTTAATGGG	0.0001	-9.716	0.0009	236	0.1081	3987.7	0.0842
Jun-AP1(bZIP)/K562-cJun-ChIP-Seq(GSE31477)/Homer	GATGASTCATCN	0.0001	-9.324	0.0013	53	0.0243	653.9	0.0138
HOXD13(Homeobox)/Chicken-Hoxd13-ChIP-Seq(GSE38910)/Homer	NCYAATAAAA	0.0001	-9.244	0.0014	153	0.0701	2434.2	0.0514
TEAD4(TEA)/Tropoblast-Tead4-ChIP-Seq(GSE37350)/Homer	CCWGGAATGY	0.001	-9.164	0.0015	204	0.0934	3406.4	0.0719
Tcf4(HMG)/Hct116-Tcf4-ChIP-Seq(SRA012054)/Homer	ASATCAAAGGVA	0.001	-8.98	0.0017	90	0.0412	1296.5	0.0274
CEBP:CEBP(bZIP)/MEF-Chop-ChIP-Seq(GSE35681)/Homer	NTNATGCAAYMNNHTGMAAY	0.001	-8.637	0.0023	29	0.0133	295.9	0.0062
Oct4(POU,Homeobox)/mES-Oct4-ChIP-Seq(GSE11431)/Homer	ATTTGCATAW	0.001	-8.619	0.0023	74	0.0339	1029.2	0.0217
NF1(CTF)/LNCAP-NF1-ChIP-Seq(Unpublished)/Homer	CYTGGCABNSTGCCAR	0.001	-8.424	0.0027	156	0.0715	2536.3	0.0536
TEAD3(TEA)/MA0808.1/JASPAR	ACATTCCA	0.001	-7.78	0.0049	488	0.2235	9214.3	0.1946
Tbx20(T-box)/Heart-Tbx20-ChIP-Seq(GSE29636)/Homer	GGTGYTGACAGS	0.001	-7.707	0.0051	60	0.0275	820	0.0173
Fox:Ebox(Forkhead,bHLH)/Panc1-Foxa2-ChIP-Seq(GSE47459)/Homer	NNNVCTGWGYAAACASN	0.001	-7.651	0.0053	181	0.0829	3062.9	0.0647
Foxo1(Forkhead)/RAW-Foxo1-ChIP-Seq(Fan_et_al.)/Homer	CTGTTTAC	0.001	-7.646	0.0053	380	0.1741	7019	0.1482
Bapx1(Homeobox)/VertebralCol-Bapx1-ChIP-Seq(GSE36672)/Homer	TTRAGTGSYK	0.001	-7.491	0.0059	425	0.1947	7952.9	0.1679
STAT4(Stat)/CD4-Stat4-ChIP-Seq(GSE22104)/Homer	NYTTCCWGGAAR	0.001	-7.473	0.0059	198	0.0907	3404.7	0.0719
ZNF416(Zf)/HEK293-ZNF416.GFP-ChIP-Seq(GSE58341)/Homer	WDNCTGGGCA	0.001	-7.43	0.0059	454	0.208	8553.3	0.1806
Hoxb4(Homeobox)/ES-Hoxb4-ChIP-Seq(GSE34014)/Homer	TGATTRATGGCY	0.001	-7.391	0.006	39	0.0179	477.9	0.0101
TEAD2(TEA)/Py2T-Tead2-ChIP-Seq(GSE55709)/Homer	CCWGGAATGY	0.001	-7.285	0.0065	119	0.0545	1904.6	0.0402
Stat3(Stat)/mES-Stat3-ChIP-Seq(GSE11431)/Homer	CTTCCGGGAA	0.001	-6.97	0.0087	133	0.0609	2186.1	0.0462
TEAD(TEA)/Fibroblast-PU.1-ChIP-Seq(Unpublished)/Homer	YCWGGAATGY	0.01	-6.382	0.0153	137	0.0628	2299.1	0.0485
FXR(NR),IR1/Liver-FXR-ChIP-Seq(Chong_et_al.)/Homer	AGGTCANTGACCTB	0.01	-6.31	0.016	124	0.0568	2055.3	0.0434
Tcf3(HMG)/mES-Tcf3-ChIP-Seq(GSE11724)/Homer	ASWTCAAAGG	0.01	-6.16	0.0182	52	0.0238	735.6	0.0155
Smad3(MAD)/NPC-Smad3-ChIP-Seq(GSE36673)/Homer	TWGTCTGV	0.01	-5.941	0.0222	666	0.3051	13160.7	0.2779
SPCH(bHLH)/Seedling-SPCH-ChIP-Seq(GSE57497)/Homer	WNBCACGTGA	0.01	-5.934	0.0222	217	0.0994	3900.1	0.0824
SeqBias: CG bias	SSSSSSSSSS	0.01	-5.901	0.0222	1929	0.8836	40889.3	0.8634
Bcl6(Zf)/Liver-Bcl6-ChIP-Seq(GSE31578)/Homer	NNNCTTTCCAGGAAA	0.01	-5.86	0.0226	308	0.1411	5739.3	0.1212
PIF4(bHLH)/Seedling-PIF4-ChIP-Seq(GSE35315)/Homer	NNBCACGTGN	0.01	-5.729	0.0252	267	0.1223	4922.3	0.1039
SeqBias: TA-repeat	TATATATATA	0.01	-5.69	0.0257	324	0.1484	6084	0.1285
IBL1(bHLH)/Seedling-IBL1-ChIP-Seq(GSE51120)/Homer	CACGTGCC	0.01	-5.666	0.0258	469	0.2148	9073.5	0.1916
TCFL2(HMG)/K562-TCF7L2-ChIP-Seq(GSE29196)/Homer	ACWTCAAAGG	0.01	-5.589	0.0274	20	0.0092	219.5	0.0046
GSC(Homeobox)/FrogEmbryos-GSC-ChIP-Seq(DRA000576)/Homer	RGGATTAR	0.01	-5.52	0.0288	169	0.0774	2984.5	0.063
BMAL1(bHLH)/Liver-Bmal1-ChIP-Seq(GSE39860)/Homer	GNCACGTG	0.01	-5.447	0.0304	376	0.1722	7177.3	0.1516
Tlx?(NR)/NPC-H3K4me1-ChIP-Seq(GSE16256)/Homer	CTGGCAGSCTGCCA	0.01	-5.304	0.0344	149	0.0683	2608.6	0.0551
STAT1(Stat)/HelaS3-STAT1-ChIP-Seq(GSE12782)/Homer	NATTTCCNGGAAAT	0.01	-5.231	0.0364	59	0.027	898.8	0.019
CRX(Homeobox)/Retina-Crx-ChIP-Seq(GSE20012)/Homer	GCTAATCC	0.01	-5.215	0.0364	375	0.1718	7185.7	0.1517
Pax7(Paired,Homeobox)/Myoblast-Pax7-ChIP-Seq(GSE25064)/Homer	TAATCAATTA	0.01	-4.983	0.0451	20	0.0092	232.4	0.0049
CHR(?)/Hela-CellCycle-Expression/Homer	SRGTTTCAAA	0.01	-4.971	0.0451	101	0.0463	1700.4	0.0359
STAT6(Stat)/Macrophage-Stat6-ChIP-Seq(GSE38377)/Homer	TTCCKNAGAA	0.01	-4.909	0.047	105	0.0481	1781.8	0.0376
STAT5(Stat)/mCD4+-Stat5-ChIP-Seq(GSE12346)/Homer	RTTTCTNAGAAA	0.01	-4.812	0.0509	69	0.0316	1103.9	0.0233
AP-2gamma(AP2)/MCF7-TFAP2C-ChIP-Seq(GSE21234)/Homer	SCCTSAGGSCAW	0.01	-4.714	0.0552	450	0.2061	8808.6	0.186
NPAS2(bHLH)/Liver-NPAS2-ChIP-Seq(GSE39860)/Homer	KCCACGTGAC	0.1	-4.585	0.0618	256	0.1173	4820.9	0.1018
Sox10(HMG)/SciaticNerve-Sox3-ChIP-Seq(GSE35132)/Homer	CCWTTGTYYB	0.1	-4.579	0.0618	291	0.1333	5537	0.1169
Foxa2(Forkhead)/Liver-Foxa2-ChIP-Seq(GSE25694)/Homer	CYTGTTTACWYW	0.1	-4.487	0.0662	117	0.0536	2044.2	0.0432
Nanog(Homeobox)/mES-Nanog-ChIP-Seq(GSE11724)/Homer	RGCCATTAAC	0.1	-4.479	0.0662	814	0.3729	16543.8	0.3493
Smad4(MAD)/ESC-SMAD4-ChIP-Seq(GSE29422)/Homer	VBSYGTCTGG	0.1	-4.469	0.0662	399	0.1828	7781.8	0.1643
p53(p53)/mES-cMyc-ChIP-Seq(GSE11431)/Homer	ACATGCCCGGGCAT	0.1	-4.362	0.0717	12	0.0055	122.4	0.0026
Rfx5(HTH)/GM12878-Rfx5-ChIP-Seq(GSE31477)/Homer	SCCTAGCAACAG	0.1	-4.321	0.0736	70	0.0321	1149.7	0.0243
n-Myc(bHLH)/mES-nMyc-ChIP-Seq(GSE11431)/Homer	VRCCACGTGG	0.1	-4.25	0.0779	178	0.0815	3276.4	0.0692
Reverb(NR),DR2/RAW-Reverba.biotin-ChIP-Seq(GSE45914)/Homer	GTRGGTCASTGGGTCA	0.1	-4.226	0.0787	43	0.0197	652.7	0.0138
Unknown6/Drosophila-Promoters/Homer	AATTTTAAAA	0.1	-4.132	0.0853	116	0.0531	2052.3	0.0433
FOXA1(Forkhead)/LNCAP-FOXA1-ChIP-Seq(GSE27824)/Homer	WAAGTAAACA	0.1	-4.123	0.0853	155	0.071	2827.7	0.0597
SeqBias: GA-repeat	GAGAGAGAGA	0.1	-4.044	0.0907	1463	0.6702	30712.7	0.6485
Smad2(MAD)/ES-SMAD2-ChIP-Seq(GSE29422)/Homer	CTGTCTGG	0.1	-4.018	0.0918	385	0.1764	7555.8	0.1595
Tgif2(Homeobox)/mES-Tgif2-ChIP-Seq(GSE55404)/Homer	TGTCANYT	0.1	-4.011	0.0918	663	0.3037	13411.5	0.2832
c-Myc(bHLH)/LNCAP-cMyc-ChIP-Seq(Unpublished)/Homer	VCCACGTG	0.1	-4.01	0.0918	119	0.0545	2121.2	0.0448
Sox15(HMG)/CPA-Sox15-ChIP-Seq(GSE62909)/Homer	RAACAATGGN	0.1	-3.969	0.0928	170	0.0779	3143.7	0.0664
Pax7(Paired,Homeobox),longest/Myoblast-Pax7-ChIP-Seq(GSE25064)/Homer	NTAATTDGCYAATTANNWWD	0.1	-3.946	0.0928	6	0.0027	45.8	0.001
Pax7(Paired,Homeobox),long/Myoblast-Pax7-ChIP-Seq(GSE25064)/Homer	TAATCHGATTAC	0.1	-3.946	0.0928	6	0.0027	45.4	0.001
ZNF264(Zf)/HEK293-ZNF264.GFP-ChIP-Seq(GSE58341)/Homer	RGGGCACTAACY	0.1	-3.911	0.0947	153	0.0701	2807.2	0.0593
FoxL2(Forkhead)/Ovary-FoxL2-ChIP-Seq(GSE60858)/Homer	WWTRTAAACAVG	0.1	-3.909	0.0947	106	0.0486	1873.4	0.0396
Tgif1(Homeobox)/mES-Tgif1-ChIP-Seq(GSE55404)/Homer	YTGWCADY	0.1	-3.889	0.0947	584	0.2675	11758	0.2483
Sox4(HMG)/proB-Sox4-ChIP-Seq(GSE50066)/Homer	YCTTTGTTCC	0.1	-3.848	0.0973	152	0.0696	2793.1	0.059
EBF1(EBF)/Near-E2A-ChIP-Seq(GSE21512)/Homer	GTCCCCWGGGGA	0.1	-3.831	0.0978	416	0.1906	8231.3	0.1738
c-Myc(bHLH)/mES-cMyc-ChIP-Seq(GSE11431)/Homer	VVCCACGTGG	0.1	-3.795	0.1003	129	0.0591	2338.9	0.0494
HOXA9(Homeobox)/HSC-Hoxa9-ChIP-Seq(GSE33509)/Homer	GGCCATAAATCA	0.1	-3.794	0.1003	95	0.0435	1666.5	0.0352
FOXM1(Forkhead)/MCF7-FOXM1-ChIP-Seq(GSE72977)/Homer	TRTTTACTTW	0.1	-3.77	0.1005	135	0.0618	2460.7	0.052
FOXA1(Forkhead)/MCF7-FOXA1-ChIP-Seq(GSE26831)/Homer	WAAGTAAACA	0.1	-3.754	0.101	125	0.0573	2262.2	0.0478
Atf2(bZIP)/3T3L1-Atf2-ChIP-Seq(GSE56872)/Homer	NRRTGACGTCAT	0.1	-3.746	0.101	62	0.0284	1032	0.0218
Oct2(POU,Homeobox)/Bcell-Oct2-ChIP-Seq(GSE21512)/Homer	ATATGCAAAT	0.1	-3.698	0.1044	40	0.0183	621.6	0.0131
PIF5ox(bHLH)/Arabidopsis-PIF5ox-ChIP-Seq(GSE35062)/Homer	BCACGTGVDN	0.1	-3.681	0.1051	219	0.1003	4170.2	0.0881
SCL(bHLH)/HPC7-Scl-ChIP-Seq(GSE13511)/Homer	AVCAGCTG	0.1	-3.592	0.1137	1164	0.5332	24270.2	0.5125
PABPC1(?)/MEL-PABC1-CLIP-Seq(GSE69755)/Homer	HAATAAAGNN	0.1	-3.533	0.1194	241	0.1104	4640.8	0.098
GAGA-repeat/Arabidopsis-Promoters/Homer	CTCTCTCTCY	0.1	-3.458	0.1273	281	0.1287	5476.1	0.1156
Znf263(Zf)/K562-Znf263-ChIP-Seq(GSE31477)/Homer	CVGTSCTCCC	0.1	-3.393	0.1345	588	0.2694	11936.5	0.252
TATA-box/SacCer-Promoters/Homer	BBHWTATATA	0.1	-3.382	0.1345	44	0.0202	712	0.015
bZIP:IRF(bZIP,IRF)/Th17-BatF-ChIP-Seq(GSE39756)/Homer	NAGTTTCABTHTGACTNW	0.1	-3.363	0.1358	58	0.0266	978.6	0.0207
Atf7(bZIP)/3T3L1-Atf7-ChIP-Seq(GSE56872)/Homer	NGRTGACGTCAY	0.1	-3.328	0.1392	84	0.0385	1486.7	0.0314
PRDM1(Zf)/Hela-PRDM1-ChIP-Seq(GSE31477)/Homer	ACTTTCACTTTC	0.1	-3.321	0.1392	89	0.0408	1585.8	0.0335
Nkx3.1(Homeobox)/LNCaP-Nkx3.1-ChIP-Seq(GSE28264)/Homer	AAGCACTTAA	0.1	-3.32	0.1392	426	0.1951	8526.9	0.18
OCT4-SOX2-TCF-NANOG(POU,Homeobox,HMG)/mES-Oct4-ChIP-Seq(GSE11431)/Homer	ATTTGCATAACAATG	0.1	-3.304	0.1392	23	0.0105	330.2	0.007
Pit1(Homeobox)/GCrat-Pit1-ChIP-Seq(GSE58009)/Homer	ATGMATATDC	0.1	-3.296	0.1392	114	0.0522	2084.5	0.044
BMYB(HTH)/Hela-BMYB-ChIP-Seq(GSE27030)/Homer	NHAACBGYYV	0.1	-3.255	0.1426	267	0.1223	5215.4	0.1101
PAX3:FKHR-fusion(Paired,Homeobox)/Rh4-PAX3:FKHR-ChIP-Seq(GSE19063)/Homer	ACCRTGACTAATTNN	0.1	-3.187	0.1511	31	0.0142	479.7	0.0101
Sox6(HMG)/Myotubes-Sox6-ChIP-Seq(GSE32627)/Homer	CCATTGTTNY	0.1	-3.111	0.1616	248	0.1136	4842.8	0.1023
bHLHE40(bHLH)/HepG2-BHLHE40-ChIP-Seq(GSE31477)/Homer	KCACGTGMCN	0.1	-3.1	0.1618	74	0.0339	1307.4	0.0276
Rbpj1(?)/Panc1-Rbpj1-ChIP-Seq(GSE47459)/Homer	HTTTCCCASG	0.1	-3.071	0.1651	348	0.1594	6932	0.1464
RBFox2(?)/Heart-RBFox2-CLIP-Seq(GSE57926)/Homer	TGCATGCA	0.1	-3.021	0.1719	387	0.1773	7759.8	0.1639
CRE(bZIP)/Promoter/Homer	CSGTGACGTCAC	0.1	-3.02	0.1719	51	0.0234	865.2	0.0183
Sox2(HMG)/mES-Sox2-ChIP-Seq(GSE11431)/Homer	BCCATTGTTC	0.1	-3.007	0.1719	145	0.0664	2739.5	0.0578
Otx2(Homeobox)/EpiLC-Otx2-ChIP-Seq(GSE56098)/Homer	NYTAATCCYB	0.1	-2.909	0.1871	112	0.0513	2081.3	0.0439
ZNF415(Zf)/HEK293-ZNF415.GFP-ChIP-Seq(GSE58341)/Homer	GRTGMTRGAGCC	0.1	-2.907	0.1871	165	0.0756	3159.7	0.0667
RLR1?/SacCer-Promoters/Homer	WTTTTCYYTTTT	0.1	-2.835	0.198	79	0.0362	1428	0.0302
Sox3(HMG)/NPC-Sox3-ChIP-Seq(GSE33059)/Homer	CCWTTGTY	0.1	-2.744	0.2151	281	0.1287	5585.3	0.1179
c-Jun-CRE(bZIP)/K562-cJun-ChIP-Seq(GSE31477)/Homer	ATGACGTCATCY	0.1	-2.728	0.2167	53	0.0243	923.9	0.0195
ZNF711(Zf)/SHSY5Y-ZNF711-ChIP-Seq(GSE20673)/Homer	AGGCCTAG	0.1	-2.725	0.2167	663	0.3037	13678	0.2888
ETS:E-box(ETS,bHLH)/HPC7-Scl-ChIP-Seq(GSE22178)/Homer	AGGAARCAGCTG	0.1	-2.687	0.2219	27	0.0124	428.6	0.0091
RAR:RXR(NR),DR5/ES-RAR-ChIP-Seq(GSE56893)/Homer	RGGTCADNNAGAGGTCAV	0.1	-2.672	0.2235	11	0.005	143	0.003
SPDEF(ETS)/VCaP-SPDEF-ChIP-Seq(SRA014231)/Homer	ASWTCCTGBT	0.1	-2.667	0.2235	226	0.1035	4451.1	0.094
Nkx2.5(Homeobox)/HL1-Nkx2.5.biotin-ChIP-Seq(GSE21529)/Homer	RRSCACTYAA	0.1	-2.666	0.2235	450	0.2061	9157.8	0.1934
AMYB(HTH)/Testes-AMYB-ChIP-Seq(GSE44588)/Homer	TGGCAGTTGG	0.1	-2.64	0.2251	287	0.1315	5728.1	0.121
SeqBias: G/A bias	RRRRRRRRRR	0.1	-2.582	0.2367	2181	0.9991	47235.2	0.9974
GAGA-repeat/SacCer-Promoters/Homer	CTYTCTYTCTCTCTC	0.1	-2.573	0.2368	783	0.3587	16286.5	0.3439
EWS:ERG-fusion(ETS)/CADO_ES1-EWS:ERG-ChIP-Seq(SRA014231)/Homer	ATTTCCTGTN	0.1	-2.546	0.2413	140	0.0641	2691.9	0.0568
Tcfcp2l1(CP2)/mES-Tcfcp2l1-ChIP-Seq(GSE11431)/Homer	NRAACCRGTTYRAACCRGYT	0.1	-2.506	0.2493	36	0.0165	608.5	0.0128
E2F(E2F)/Hela-CellCycle-Expression/Homer	TTSGCGCGAAAA	0.1	-2.484	0.2528	17	0.0078	253.5	0.0054
Pit1+1bp(Homeobox)/GCrat-Pit1-ChIP-Seq(GSE58009)/Homer	ATGCATAATTCA	0.1	-2.473	0.2536	42	0.0192	726.3	0.0153
AP-2alpha(AP2)/Hela-AP2alpha-ChIP-Seq(GSE31477)/Homer	ATGCCCTGAGGC	0.1	-2.473	0.2536	344	0.1576	6956.8	0.1469
KANADI1(Myb)/Seedling-KAN1-ChIP-Seq(GSE48081)/Homer	ARGAATAWWN	0.1	-2.438	0.2586	156	0.0715	3034.3	0.0641
CTCF(Zf)/CD4+-CTCF-ChIP-Seq(Barski_et_al.)/Homer	AYAGTGCCMYCTRGTGGCCA	0.1	-2.433	0.2586	38	0.0174	651.3	0.0138
PAX6(Paired,Homeobox)/Forebrain-Pax6-ChIP-Seq(GSE66961)/Homer	NGTGTTCAVTSAAGCGKAAA	0.1	-2.418	0.2598	19	0.0087	292.2	0.0062
Zic(Zf)/Cerebellum-ZIC1.2-ChIP-Seq(GSE60731)/Homer	CCTGCTGAGH	0.1	-2.414	0.2598	240	0.1099	4783.5	0.101
HRE(HSF)/Striatum-HSF1-ChIP-Seq(GSE38000)/Homer	TTCTAGAABNTTCTA	0.1	-2.414	0.2598	40	0.0183	691.9	0.0146
Unknown1(NR/Ini-like)/Drosophila-Promoters/Homer	MYGGTCACACTG	0.1	-2.413	0.2598	49	0.0224	867.4	0.0183
HRE(HSF)/HepG2-HSF1-ChIP-Seq(GSE31477)/Homer	BSTTCTRGAABVTTCYAGAA	0.1	-2.368	0.2652	35	0.016	597.2	0.0126
Pitx1(Homeobox)/Chicken-Pitx1-ChIP-Seq(GSE38910)/Homer	TAATCCCN	0.1	-2.338	0.2714	721	0.3303	15016.6	0.3171
SeqBias: polyC-repeat	CCCCCCCCCC	0.1	-2.332	0.2714	2168	0.9931	46896.3	0.9902
PR(NR)/T47D-PR-ChIP-Seq(GSE31130)/Homer	VAGRACAKNCTGTBC	0.1	-2.319	0.2727	410	0.1878	8383.2	0.177
X-box(HTH)/NPC-H3K4me1-ChIP-Seq(GSE16256)/Homer	GGTTGCCATGGCAA	0.1	-2.314	0.2727	23	0.0105	371.5	0.0078
Mef2b(MADS)/HEK293-Mef2b.V5-ChIP-Seq(GSE67450)/Homer	GCTATTTTTGGM	0.1	-2.305	0.2727	111	0.0508	2126.5	0.0449
MafA(bZIP)/Islet-MafA-ChIP-Seq(GSE30298)/Homer	TGCTGACTCA	1	-2.297	0.2729	176	0.0806	3468.5	0.0732
STAT6(Stat)/CD4-Stat6-ChIP-Seq(GSE22104)/Homer	ABTTCYYRRGAA	1	-2.294	0.2729	90	0.0412	1699.5	0.0359
Bach2(bZIP)/OCILy7-Bach2-ChIP-Seq(GSE44420)/Homer	TGCTGAGTCA	1	-2.27	0.2766	37	0.0169	642.3	0.0136
ERE(NR),IR3/MCF7-ERa-ChIP-Seq(Unpublished)/Homer	VAGGTCACNSTGACC	1	-2.254	0.2789	66	0.0302	1219	0.0257
Usf2(bHLH)/C2C12-Usf2-ChIP-Seq(GSE36030)/Homer	GTCACGTGGT	1	-2.193	0.2944	58	0.0266	1063.9	0.0225
Unknown-ESC-element(?)/mES-Nanog-ChIP-Seq(GSE11724)/Homer	CACAGCAGGGGG	1	-2.088	0.3249	205	0.0939	4106.6	0.0867
Eomes(T-box)/H9-Eomes-ChIP-Seq(GSE26097)/Homer	ATTAACACCT	1	-2.067	0.3295	373	0.1709	7654.1	0.1616
SeqBias: C/A-bias	MMMMMMMMMM	1	-2.059	0.3301	2178	0.9977	47168.8	0.996
OCT:OCT(POU,Homeobox,IR1)/NPC-Brn2-ChIP-Seq(GSE35496)/Homer	ATGAATWATTCATGA	1	-2.038	0.3347	3	0.0014	27.1	0.0006
Dorsal(RHD)/Embryo-dl-ChIP-Seq(GSE65441)/Homer	GGGAAAAMCCCG	1	-2.006	0.3433	42	0.0192	759.5	0.016
Meis1(Homeobox)/MastCells-Meis1-ChIP-Seq(GSE48085)/Homer	VGCTGWCAVB	1	-1.963	0.3562	356	0.1631	7317.4	0.1545
Sox9(HMG)/Limb-SOX9-ChIP-Seq(GSE73225)/Homer	AGGVNCCTTTGT	1	-1.958	0.3562	159	0.0728	3166.8	0.0669
HOXA2(Homeobox)/mES-Hoxa2-ChIP-Seq(Donaldson_et_al.)/Homer	GYCATCMATCAT	1	-1.943	0.3586	15	0.0069	239	0.005
ZNF669(Zf)/HEK293-ZNF669.GFP-ChIP-Seq(GSE58341)/Homer	GARTGGTCATCGCCC	1	-1.916	0.3661	20	0.0092	335	0.0071
Max(bHLH)/K562-Max-ChIP-Seq(GSE31477)/Homer	RCCACGTGGYYN	1	-1.891	0.3729	141	0.0646	2801.2	0.0591
Foxh1(Forkhead)/hESC-FOXH1-ChIP-Seq(GSE29422)/Homer	NNTGTGGATTSS	1	-1.881	0.3742	89	0.0408	1725.1	0.0364
PU.1(ETS)/ThioMac-PU.1-ChIP-Seq(GSE21512)/Homer	AGAGGAAGTG	1	-1.871	0.3755	100	0.0458	1953.9	0.0413
ABF1/SacCer-Promoters/Homer	CGTRNAAARTGA	1	-1.856	0.3792	37	0.0169	671.3	0.0142
E-box/Arabidopsis-Promoters/Homer	GCCACGTG	1	-1.825	0.3884	100	0.0458	1959.9	0.0414
Unknown2/Drosophila-Promoters/Homer	CATCMCTA	1	-1.816	0.3896	322	0.1475	6629	0.14
ERG(ETS)/VCaP-ERG-ChIP-Seq(GSE14097)/Homer	ACAGGAAGTG	1	-1.814	0.3896	374	0.1713	7735.1	0.1633
ZBTB12(Zf)/HEK293-ZBTB12.GFP-ChIP-Seq(GSE58341)/Homer	NGNTCTAGAACCNGV	1	-1.776	0.4007	81	0.0371	1573.3	0.0332
Oct4:Sox17(POU,Homeobox,HMG)/F9-Sox17-ChIP-Seq(GSE44553)/Homer	CCATTGTATGCAAAT	1	-1.749	0.4089	17	0.0078	285.8	0.006
Atf1(bZIP)/K562-ATF1-ChIP-Seq(GSE31477)/Homer	GATGACGTCA	1	-1.724	0.4171	107	0.049	2118.2	0.0447
ZNF675(Zf)/HEK293-ZNF675.GFP-ChIP-Seq(GSE58341)/Homer	ARGAGGMCAAAATGW	1	-1.71	0.4201	26	0.0119	463.8	0.0098
ZNF467(Zf)/HEK293-ZNF467.GFP-ChIP-Seq(GSE58341)/Homer	TGGGGAAGGGCM	1	-1.698	0.4228	299	0.137	6168	0.1302
FOXP1(Forkhead)/H9-FOXP1-ChIP-Seq(GSE31006)/Homer	NYYTGTTTACHN	1	-1.696	0.4228	51	0.0234	968	0.0204
PHA-4(Forkhead)/cElegans-Embryos-PHA4-ChIP-Seq(modEncode)/Homer	KTGTTTGC	1	-1.64	0.4428	467	0.2139	9767.4	0.2062
RFX(HTH)/K562-RFX3-ChIP-Seq(SRA012198)/Homer	CGGTTGCCATGGCAAC	1	-1.6	0.4581	19	0.0087	332.2	0.007
EHF(ETS)/LoVo-EHF-ChIP-Seq(GSE49402)/Homer	AVCAGGAAGT	1	-1.572	0.4682	265	0.1214	5475.4	0.1156
MITF(bHLH)/MastCells-MITF-ChIP-Seq(GSE48085)/Homer	RTCATGTGAC	1	-1.56	0.4711	175	0.0802	3571.5	0.0754
CLOCK(bHLH)/Liver-Clock-ChIP-Seq(GSE39860)/Homer	GHCACGTG	1	-1.543	0.4764	113	0.0518	2270.3	0.0479
EBF(EBF)/proBcell-EBF-ChIP-Seq(GSE21978)/Homer	DGTCCCYRGGGA	1	-1.533	0.4787	75	0.0344	1479.9	0.0312
Cbf1(bHLH)/Yeast-Cbf1-ChIP-Seq(GSE29506)/Homer	TCACGTGAYH	1	-1.532	0.4787	52	0.0238	1004.4	0.0212
SUT1?/SacCer-Promoters/Homer	CCCCGCGC	1	-1.464	0.507	1643	0.7526	35308.4	0.7455
SeqBias: A/T bias	WWWWWWWWWW	1	-1.45	0.5114	1294	0.5928	27700.6	0.5849
SeqBias: CA-repeat	CACACACACA	1	-1.432	0.5176	1094	0.5011	23363.9	0.4933
NFAT(RHD)/Jurkat-NFATC1-ChIP-Seq(Jolma_et_al.)/Homer	ATTTTCCATT	1	-1.406	0.5282	145	0.0664	2967.3	0.0627
Trl(Zf)/S2-GAGAfactor-ChIP-Seq(GSE40646)/Homer	RGAGAGAG	1	-1.404	0.5282	685	0.3138	14530	0.3068
MYB(HTH)/ERMYB-Myb-ChIPSeq(GSE22095)/Homer	GGCVGTTR	1	-1.402	0.5282	314	0.1438	6562.4	0.1386
HOXB13(Homeobox)/ProstateTumor-HOXB13-ChIP-Seq(GSE56288)/Homer	TTTTATKRGG	1	-1.391	0.5282	128	0.0586	2611.3	0.0551
VDR(NR),DR3/GM10855-VDR+vitD-ChIP-Seq(GSE22484)/Homer	ARAGGTCANWGAGTTCANNN	1	-1.367	0.5374	46	0.0211	898.4	0.019
BORIS(Zf)/K562-CTCFL-ChIP-Seq(GSE32465)/Homer	CNNBRGCGCCCCCTGSTGGC	1	-1.338	0.55	66	0.0302	1317.2	0.0278
Tal1	CATCTG	1	-1.332	0.5507	297	0.1361	6218.4	0.1313
Pho4(bHLH)/Yeast-Pho4-ChIP-Seq(GSE29506)/Homer	AAGCACGTGBGD	1	-1.325	0.5513	48	0.022	944.7	0.0199
PGR(NR)/EndoStromal-PGR-ChIP-Seq(GSE69539)/Homer	AAGAACATWHTGTTC	1	-1.302	0.5614	32	0.0147	616.7	0.013
ZNF143|STAF(Zf)/CUTLL-ZNF143-ChIP-Seq(GSE29600)/Homer	ATTTCCCAGVAKSCY	1	-1.3	0.5614	96	0.044	1952.8	0.0412
GRHL2(CP2)/HBE-GRHL2-ChIP-Seq(GSE46194)/Homer	AAACYKGTTWDACMRGTTTB	1	-1.274	0.5711	53	0.0243	1054.8	0.0223
NF1:FOXA1(CTF,Forkhead)/LNCAP-FOXA1-ChIP-Seq(GSE27824)/Homer	WNTGTTTRYTTTGGCA	1	-1.263	0.5746	7	0.0032	115.9	0.0024
FOXA1:AR(Forkhead,NR)/LNCAP-AR-ChIP-Seq(GSE27824)/Homer	AGTAAACAAAAAAGAACAND	1	-1.258	0.5746	6	0.0027	96.3	0.002
E-box(bHLH)/Promoter/Homer	SSGGTCACGTGA	1	-1.252	0.5748	17	0.0078	314.6	0.0066
PCF/Arabidopsis-Promoters/Homer	NNWWWTGGGCYTDDN	1	-1.251	0.5748	41	0.0188	807.3	0.017
ZNF692(Zf)/HEK293-ZNF692.GFP-ChIP-Seq(GSE58341)/Homer	GTGGGCCCCA	1	-1.25	0.5748	65	0.0298	1308.8	0.0276
RUNX(Runt)/HPC7-Runx1-ChIP-Seq(GSE22178)/Homer	SAAACCACAG	1	-1.235	0.5758	127	0.0582	2619.4	0.0553
HIF-1b(HLH)/T47D-HIF1b-ChIP-Seq(GSE59937)/Homer	RTACGTGC	1	-1.23	0.5758	226	0.1035	4728.8	0.0999
Hoxc9(Homeobox)/Ainv15-Hoxc9-ChIP-Seq(GSE21812)/Homer	GGCCATAAATCA	1	-1.23	0.5758	61	0.0279	1227.9	0.0259
RUNX2(Runt)/PCa-RUNX2-ChIP-Seq(GSE33889)/Homer	NWAACCACADNN	1	-1.19	0.5933	143	0.0655	2968.3	0.0627
Nkx2.1(Homeobox)/LungAC-Nkx2.1-ChIP-Seq(GSE43252)/Homer	RSCACTYRAG	1	-1.189	0.5933	552	0.2529	11742.4	0.2479
Bach1(bZIP)/K562-Bach1-ChIP-Seq(GSE31477)/Homer	AWWNTGCTGAGTCAT	1	-1.181	0.5933	8	0.0037	138.7	0.0029
ZNF317(Zf)/HEK293-ZNF317.GFP-ChIP-Seq(GSE58341)/Homer	GTCWGCTGTYYCTCT	1	-1.175	0.5934	16	0.0073	299.9	0.0063
ELF5(ETS)/T47D-ELF5-ChIP-Seq(GSE30407)/Homer	ACVAGGAAGT	1	-1.169	0.5937	138	0.0632	2866.3	0.0605
TR4(NR),DR1/Hela-TR4-ChIP-Seq(GSE24685)/Homer	GAGGTCAAAGGTCA	1	-1.157	0.5981	25	0.0115	485.1	0.0102
Nr5a2(NR)/mES-Nr5a2-ChIP-Seq(GSE19019)/Homer	BTCAAGGTCA	1	-1.147	0.6012	117	0.0536	2424.2	0.0512
ZFX(Zf)/mES-Zfx-ChIP-Seq(GSE11431)/Homer	AGGCCTRG	1	-1.143	0.6012	471	0.2158	10014.6	0.2115
FHY3(FAR1)/Arabidopsis-FHY3-ChIP-Seq(GSE30711)/Homer	HHCACGCGCBTN	1	-1.128	0.6068	58	0.0266	1178.3	0.0249
IRF2(IRF)/Erythroblas-IRF2-ChIP-Seq(GSE36985)/Homer	GAAASYGAAASY	1	-1.12	0.6087	14	0.0064	262.5	0.0055
ZNF322(Zf)/HEK293-ZNF322.GFP-ChIP-Seq(GSE58341)/Homer	GAGCCTGGTACTGWGCCTGR	1	-1.117	0.6087	93	0.0426	1920.9	0.0406
IRF1(IRF)/PBMC-IRF1-ChIP-Seq(GSE43036)/Homer	GAAAGTGAAAGT	1	-1.112	0.6087	19	0.0087	365.6	0.0077
ZSCAN22(Zf)/HEK293-ZSCAN22.GFP-ChIP-Seq(GSE58341)/Homer	SMCAGTCWGAKGGAGGAGGC	1	-1.096	0.6144	23	0.0105	449.4	0.0095
RUNX-AML(Runt)/CD4+-PolII-ChIP-Seq(Barski_et_al.)/Homer	GCTGTGGTTW	1	-1.092	0.6144	130	0.0596	2712.5	0.0573
DPL-1(E2F)/cElegans-Adult-ChIP-Seq(modEncode)/Homer	TAGCGCGC	1	-1.089	0.6144	143	0.0655	2990.8	0.0632
SOC1(MADS)/Seedling-SOC1-ChIP-Seq(GSE45846)/Homer	TWCCAWWTWTGG	1	-1.074	0.6197	51	0.0234	1038.5	0.0219
THRa(NR)/C17.2-THRa-ChIP-Seq(GSE38347)/Homer	GGTCANYTGAGGWCA	1	-1.047	0.6333	113	0.0518	2359.6	0.0498
Zfp809(Zf)/ES-Zfp809-ChIP-Seq(GSE70799)/Homer	GGGGCTYGKCTGGGA	1	-1.044	0.6333	88	0.0403	1827.2	0.0386
Mouse_Recombination_Hotspot(Zf)/Testis-DMC1-ChIP-Seq(GSE24438)/Homer	ACTYKNATTCGTGNTACTTC	1	-1.038	0.6333	8	0.0037	145.1	0.0031
HIF2a(bHLH)/785_O-HIF2a-ChIP-Seq(GSE34871)/Homer	GCACGTACCC	1	-1.021	0.6409	73	0.0334	1512.1	0.0319
Arnt:Ahr(bHLH)/MCF7-Arnt-ChIP-Seq(Lo_et_al.)/Homer	TBGCACGCAA	1	-1.005	0.6486	129	0.0591	2710.7	0.0572
GATA3(Zf),DR8/iTreg-Gata3-ChIP-Seq(GSE20898)/Homer	AGATSTNDNNDSAGATAASN	1	-0.9936	0.653	7	0.0032	127.6	0.0027
RBPJ:Ebox(?,bHLH)/Panc1-Rbpj1-ChIP-Seq(GSE47459)/Homer	GGGRAARRGRMCAGMTG	1	-0.9751	0.6622	88	0.0403	1840.7	0.0389
IRF:BATF(IRF:bZIP)/pDC-Irf8-ChIP-Seq(GSE66899)/Homer	CTTTCANTATGACTV	1	-0.9645	0.6662	14	0.0064	273.2	0.0058
ZNF136(Zf)/HEK293-ZNF136.GFP-ChIP-Seq(GSE58341)/Homer	YTKGATAHAGTATTCTWGGTNGGCA	1	-0.9557	0.6691	9	0.0041	170.2	0.0036
ZNF528(Zf)/HEK293-ZNF528.GFP-ChIP-Seq(GSE58341)/Homer	AGAAATGACTTCCCT	1	-0.9515	0.6691	2	0.0009	29	0.0006
Esrrb(NR)/mES-Esrrb-ChIP-Seq(GSE11431)/Homer	KTGACCTTGA	1	-0.9475	0.6691	119	0.0545	2509.7	0.053
PRDM14(Zf)/H1-PRDM14-ChIP-Seq(GSE22767)/Homer	RGGTCTCTAACY	1	-0.9358	0.6735	48	0.022	994.4	0.021
PRDM9(Zf)/Testis-DMC1-ChIP-Seq(GSE35498)/Homer	ADGGYAGYAGCATCT	1	-0.9345	0.6735	98	0.0449	2062.6	0.0436
Rfx1(HTH)/NPC-H3K4me1-ChIP-Seq(GSE16256)/Homer	KGTTGCCATGGCAA	1	-0.9134	0.6827	40	0.0183	827.6	0.0175
NF-E2(bZIP)/K562-NFE2-ChIP-Seq(GSE31477)/Homer	GATGACTCAGCA	1	-0.9067	0.6843	9	0.0041	173.3	0.0037
SeqBias: GCW-triplet	GCWGCWGCWGCW	1	-0.9044	0.6843	2180	0.9986	47269.7	0.9981
USF1(bHLH)/GM12878-Usf1-ChIP-Seq(GSE32465)/Homer	SGTCACGTGR	1	-0.8959	0.6857	93	0.0426	1963.9	0.0415
SpiB(ETS)/OCILY3-SPIB-ChIP-Seq(GSE56857)/Homer	AAAGRGGAAGTG	1	-0.8894	0.6872	39	0.0179	809.9	0.0171
Nr5a2(NR)/Pancreas-LRH1-ChIP-Seq(GSE34295)/Homer	BTCAAGGTCA	1	-0.8878	0.6872	149	0.0683	3168.5	0.0669
Etv2(ETS)/ES-ER71-ChIP-Seq(GSE59402)/Homer(0.967)	NNAYTTCCTGHN	1	-0.8828	0.6872	199	0.0912	4246.9	0.0897
ISRE(IRF)/ThioMac-LPS-Expression(GSE23622)/Homer	AGTTTCASTTTC	1	-0.8771	0.6872	8	0.0037	154.2	0.0033
SEP3(MADS)/Arabidoposis-Flower-Sep3-ChIP-Seq/Homer	CCAAAAAGGG	1	-0.8682	0.69	180	0.0825	3841.5	0.0811
Mef2a(MADS)/HL1-Mef2a.biotin-ChIP-Seq(GSE21529)/Homer	CYAAAAATAG	1	-0.8319	0.7125	48	0.022	1010.4	0.0213
ZBTB33(Zf)/GM12878-ZBTB33-ChIP-Seq(GSE32465)/Homer	GGVTCTCGCGAGAAC	1	-0.8288	0.7125	8	0.0037	157.6	0.0033
Rfx2(HTH)/LoVo-RFX2-ChIP-Seq(GSE49402)/Homer	GTTGCCATGGCAACM	1	-0.8282	0.7125	18	0.0082	369.3	0.0078
Unknown4/Arabidopsis-Promoters/Homer	CKTCKTCTTY	1	-0.8207	0.7125	193	0.0884	4136.4	0.0873
Pax8(Paired,Homeobox)/Thyroid-Pax8-ChIP-Seq(GSE26938)/Homer	GTCATGCHTGRCTGS	1	-0.8185	0.7125	95	0.0435	2023.1	0.0427
ZNF165(Zf)/WHIM12-ZNF165-ChIP-Seq(GSE65937)/Homer	AAGGKGRCGCAGGCA	1	-0.816	0.7125	51	0.0234	1078	0.0228
GFY-Staf(?,Zf)/Promoter/Homer	RACTACAATTCCCAGAAKGC	1	-0.8071	0.7125	11	0.005	222.5	0.0047
Tbet(T-box)/CD8-Tbet-ChIP-Seq(GSE33802)/Homer	AGGTGTGAAM	1	-0.7928	0.7196	165	0.0756	3540.4	0.0748
ARE(NR)/LNCAP-AR-ChIP-Seq(GSE27824)/Homer	RGRACASNSTGTYCYB	1	-0.7923	0.7196	49	0.0224	1038.8	0.0219
ZNF41(Zf)/HEK293-ZNF41.GFP-ChIP-Seq(GSE58341)/Homer	CCTCATGGTGYCYTWYTCCCTTGTG	1	-0.7893	0.7196	4	0.0018	75.8	0.0016
MafF(bZIP)/HepG2-MafF-ChIP-Seq(GSE31477)/Homer	HWWGTCAGCAWWTTT	1	-0.7788	0.721	33	0.0151	696.7	0.0147
PAX5(Paired,Homeobox)/GM12878-PAX5-ChIP-Seq(GSE32465)/Homer	GCAGCCAAGCRTGACH	1	-0.7752	0.721	88	0.0403	1882.5	0.0397
RARg(NR)/ES-RARg-ChIP-Seq(GSE30538)/Homer	AGGTCAAGGTCA	1	-0.775	0.721	6	0.0027	118.7	0.0025
GATA:SCL(Zf,bHLH)/Ter119-SCL-ChIP-Seq(GSE18720)/Homer	CRGCTGBNGNSNNSAGATAA	1	-0.7743	0.721	17	0.0078	353.8	0.0075
Initiator/Drosophila-Promoters/Homer	NTCAGTYG	1	-0.7604	0.7226	354	0.1622	7641.2	0.1613
Maz(Zf)/HepG2-Maz-ChIP-Seq(GSE31477)/Homer	GGGGGGGG	1	-0.7576	0.7226	476	0.218	10285.9	0.2172
Ets1-distal(ETS)/CD4+-PolII-ChIP-Seq(Barski_et_al.)/Homer	MACAGGAAGT	1	-0.746	0.7273	54	0.0247	1154.8	0.0244
ETS1(ETS)/Jurkat-ETS1-ChIP-Seq(GSE17954)/Homer	ACAGGAAGTG	1	-0.7418	0.7275	222	0.1017	4790.6	0.1012
Unknown3/Arabidopsis-Promoters/Homer	AYTAAACCGG	1	-0.7289	0.734	21	0.0096	444.5	0.0094
Unknown3/Drosophila-Promoters/Homer	ACVAKCTGGCAGCGC	1	-0.7173	0.7397	22	0.0101	467.2	0.0099
Gfi1b(Zf)/HPC7-Gfi1b-ChIP-Seq(GSE22178)/Homer	MAATCACTGC	1	-0.7143	0.7397	104	0.0476	2243.4	0.0474
RORgt(NR)/EL4-RORgt.Flag-ChIP-Seq(GSE56019)/Homer	AAYTAGGTCA	1	-0.7073	0.7414	17	0.0078	360.1	0.0076
Srebp1a(bHLH)/HepG2-Srebp1a-ChIP-Seq(GSE31477)/Homer	RTCACSCCAY	1	-0.692	0.7499	42	0.0192	904.8	0.0191
NeuroD1(bHLH)/Islet-NeuroD1-ChIP-Seq(GSE30298)/Homer	GCCATCTGTT	1	-0.6717	0.7624	217	0.0994	4708.1	0.0994
caudal(Homeobox)/Drosophila-Embryos-ChIP-Chip(modEncode)/Homer	GGYCATAAAW	1	-0.6682	0.7624	84	0.0385	1821.9	0.0385
Brachyury(T-box)/Mesoendoderm-Brachyury-ChIP-exo(GSE54963)/Homer	ANTTMRCASBNNNGTGYKAAN	1	-0.6391	0.7815	34	0.0156	739.9	0.0156
Srebp2(bHLH)/HepG2-Srebp2-ChIP-Seq(GSE31477)/Homer	CGGTCACSCCAC	1	-0.631	0.785	30	0.0137	653.3	0.0138
PAX5(Paired,Homeobox),condensed/GM12878-PAX5-ChIP-Seq(GSE32465)/Homer	GTCACGCTCSCTGM	1	-0.6108	0.7979	20	0.0092	437.4	0.0092
HLH-1(bHLH)/cElegans-Embryo-HLH1-ChIP-Seq(modEncode)/Homer	RACAGCTGTTBH	1	-0.6095	0.7979	157	0.0719	3427.2	0.0724
MafK(bZIP)/C2C12-MafK-ChIP-Seq(GSE36030)/Homer	GCTGASTCAGCA	1	-0.6023	0.7987	37	0.0169	811.1	0.0171
Six1(Homeobox)/Myoblast-Six1-ChIP-Chip(GSE20150)/Homer	GKVTCADRTTWC	1	-0.5996	0.7987	31	0.0142	680.8	0.0144
PU.1-IRF(ETS:IRF)/Bcell-PU.1-ChIP-Seq(GSE21512)/Homer	MGGAAGTGAAAC	1	-0.5779	0.8123	233	0.1067	5096	0.1076
ZNF16(Zf)/HEK293-ZNF16.GFP-ChIP-Seq(GSE58341)/Homer	MACCTTCYATGGCTCCCTAKTGCCY	1	-0.5697	0.8159	3	0.0014	64.3	0.0014
Nkx2.2(Homeobox)/NPC-Nkx2.2-ChIP-Seq(GSE61673)/Homer	BTBRAGTGSN	1	-0.5573	0.8231	397	0.1819	8676.8	0.1832
Nrf2(bZIP)/Lymphoblast-Nrf2-ChIP-Seq(GSE37589)/Homer	HTGCTGAGTCAT	1	-0.5528	0.8237	6	0.0027	133.7	0.0028
Nur77(NR)/K562-NR4A1-ChIP-Seq(GSE31363)/Homer	TGACCTTTNCNT	1	-0.5393	0.8318	20	0.0092	447.6	0.0095
GRE(NR),IR3/A549-GR-ChIP-Seq(GSE32465)/Homer	NRGVACABNVTGTYCY	1	-0.5364	0.8318	23	0.0105	514.6	0.0109
Brn2(POU,Homeobox)/NPC-Brn2-ChIP-Seq(GSE35496)/Homer	ATGAATATTC	1	-0.5363	0.8318	9	0.0041	202.5	0.0043
Cdx2(Homeobox)/mES-Cdx2-ChIP-Seq(GSE14586)/Homer	GYMATAAAAH	1	-0.5318	0.8318	66	0.0302	1463.1	0.0309
TATA-box/Drosophila-Promoters/Homer	CTATAAAAGCSV	1	-0.5162	0.8389	6	0.0027	136.9	0.0029
Unknown4/Drosophila-Promoters/Homer	AAAAATACCRMA	1	-0.5125	0.839	10	0.0046	227.5	0.0048
DMRT1(DM)/Testis-DMRT1-ChIP-Seq(GSE64892)/Homer	TWGHWACAWTGTWDC	1	-0.5085	0.8393	18	0.0082	407.6	0.0086
Pho2(bHLH)/Yeast-Pho2-ChIP-Seq(GSE29506)/Homer	CCCACGTGCT	1	-0.5057	0.8393	89	0.0408	1976.5	0.0417
NFAT:AP1(RHD,bZIP)/Jurkat-NFATC1-ChIP-Seq(Jolma_et_al.)/Homer	SARTGGAAAAWRTGAGTCAB	1	-0.4978	0.8424	22	0.0101	498.6	0.0105
Egr2(Zf)/Thymocytes-Egr2-ChIP-Seq(GSE34254)/Homer	NGCGTGGGCGGR	1	-0.4939	0.8426	41	0.0188	921.6	0.0195
GFX(?)/Promoter/Homer	ATTCTCGCGAGA	1	-0.4688	0.8609	2	0.0009	46.9	0.001
E2F6(E2F)/Hela-E2F6-ChIP-Seq(GSE31477)/Homer	GGCGGGAARN	1	-0.4586	0.8667	139	0.0637	3092.4	0.0653
Unknown1/Arabidopsis-Promoters/Homer	RGGGTAWWWTHGTAA	1	-0.4441	0.8763	9	0.0041	212.1	0.0045
NFkB-p65-Rel(RHD)/ThioMac-LPS-Expression(GSE23622)/Homer	GGAAATTCCC	1	-0.4356	0.8806	11	0.005	259.7	0.0055
IRF4(IRF)/GM12878-IRF4-ChIP-Seq(GSE32465)/Homer	ACTGAAACCA	1	-0.4301	0.8824	55	0.0252	1248.9	0.0264
EBNA1(EBV-virus)/Raji-EBNA1-ChIP-Seq(GSE30709)/Homer	GGYAGCAYDTGCTDCCCNNN	1	-0.4252	0.8837	3	0.0014	73.8	0.0016
REST-NRSF(Zf)/Jurkat-NRSF-ChIP-Seq/Homer	GGMGCTGTCCATGGTGCTGA	1	-0.416	0.8887	2	0.0009	49.9	0.0011
Mef2c(MADS)/GM12878-Mef2c-ChIP-Seq(GSE32465)/Homer	DCYAAAAATAGM	1	-0.3701	0.9272	43	0.0197	997.6	0.0211
PPARE(NR),DR1/3T3L1-Pparg-ChIP-Seq(GSE13511)/Homer	TGACCTTTGCCCCA	1	-0.3699	0.9272	230	0.1054	5138.6	0.1085
ZNF189(Zf)/HEK293-ZNF189.GFP-ChIP-Seq(GSE58341)/Homer	TGGAACAGMA	1	-0.3596	0.9306	162	0.0742	3646.5	0.077
ZNF519(Zf)/HEK293-ZNF519.GFP-ChIP-Seq(GSE58341)/Homer	GAGSCCGAGC	1	-0.3514	0.9351	61	0.0279	1407.1	0.0297
HNF4a(NR),DR1/HepG2-HNF4a-ChIP-Seq(GSE25021)/Homer	CARRGKBCAAAGTYCA	1	-0.3288	0.9531	86	0.0394	1975.2	0.0417
E2F4(E2F)/K562-E2F4-ChIP-Seq(GSE31477)/Homer	GGCGGGAAAH	1	-0.3151	0.9631	104	0.0476	2383.9	0.0503
Mef2d(MADS)/Retina-Mef2d-ChIP-Seq(GSE61391)/Homer	GCTATTTTTAGC	1	-0.3111	0.9636	17	0.0078	419.9	0.0089
TATA-Box(TBP)/Promoter/Homer	CCTTTTAWAGSC	1	-0.3086	0.9636	166	0.076	3764.3	0.0795
DMRT6(DM)/Testis-DMRT6-ChIP-Seq(GSE60440)/Homer	YDGHTACAWTGTADC	1	-0.305	0.9636	14	0.0064	350.5	0.0074
NFY(CCAAT)/Promoter/Homer	RGCCAATSRG	1	-0.2807	0.9833	126	0.0577	2893	0.0611
NFkB-p50,p52(RHD)/Monocyte-p50-ChIP-Chip(Schreiber_et_al.)/Homer	GGGGGAATCCCC	1	-0.2805	0.9833	33	0.0151	797.1	0.0168
Elk4(ETS)/Hela-Elk4-ChIP-Seq(GSE31477)/Homer	NRYTTCCGGY	1	-0.2752	0.9833	122	0.0559	2806.8	0.0593
E2F7(E2F)/Hela-E2F7-ChIP-Seq(GSE32673)/Homer	VDTTTCCCGCCA	1	-0.2744	0.9833	24	0.011	591.1	0.0125
HNF6(Homeobox)/Liver-Hnf6-ChIP-Seq(ERP000394)/Homer	NTATYGATCH	1	-0.2632	0.9875	54	0.0247	1283.6	0.0271
GRE(NR),IR3/RAW264.7-GRE-ChIP-Seq(Unpublished)/Homer	VAGRACAKWCTGTYC	1	-0.2537	0.9936	34	0.0156	829.5	0.0175
Olig2(bHLH)/Neuron-Olig2-ChIP-Seq(GSE30882)/Homer	RCCATMTGTT	1	-0.2415	1	401	0.1837	9004.2	0.1901
Egr1(Zf)/K562-Egr1-ChIP-Seq(GSE32465)/Homer	TGCGTGGGYG	1	-0.2307	1	189	0.0866	4330.7	0.0914
ETS(ETS)/Promoter/Homer	AACCGGAAGT	1	-0.229	1	61	0.0279	1458.7	0.0308
SeqBias: polyA-repeat	AAAAAAAAAA	1	-0.2253	1	2070	0.9482	45077.1	0.9518
RUNX1(Runt)/Jurkat-RUNX1-ChIP-Seq(GSE29180)/Homer	AAACCACARM	1	-0.2113	1	168	0.077	3878.4	0.0819
Tcf12(bHLH)/GM12878-Tcf12-ChIP-Seq(GSE32465)/Homer	VCAGCTGYTG	1	-0.2101	1	292	0.1338	6634.6	0.1401
RAR:RXR(NR),DR5/ES-RAR-ChIP-Seq(GSE56893)/Homer	AGGTCAAGGTCA	1	-0.2056	1	17	0.0078	446.3	0.0094
EWS:FLI1-fusion(ETS)/SK_N_MC-EWS:FLI1-ChIP-Seq(SRA014231)/Homer	VACAGGAAAT	1	-0.1865	1	107	0.049	2528.3	0.0534
Pknox1(Homeobox)/ES-Prep1-ChIP-Seq(GSE63282)/Homer	SCTGTCAVTCAV	1	-0.1774	1	39	0.0179	977.7	0.0206
Fli1(ETS)/CD8-FLI-ChIP-Seq(GSE20898)/Homer	NRYTTCCGGH	1	-0.1685	1	233	0.1067	5370.9	0.1134
Unknown5/Drosophila-Promoters/Homer	GCTGATAASV	1	-0.1552	1	77	0.0353	1869.6	0.0395
PBX1(Homeobox)/MCF7-PBX1-ChIP-Seq(GSE28007)/Homer	GSCTGTCACTCA	1	-0.1453	1	11	0.005	318.4	0.0067
ETS:RUNX(ETS,Runt)/Jurkat-RUNX1-ChIP-Seq(GSE17954)/Homer	RCAGGATGTGGT	1	-0.1415	1	17	0.0078	469.8	0.0099
GATA(Zf),IR3/iTreg-Gata3-ChIP-Seq(GSE20898)/Homer	NNNNNBAGATAWYATCTVHN	1	-0.1411	1	10	0.0046	294.1	0.0062
TOD6?/SacCer-Promoters/Homer	GCGATGAGMT	1	-0.1408	1	26	0.0119	688.3	0.0145
Atoh1(bHLH)/Cerebellum-Atoh1-ChIP-Seq(GSE22111)/Homer	VNRVCAGCTGGY	1	-0.1402	1	279	0.1278	6431.8	0.1358
GEI-11(Myb?)/cElegans-L4-GEI11-ChIP-Seq(modEncode)/Homer	CCGACAYYTYACGGG	1	-0.1386	1	7	0.0032	217.7	0.0046
Tbx5(T-box)/HL1-Tbx5.biotin-ChIP-Seq(GSE21529)/Homer	AGGTGTCA	1	-0.1354	1	684	0.3133	15370.1	0.3245
Pbx3(Homeobox)/GM12878-PBX3-ChIP-Seq(GSE32465)/Homer	SCTGTCAMTCAN	1	-0.1267	1	36	0.0165	935.2	0.0197
ZNF382(Zf)/HEK293-ZNF382.GFP-ChIP-Seq(GSE58341)/Homer	GNCTGTASTRNTGBCTCHTT	1	-0.1246	1	2	0.0009	80.2	0.0017
CEBP:AP1(bZIP)/ThioMac-CEBPb-ChIP-Seq(GSE21512)/Homer	DRTGTTGCAA	1	-0.1201	1	89	0.0408	2175.4	0.0459
NRF(NRF)/Promoter/Homer	STGCGCATGCGC	1	-0.1176	1	27	0.0124	725.1	0.0153
RXR(NR),DR1/3T3L1-RXR-ChIP-Seq(GSE13511)/Homer	TAGGGCAAAGGTCA	1	-0.1174	1	279	0.1278	6466.9	0.1366
Ap4(bHLH)/AML-Tfap4-ChIP-Seq(GSE45738)/Homer	NAHCAGCTGD	1	-0.1167	1	325	0.1489	7492.9	0.1582
ELF1(ETS)/Jurkat-ELF1-ChIP-Seq(SRA014231)/Homer	AVCCGGAAGT	1	-0.1164	1	104	0.0476	2523.7	0.0533
Atf4(bZIP)/MEF-Atf4-ChIP-Seq(GSE35681)/Homer	MTGATGCAAT	1	-0.1159	1	27	0.0124	726.3	0.0153
Tbox:Smad(T-box,MAD)/ESCd5-Smad2_3-ChIP-Seq(GSE29422)/Homer	AGGTGHCAGACA	1	-0.1139	1	26	0.0119	703.9	0.0149
KLF10(Zf)/HEK293-KLF10.GFP-ChIP-Seq(GSE58341)/Homer	GGGGGTGTGTCC	1	-0.1124	1	126	0.0577	3030.2	0.064
GATA3(Zf),DR4/iTreg-Gata3-ChIP-Seq(GSE20898)/Homer	AGATGKDGAGATAAG	1	-0.1113	1	4	0.0018	143.3	0.003
GABPA(ETS)/Jurkat-GABPa-ChIP-Seq(GSE17954)/Homer	RACCGGAAGT	1	-0.1043	1	179	0.082	4244	0.0896
CEBP(bZIP)/ThioMac-CEBPb-ChIP-Seq(GSE21512)/Homer	ATTGCGCAAC	1	-0.09817	1	67	0.0307	1688.2	0.0356
EKLF(Zf)/Erythrocyte-Klf1-ChIP-Seq(GSE20478)/Homer	NWGGGTGTGGCY	1	-0.09324	1	48	0.022	1246.6	0.0263
Hnf1(Homeobox)/Liver-Foxa2-Chip-Seq(GSE25694)/Homer	GGTTAAWCATTAA	1	-0.0922	1	10	0.0046	314.8	0.0066
E2A(bHLH)/proBcell-E2A-ChIP-Seq(GSE21978)/Homer	DNRCAGCTGY	1	-0.09102	1	438	0.2006	10053.6	0.2123
NRF1(NRF)/MCF7-NRF1-ChIP-Seq(Unpublished)/Homer	CTGCGCATGCGC	1	-0.08951	1	19	0.0087	546.2	0.0115
CArG(MADS)/PUER-Srf-ChIP-Seq(Sullivan_et_al.)/Homer	CCATATATGGNM	1	-0.08107	1	35	0.016	946.8	0.02
KLF14(Zf)/HEK293-KLF14.GFP-ChIP-Seq(GSE58341)/Homer	RGKGGGCGKGGC	1	-0.08009	1	531	0.2432	12138.7	0.2563
YY1(Zf)/Promoter/Homer	CAAGATGGCGGC	1	-0.07952	1	9	0.0041	294.3	0.0062
CTCF-SatelliteElement(Zf?)/CD4+-CTCF-ChIP-Seq(Barski_et_al.)/Homer	TGCAGTTCCMVNWRTGGCCA	1	-0.07857	1	1	0.0005	56.5	0.0012
JunD(bZIP)/K562-JunD-ChIP-Seq/Homer	ATGACGTCATCN	1	-0.07568	1	8	0.0037	269.8	0.0057
LXRE(NR),DR4/RAW-LXRb.biotin-ChIP-Seq(GSE21512)/Homer	RGGTTACTANAGGTCA	1	-0.07134	1	5	0.0023	187.1	0.004
SFP1/SacCer-Promoters/Homer	DDAAAAATTTTY	1	-0.07134	1	5	0.0023	187.7	0.004
PU.1:IRF8(ETS:IRF)/pDC-Irf8-ChIP-Seq(GSE66899)/Homer	GGAAGTGAAAST	1	-0.0689	1	22	0.0101	637.2	0.0135
REB1/SacCer-Promoters/Homer	KCCGGGTAAYRR	1	-0.06746	1	18	0.0082	537.8	0.0114
LHY(Myb)/Seedling-LHY-ChIP-Seq(GSE52175)/Homer	ADAAATATCT	1	-0.06452	1	71	0.0325	1824.2	0.0385
AARE(HLH)/mES-cMyc-ChIP-Seq/Homer	GATTGCATCA	1	-0.06349	1	6	0.0027	220.6	0.0047
EFL-1(E2F)/cElegans-L1-EFL1-ChIP-Seq(modEncode)/Homer	TGCAARYGCGCTCYA	1	-0.05899	1	1	0.0005	62.2	0.0013
Ptf1a(bHLH)/Panc1-Ptf1a-ChIP-Seq(GSE47459)/Homer	ACAGCTGTTN	1	-0.05573	1	707	0.3239	16096.5	0.3399
Ik-1	NHTTGGGAATRCC	1	-0.04609	1	2183	1	47359.1	1
MyoD(bHLH)/Myotube-MyoD-ChIP-Seq(GSE21614)/Homer	RRCAGCTGYTSY	1	-0.04384	1	206	0.0944	4987.7	0.1053
Tcf21(bHLH)/ArterySmoothMuscle-Tcf21-ChIP-Seq(GSE61369)/Homer	NAACAGCTGG	1	-0.04367	1	249	0.1141	5964	0.1259
GLI3(Zf)/Limb-GLI3-ChIP-Chip(GSE11077)/Homer	CGTGGGTGGTCC	1	-0.04213	1	26	0.0119	768.3	0.0162
GFY(?)/Promoter/Homer	ACTACAATTCCC	1	-0.03893	1	7	0.0032	267.5	0.0056
GATA(Zf),IR4/iTreg-Gata3-ChIP-Seq(GSE20898)/Homer	NAGATWNBNATCTNN	1	-0.03676	1	3	0.0014	146.5	0.0031
E2F1(E2F)/Hela-E2F1-ChIP-Seq(GSE22478)/Homer	CWGGCGGGAA	1	-0.03625	1	46	0.0211	1275.5	0.0269
Klf9(Zf)/GBM-Klf9-ChIP-Seq(GSE62211)/Homer	GCCACRCCCACY	1	-0.03619	1	94	0.0431	2424.3	0.0512
Ascl1(bHLH)/NeuralTubes-Ascl1-ChIP-Seq(GSE55840)/Homer	NNVVCAGCTGBN	1	-0.03488	1	446	0.2043	10425.9	0.2201
Chop(bZIP)/MEF-Chop-ChIP-Seq(GSE35681)/Homer	ATTGCATCAT	1	-0.03439	1	17	0.0078	547.5	0.0116
ETV1(ETS)/GIST48-ETV1-ChIP-Seq(GSE22441)/Homer	AACCGGAAGT	1	-0.03406	1	271	0.1241	6501.7	0.1373
HEB(bHLH)/mES-Heb-ChIP-Seq(GSE53233)/Homer	VCAGCTGBNN	1	-0.03179	1	549	0.2515	12732.1	0.2688
MyoG(bHLH)/C2C12-MyoG-ChIP-Seq(GSE36024)/Homer	AACAGCTG	1	-0.0232	1	276	0.1264	6673.7	0.1409
HIF-1a(bHLH)/MCF7-HIF1a-ChIP-Seq(GSE28352)/Homer	TACGTGCV	1	-0.02276	1	38	0.0174	1110.5	0.0234
NFkB-p65(RHD)/GM12787-p65-ChIP-Seq(GSE19485)/Homer	WGGGGATTTCCC	1	-0.02123	1	101	0.0463	2643.8	0.0558
E-box/Drosophila-Promoters/Homer	AACAGCTGTTHN	1	-0.01892	1	37	0.0169	1098	0.0232
Klf4(Zf)/mES-Klf4-ChIP-Seq(GSE11431)/Homer	GCCACACCCA	1	-0.009177	1	86	0.0394	2361	0.0499
Elk1(ETS)/Hela-Elk1-ChIP-Seq(GSE31477)/Homer	HACTTCCGGY	1	-0.007941	1	103	0.0472	2783.7	0.0588
Zelda(Zf)/Embryo-zld-ChIP-Seq(GSE65441)/Homer	KBCTACCTGW	1	-0.006358	1	63	0.0289	1824.9	0.0385
SeqBias: CG-repeat	CGCGCGCGCG	1	-0.005646	1	396	0.1814	9601.7	0.2027
Myf5(bHLH)/GM-Myf5-ChIP-Seq(GSE24852)/Homer	BAACAGCTGT	1	-0.003305	1	155	0.071	4107.6	0.0867
Gata4(Zf)/Heart-Gata4-ChIP-Seq(GSE35151)/Homer	NBWGATAAGR	1	-0.003133	1	94	0.0431	2643.7	0.0558
PQM-1(?)/cElegans-L3-ChIP-Seq(modEncode)/Homer	ACTGATAAGA	1	-0.00299	1	24	0.011	857.9	0.0181
ELT-3(Gata)/cElegans-L1-ELT3-ChIP-Seq(modEncode)/Homer	AWTGATAAGA	1	-0.002409	1	27	0.0124	950.9	0.0201
E2A(bHLH),near_PU.1/Bcell-PU.1-ChIP-Seq(GSE21512)/Homer	NVCACCTGBN	1	-0.001847	1	383	0.1754	9458.2	0.1997
KLF5(Zf)/LoVo-KLF5-ChIP-Seq(GSE49402)/Homer	DGGGYGKGGC	1	-0.001374	1	361	0.1654	8993.7	0.1899
GATA3(Zf)/iTreg-Gata3-ChIP-Seq(GSE20898)/Homer	AGATAASR	1	-0.000624	1	137	0.0628	3823.6	0.0807
ZBTB18(Zf)/HEK293-ZBTB18.GFP-ChIP-Seq(GSE58341)/Homer	AACATCTGGA	1	-0.000227	1	82	0.0376	2529.1	0.0534
Gata1(Zf)/K562-GATA1-ChIP-Seq(GSE18829)/Homer	SAGATAAGRV	1	-0.000134	1	44	0.0202	1559.4	0.0329
Gata2(Zf)/K562-GATA2-ChIP-Seq(GSE18829)/Homer	BBCTTATCTS	1	-2.9e-05	1	47	0.0215	1716	0.0362
Sp1(Zf)/Promoter/Homer	GGCCCCGCCCCC	1	-1e-06	1	45	0.0206	1796.7	0.0379
OCT:OCT(POU,Homeobox)/NPC-Brn1-ChIP-Seq(GSE35496)/Homer	ATGAATATTCATGAG	1	0	1	0	0	13	0.0003
T1ISRE(IRF)/ThioMac-Ifnb-Expression/Homer	ACTTTCGTTTCT	1	0	1	0	0	24.2	0.0005
ZFP3(Zf)/HEK293-ZFP3.GFP-ChIP-Seq(GSE58341)/Homer	GGGTTTTGAAGGATGARTAGGAGTT	1	0	1	0	0	6.3	0.0001
DREF/Drosophila-Promoters/Homer	AVYTATCGATAD	1	0	1	0	0	13.1	0.0003
Unknown2/Arabidopsis-Promoters/Homer	AAACGACGTCGTTTT	1	0	1	0	0	7.9	0.0002
LIN-15B(Zf)/cElegans-L3-LIN15B-ChIP-Seq(modEncode)/Homer	CARTGGAGCGCRYTTGCATT	1	0	1	0	0	14.4	0.0003
