# Supplementary material for: YAP1 subgroup supratentorial ependymoma requires TEAD and nuclear factor I-mediated transcriptional programmes for tumorigenesis
Source: Nat Commun. 2019 Sep 2;10:3914. doi: 10.1038/s41467-019-11884-5 (PMC6718408; doi:10.1038/s41467-019-11884-5)
Supplement: Supplementary file 6 — Supplementary Data 3 [file 41467_2019_11884_MOESM6_ESM.xlsx]

## Sheet: TAD genes ST-EPN-YAP1
Genes associated with ST-EPN-YAP1-specific regulatory elements that overlap with ST-EPN-YAP1-specific YAP1 peaks
YAP1 Peak	Enhancer	NFIA peak	Type	NRPM	EAG	cor	corRank	qval
chr7:129479609-129481650	chr7:129464885-129567531	chr7:129479589-129481777	SSSEA	415.957
chr17:9956566-9958984	chr17:9932302-10079774	chr17:9953734-9959243	SSSEA	328.481	GAS7	0.528696	1	0.0366782
chr17:9963974-9966315	chr17:9932302-10079774	chr17:9966268-9967987	SSSEA	328.481	GAS7	0.528696	1	0.0366782
chr17:9988691-9990449	chr17:9932302-10079774	chr17:9988323-9990971	SSSEA	328.481	GAS7	0.528696	1	0.0366782
chr17:10054758-10055973	chr17:9932302-10079774	chr17:10054566-10056359	SSSEA	328.481	GAS7	0.528696	1	0.0366782
chr17:10073265-10075305	chr17:9932302-10079774	chr17:10073097-10075817	SSSEA	328.481	GAS7	0.528696	1	0.0366782
chr9:966676-968669	chr9:960917-987915	chr9:964915-979760	SSSEA	258.919	DMRT3	0.748106	1	0.000829631
chr19:13932183-13934429	chr19:13929269-13964081	chr19:13931922-13934848	SSSEA	242.99
chr5:150009525-150010645	chr5:149997856-150035579	chr5:150003129-150010902	SSSEA	226.901	SYNPO	0.740596	1	0.000996514
chr16:57874908-57877244	chr16:57817666-57879334	chr16:57874993-57877667	SSSEA	185.61	KIFC3	0.755652	1	0.000924511
chr20:47950215-47952438	chr20:47950910-47981408	chr20:47949988-47952559	SSSEA	152.91	KCNB1	0.603478	1	0.0151176
chr10:115250493-115256867	chr10:115229898-115261327	chr10:115248845-115257666	SSSEA	140.011
chr9:2809165-2811646	chr9:2798927-2843495	chr9:2808527-2811945	SSSEA	127.065
chr9:2817500-2818929	chr9:2798927-2843495	chr9:2816431-2819211	SSSEA	127.065
chr6:159841748-159844817	chr6:159840042-159858614	chr6:159841704-159845009	SSSEA	107.606	FNDC1	0.684062	1	0.00339819
chr6:159844824-159847773	chr6:159840042-159858614	chr6:159847750-159850081	SSSEA	107.606	FNDC1	0.684062	1	0.00339819
chr6:159847821-159850080	chr6:159840042-159858614	chr6:159847750-159850081	SSSEA	107.606	FNDC1	0.684062	1	0.00339819
chr6:159854514-159856753	chr6:159840042-159858614	chr6:159854414-159857007	SSSEA	107.606	FNDC1	0.684062	1	0.00339819
chr17:8327388-8331362	chr17:8322915-8342413	chr17:8327861-8331616	SSSEA	106.066	NDEL1	0.658404	1	0.00548422
chr8:127557190-127558316	chr8:127556547-127596473	chr8:127557010-127558383	SSSEA	94.578
chr8:121680301-121682113	chr8:121655346-121709334	chr8:121679778-121682087	SSSEA	83.6072	SNTB1	0.694064	1	0.00277696
chr1:202074455-202078952	chr1:202070560-202086058	chr1:202074372-202079214	SSSEA	81.6178	RNPEP	0.642748	1	0.00718407
chr15:75139125-75141046	chr15:75136604-75161602	chr15:75134168-75141457	SSSEA	77.7405	SCAMP2	0.755816	1	0.000684036
chr15:75149201-75151016	chr15:75136604-75161602	chr15:75147656-75151498	SSSEA	77.7405	SCAMP2	0.755816	1	0.000684036
chr15:75159207-75161495	chr15:75136604-75161602	chr15:75159366-75161300	SSSEA	77.7405	SCAMP2	0.755816	1	0.000684036
chr8:8174060-8175236	chr8:8164329-8200327	chr8:8171401-8175454	SSSEA	76.4636	SGK223	0.709285	1	0.00202345
chr15:70090374-70091938	chr15:70084762-70095260	chr15:70085398-70092259	SSSEA	75.3596
chr15:70093092-70094546	chr15:70084762-70095260	chr15:70093108-70094799	SSSEA	75.3596
chr8:8229971-8231929	chr8:8223633-8243205	chr8:8229415-8232715	SSSEA	73.514	MFHAS1	0.550435	2	0.0289372
chr8:8229971-8231929	chr8:8223633-8243205	chr8:8229415-8232715	SSSEA	73.514	SGK223	0.605349	1	0.012854
chr6:159589103-159590398	chr6:159589074-159612072	chr6:159588639-159596975	SSSEA	72.9673	FNDC1	0.692258	1	0.00288162
chr6:159590490-159593855	chr6:159589074-159612072	chr6:159588639-159596975	SSSEA	72.9673	FNDC1	0.692258	1	0.00288162
chr18:34040684-34042882	chr18:34019419-34049983	chr18:34040483-34043029	SSSEA	72.7336
chr18:34043709-34045043	chr18:34019419-34049983	chr18:34043646-34045201	SSSEA	72.7336
chr3:107684469-107686321	chr3:107677643-107723255	chr3:107684485-107686490	SSSEA	72.7321	IFT57	0.597391	1	0.0164039
chr3:107688163-107690206	chr3:107677643-107723255	chr3:107687751-107690460	SSSEA	72.7321	IFT57	0.597391	1	0.0164039
chr3:107705027-107707762	chr3:107677643-107723255	chr3:107704921-107708312	SSSEA	72.7321	IFT57	0.597391	1	0.0164039
chr10:116333909-116338052	chr10:116308656-116340472	chr10:116330318-116338099	SSSEA	72.67	ABLIM1	0.669565	1	0.00557566
chr12:104187168-104189325	chr12:104185128-104208161	chr12:104187006-104189436	SSSEA	69.1215
chr21:35256075-35259815	chr21:35254651-35278149	chr21:35255356-35259903	SSSEA	69.0982
chr20:48015442-48018281	chr20:47992910-48019408	chr20:48015354-48019159	SSSEA	67.8394	KCNB1	0.755652	1	0.000924511
chr1:205272193-205273672	chr1:205267791-205279789	chr1:205268915-205273992	SSSEA	65.0789	KLHDC8A	0.76555	1	0.000534248
chr1:205272193-205273672	chr1:205267791-205279789	chr1:205268915-205273992	SSSEA	65.0789	PIK3C2B	0.593301	2	0.0153247
chr7:47630641-47633950	chr7:47617348-47635346	chr7:47630379-47634427	SSSEA	63.8273
chr15:69840247-69842583	chr15:69836026-69844524	chr15:69839885-69842552	SSSEA	58.6518
chr6:38236945-38238746	chr6:38228618-38238616	chr6:38234141-38238897	SSSEA	57.767	ZFAND3	0.768696	1	0.000657249
chr14:56417674-56418807	chr14:56416626-56432607	chr14:56417597-56418935	SSSEA	56.4293
chr8:32136943-32138287	chr8:32124021-32170329	chr8:32135045-32138530	SSSEA	56.4063
chr8:32166991-32168118	chr8:32124021-32170329	chr8:32166940-32168489	SSSEA	56.4063
chr10:45356542-45357534	chr10:45346232-45361730	chr10:45356291-45357957	SSSEA	56.3716	CXCL12	0.610435	1	0.0137451
chr10:91237633-91239461	chr10:91231591-91243589	chr10:91237630-91239829	SSSEA	50.0744	SLC16A12	0.508806	1	0.0426861
chr10:112459372-112461026	chr10:112455738-112470736	chr10:112458006-112462271	SSSEA	47.6796
chr19:16403570-16405075	chr19:16394373-16406001	chr19:16403481-16405417	SSSEA	47.3477
chr5:167751719-167752957	chr5:167748750-167786692	chr5:167751653-167753023	SSSEA	47.3136	WWC1	0.792174	1	0.000340386
chr5:167754801-167757280	chr5:167748750-167786692	chr5:167754636-167757473	SSSEA	47.3136	WWC1	0.792174	1	0.000340386
chr5:167780108-167781021	chr5:167748750-167786692	chr5:167779581-167781323	SSSEA	47.3136	WWC1	0.792174	1	0.000340386
chr1:165256144-165258651	chr1:165244988-165272157	chr1:165255983-165260811	SSSEA	47.0542	LMX1A	0.763901	1	0.000559816
chr8:26443740-26449027	chr8:26447180-26463178	chr8:26443262-26449434	SSSEA	47.0447
chr8:121574016-121575763	chr8:121569207-121614184	chr8:121573679-121575845	SSSEA	46.7724	SNTB1	0.624484	1	0.00961478
chr8:97156080-97158660	chr8:97155137-97175758		TSSEA	46.3322	GDF6	0.621842	1	0.0100242
chr10:114887653-114889567	chr10:114886092-114891590	chr10:114884988-114890145	TSSEA	45.7938	TCF7L2	0.527826	1	0.037004
chr10:115279370-115283846	chr10:115276766-115285764	chr10:115277910-115284551	TSSEA	45.2415	TCF7L2	0.566087	1	0.0241254
chr6:159632935-159634358	chr6:159625171-159656148	chr6:159632054-159634681	TSSEA	42.9594	FNDC1	0.760331	1	0.000611798
chr15:62765875-62768850	chr15:62755245-62770743	chr15:62766468-62768930	TSSEA	42.737	TLN2	0.856708	1	3.30072e-05
chr15:62765875-62768850	chr15:62755245-62770743	chr15:62766468-62768930	TSSEA	42.737	TPM1	0.505217	2	0.0466422
chr14:76048290-76051825	chr14:76046909-76052907	chr14:76043599-76052340	TSSEA	41.9348
chr1:201815317-201816995	chr1:201796100-201824180	chr1:201815292-201820208	TSSEA	40.1515	IPO9	0.542609	1	0.0315568
chr2:159523967-159525233	chr2:159523133-159530631	chr2:159523441-159525570	TSSEA	37.6081	PKP4	0.658261	1	0.00672717
chr2:159527236-159529060	chr2:159523133-159530631	chr2:159526943-159529162	TSSEA	37.6081	PKP4	0.658261	1	0.00672717
chr10:49733918-49735127	chr10:49728676-49746544	chr10:49733787-49735641	TSSEA	36.9764
chr10:49743195-49746272	chr10:49728676-49746544	chr10:49741373-49745850	TSSEA	36.9764
chr15:67223757-67224978	chr15:67210973-67225697	chr15:67223391-67225220	TSSEA	36.4223
chr17:41511892-41514709	chr17:41506303-41519704	chr17:41507915-41515173	TSSEA	36.2361	ARL4D	0.84	1	0.00019485
chr4:57546995-57549104	chr4:57541044-57560840	chr4:57546151-57549390	TSSEA	36.2325	HOPX	0.812785	1	0.000177278
chr4:57558416-57560385	chr4:57541044-57560840	chr4:57558147-57560381	TSSEA	36.2325	HOPX	0.812785	1	0.000177278
chr18:20136131-20137626	chr18:20130827-20144810	chr18:20136029-20138131	TSSEA	35.5294	GATA6	0.696582	1	0.0026454
chr17:34110051-34111497	chr17:34099238-34110338	chr17:34109930-34111611	TSSEA	35.2421
chr10:91263174-91264411	chr10:91258420-91266918	chr10:91263175-91265752	TSSEA	33.8372	SLC16A12	0.81496	1	0.000164958
chr14:30683433-30684606	chr14:30681343-30692088	chr14:30682912-30684907	TSSEA	33.341	PRKD1	0.590435	1	0.0179161
chr21:44546696-44551249	chr21:44546129-44554127	chr21:44545952-44552085	TSSEA	32.5982
chr16:50964089-50965864	chr16:50957034-50967532	chr16:50963935-50967151	TSSEA	31.6595
chr7:47679752-47681435	chr7:47675060-47681058	chr7:47677736-47681435	TSSEA	31.2545	TNS3	0.692174	1	0.00372051
chr3:64652756-64654915	chr3:64634735-64655234	chr3:64651498-64655162	TSSEA	31.0444	ADAMTS9	0.636522	1	0.00941942
chr7:70768033-70769850	chr7:70759857-70780454	chr7:70767627-70770080	TSSEA	29.8659	WBSCR17	0.847141	1	4.86292e-05
chr3:5375467-5377000	chr3:5372670-5386986	chr3:5374228-5377092	TSSEA	29.5658
chr7:45196794-45198174	chr7:45196369-45203367	chr7:45196922-45198795	TSSEA	29.1476	RAMP3	0.610435	1	0.0137451
chr13:49088159-49090892	chr13:49081978-49092476	chr13:49087913-49091216	TSSEA	28.6137	LPAR6	0.702327	2	0.0023465
chr13:49088159-49090892	chr13:49081978-49092476	chr13:49087913-49091216	TSSEA	28.6137	ITM2B	0.74364	1	0.000924511
chr17:19300340-19302364	chr17:19292277-19306938	chr17:19300169-19303735	TSSEA	27.4033	MFAP4	0.706087	1	0.00282593
chr4:79548813-79552564	chr4:79546443-79552441	chr4:79547187-79552241	TSSEA	26.0092	PAQR3	0.555652	2	0.0272309
chr4:79548813-79552564	chr4:79546443-79552441	chr4:79547187-79552241	TSSEA	26.0092	BMP2K	0.922609	1	0.00019485
chr7:869670-874929	chr7:868334-880332	chr7:869515-875187	TSSEA	25.4813
chr8:103737452-103739389	chr8:103737536-103753034	chr8:103737241-103739464	TSSEA	25.3998
chr11:12038177-12039584	chr11:12039527-12049159	chr11:12037930-12043281	TSSEA	25.1634
chr11:12048781-12051926	chr11:12039527-12049159	chr11:12048329-12052157	TSSEA	25.1634
chr20:49252101-49254130	chr20:49246007-49260981	chr20:49251851-49257502	TSSEA	25.0562
chr18:47103331-47105410	chr18:47095056-47109054	chr18:47103281-47105380	TSSEA	24.8425	LIPG	0.76087	1	0.000807341
chr6:11225416-11226993	chr6:11221307-11228805	chr6:11221596-11227113	TSSEA	24.5572	NEDD9	0.569565	1	0.0231498
chr10:415349-416585	chr10:414270-418268	chr10:415034-416716	TSSEA	24.4174	DIP2C	0.580126	1	0.0183291
chr11:126001182-126003159	chr11:126000254-126004752	chr11:126001156-126003741	TSSEA	24.3627
chr10:49755457-49757158	chr10:49755342-49760340	chr10:49754522-49757570	TSSEA	24.3487
chr2:64054230-64055757	chr2:64043508-64056862	chr2:64053931-64056086	TSSEA	23.5708	UGP2	0.638261	1	0.00917359
chr2:64054230-64055757	chr2:64043508-64056862	chr2:64053931-64056086	TSSEA	23.5708	WDPCP	0.502718	2	0.045498
chr2:16092452-16094191	chr2:16084847-16096845	chr2:16092496-16094963	TSSEA	22.7329
chr4:169705153-169706909	chr4:169702094-169710092	chr4:169705118-169707049	TSSEA	21.6025	PALLD	0.631442	1	0.00861988
chr7:47078353-47080252	chr7:47077538-47086362	chr7:47078293-47081075	TSSEA	18.723
chrX:68091786-68093967	chrX:68088729-68100227	chrX:68091533-68094262	TSSEA	18.7065	EFNB1	0.561739	1	0.0253341
chr10:44838684-44840656	chr10:44840375-44844373	chr10:44838027-44840799	TSSEA	18.6047	CXCL12	0.853043	1	0.00019485
chr17:8599037-8602049	chr17:8598908-8602906	chr17:8599052-8602774	TSSEA	18.4499	MYH10	0.515877	1	0.0395491
chr11:86170358-86172112	chr11:86167985-86174983	chr11:86169797-86172742	TSSEA	18.4296	PRSS23	0.593607	1	0.0152661
chr11:86170358-86172112	chr11:86167985-86174983	chr11:86169797-86172742	TSSEA	18.4296	ME3	0.527506	2	0.034775
chr7:32098612-32100185	chr7:32097134-32102632	chr7:32098362-32102525	TSSEA	18.0214	PDE1C	0.72581	1	0.00140557
chr4:7861932-7865055	chr4:7860043-7869391	chr4:7858077-7866301	TSSEA	17.9698
chr9:137375981-137377047	chr9:137368214-137377868	chr9:137375601-137379579	TSSEA	17.8791	COL5A1	0.498261	1	0.0497964
chr12:69495006-69496112	chr12:69493273-69502771	chr12:69494786-69496295	TSSEA	17.4638
chr12:69501469-69502861	chr12:69493273-69502771	chr12:69501183-69502814	TSSEA	17.4638
chr18:19926464-19927458	chr18:19925005-19930503	chr18:19925993-19927609	TSSEA	17.4451	GATA6	0.710086	1	0.00199178
chr15:46022255-46023462	chr15:46021034-46037169	chr15:46021712-46023717	TSSEA	17.2586
chr8:62943120-62945138	chr8:62939609-62946607	chr8:62943149-62945160	TSSEA	16.9774	NKAIN3	0.654783	1	0.00711458
chr11:57061417-57063142	chr11:57061144-57075313	chr11:57060147-57063663	TSSEA	16.4827	TNKS1BP1	0.713913	1	0.00241258
chr5:173192693-173194450	chr5:173191408-173193906	chr5:173190994-173195680	TSSEA	16.1891
chr13:73629796-73630946	chr13:73630105-73643603	chr13:73629640-73631258	TSSEA	15.9901	KLF5	0.849565	1	0.00019485
chr10:45145663-45147733	chr10:45142674-45145672	chr10:45145607-45147908	TSSEA	15.0556	CXCL12	0.577952	1	0.0188819
chr8:8500194-8501483	chr8:8498929-8506071	chr8:8500161-8501936	TSSEA	15.0305
chr6:159571905-159574686	chr6:159572313-159575811	chr6:159571782-159574991	TSSEA	14.7858
chr18:20186348-20188056	chr18:20184695-20188693	chr18:20186549-20188146	TSSEA	14.1177	GATA6	0.5695	1	0.0210797
chr18:20188658-20190398	chr18:20184695-20188693	chr18:20188482-20190575	TSSEA	14.1177	GATA6	0.5695	1	0.0210797
chr14:56344275-56346400	chr14:56344231-56347229	chr14:56343921-56347001	TSSEA	13.9509	PELI2	0.546759	1	0.0278516
chr7:70742809-70743924	chr7:70733446-70744944	chr7:70742324-70744119	TSSEA	13.7732	WBSCR17	0.910633	1	2.11067e-06
chr6:4931118-4933634	chr6:4932094-4935592	chr6:4931321-4933725	TSSEA	13.7729
chr9:97757869-97758993	chr9:97757399-97765666	chr9:97757711-97759178	TSSEA	13.4442	C9orf3	0.563478	1	0.0248098
chr5:5163720-5165986	chr5:5154424-5167948	chr5:5163514-5166405	TSSEA	13.4023	ADAMTS16	0.812527	1	0.000179163
chr19:17551343-17554046	chr19:17551498-17557847	chr19:17551677-17553498	TSSEA	13.3687	KIAA1683	0.565028	1	0.0222699
chr10:124100295-124102492	chr10:124098449-124103947	chr10:124100012-124102945	TSSEA	13.1015
chr6:161838139-161839878	chr6:161836593-161841091	chr6:161838205-161840175	TSSEA	12.9956
chr14:31730512-31735565	chr14:31730202-31736200	chr14:31730260-31735756	TSSEA	12.8213
chr7:101021553-101023057	chr7:101019670-101030585	chr7:101021477-101023295	TSSEA	12.7968	COL26A1	0.732783	1	0.00119563
chr12:68729865-68731532	chr12:68727063-68732561	chr12:68728663-68731765	TSSEA	12.6578
chr6:159769915-159771336	chr6:159767938-159772936	chr6:159768345-159771592	TSSEA	12.4555	FNDC1	0.5311	1	0.0333941
chr18:47144792-47147085	chr18:47140835-47149833	chr18:47143144-47147307	TSSEA	11.9787	ACAA2	0.578387	2	0.0187528
chr18:47144792-47147085	chr18:47140835-47149833	chr18:47143144-47147307	TSSEA	11.9787	LIPG	0.660578	1	0.0052755
chr18:47147545-47149041	chr18:47140835-47149833	chr18:47147440-47149663	TSSEA	11.9787	ACAA2	0.578387	2	0.0187528
chr18:47147545-47149041	chr18:47140835-47149833	chr18:47147440-47149663	TSSEA	11.9787	LIPG	0.660578	1	0.0052755
chr13:30573035-30575133	chr13:30572196-30575194	chr13:30573029-30575410	TSSEA	11.8524
chr6:30731360-30732691	chr6:30729238-30733736	chr6:30731169-30732930	TSSEA	11.8433
chr2:8725545-8727733	chr2:8724889-8727887	chr2:8725669-8727826	TSSEA	11.7529
chr9:91486201-91490271	chr9:91486398-91487396	chr9:91486220-91490193	TSSEA	11.6502	S1PR3	0.556522	1	0.0269802
chr11:20085525-20087644	chr11:20080488-20090986	chr11:20085409-20088654	TSSEA	11.4949	NAV2	0.723478	1	0.00196929
chr14:56470237-56473208	chr14:56469359-56473357	chr14:56468547-56475182	TSSEA	11.1216	PELI2	0.563723	2	0.0226507
chr14:56470237-56473208	chr14:56469359-56473357	chr14:56468547-56475182	TSSEA	11.1216	KTN1	0.617526	1	0.0107195
chr7:47550995-47552306	chr7:47548119-47564117	chr7:47550930-47552361	TSSEA	11.0065
chr6:40309370-40312030	chr6:40308811-40312309	chr6:40307599-40314020	TSSEA	11.0064
chr9:95731045-95733630	chr9:95729872-95734370	chr9:95731806-95733696	TSSEA	10.7683	FGD3	0.705217	1	0.00287708
chr17:1414106-1416407	chr17:1412838-1418336	chr17:1414046-1416440	TSSEA	10.7392
chr13:110989166-110992003	chr13:110989818-110992816	chr13:110989089-110991999	TSSEA	10.5269
chr13:106751880-106753865	chr13:106740157-106755889	chr13:106751895-106754259	TSSEA	10.2794	EFNB2	0.728854	1	0.00131112
chr7:66899273-66901951	chr7:66896778-66903276	chr7:66896944-66901856	TSSEA	9.87714
chr7:66902435-66904554	chr7:66896778-66903276	chr7:66902701-66904780	TSSEA	9.87714
chr2:86038467-86039961	chr2:86038124-86040622	chr2:86037814-86043135	TSSEA	9.85096	ST3GAL5	0.575652	2	0.0215237
chr2:86038467-86039961	chr2:86038124-86040622	chr2:86037814-86043135	TSSEA	9.85096	ATOH8	0.692759	1	0.00285284
chr17:37035617-37038794	chr17:37038117-37041115	chr17:37035717-37043223	TSSEA	9.82778	LASP1	0.697391	1	0.00335437
chr17:37035617-37038794	chr17:37038117-37041115	chr17:37035717-37043223	TSSEA	9.82778	PNMT	0.515329	2	0.0398066
chr9:21575251-21577308	chr9:21574468-21579789	chr9:21575220-21577427	TSSEA	9.51225	IFNE	0.818348	1	0.000147623
chr8:26515481-26517411	chr8:26514680-26517178	chr8:26512348-26518321	TSSEA	9.48898	ADRA1A	0.670435	1	0.00548422
chr11:67973394-67975855	chr11:67971296-67976294	chr11:67973038-67975299	TSSEA	9.40877	LRP5	0.755111	1	0.000694966
chr11:67973394-67975855	chr11:67971296-67976294	chr11:67973038-67975299	TSSEA	9.40877	SUV420H1	0.626359	2	0.00934035
chr11:67973394-67975855	chr11:67971296-67976294	chr11:67973038-67975299	TSSEA	9.40877	CHKA	0.605481	3	0.0128374
chr5:65985542-65986933	chr5:65986907-65990405	chr5:65985536-65987004	TSSEA	9.27746	MAST4	0.695369	1	0.00270829
chr2:234074320-234075571	chr2:234073560-234076558	chr2:234074149-234075942	TSSEA	9.10373
chr1:41234011-41236743	chr1:41235644-41237142	chr1:41233836-41236892	TSSEA	9.09026	KCNQ4	0.565397	1	0.022187
chr9:102621194-102622458	chr9:102609126-102624951	chr9:102620518-102623524	TSSEA	8.93469	STX17	0.713043	1	0.00246081
chr9:102621194-102622458	chr9:102609126-102624951	chr9:102620518-102623524	TSSEA	8.93469	NR4A3	0.649565	2	0.00770818
chr1:14843402-14844671	chr1:14841671-14845669	chr1:14843311-14845001	TSSEA	8.81695
chr2:213769362-213771932	chr2:213768666-213772664	chr2:213769539-213772037	TSSEA	8.76405	IKZF2	0.508486	1	0.0428207
chr3:8699507-8700904	chr3:8698174-8703172	chr3:8699006-8701211	TSSEA	8.74786	LMCD1	0.589387	1	0.0162238
chr4:186520062-186522568	chr4:186521386-186523384	chr4:186519812-186522817	TSSEA	8.65592	PDLIM3	0.660287	1	0.00530998
chr13:34313346-34315009	chr13:34312326-34319552	chr13:34313215-34315439	TSSEA	8.65558	STARD13	0.624619	1	0.00959765
chr2:16443352-16445350	chr2:16442465-16444963	chr2:16443151-16445499	TSSEA	8.65014
chr10:115390917-115392515	chr10:115386299-115393297	chr10:115390386-115392953	TSSEA	8.28768
chr8:134449281-134450879	chr8:134444945-134451443	chr8:134449034-134451003	TSSEA	7.89415	NDRG1	0.751903	1	0.000751432
chr17:8934818-8936719	chr17:8930838-8937336	chr17:8934930-8936719	TSSEA	7.72356	NTN1	0.687826	1	0.00401898
chr13:23170068-23171421	chr13:23169385-23172883	chr13:23169928-23171594	TSSEA	7.43911
chr6:146281502-146283099	chr6:146272408-146284380	chr6:146281148-146283316	TSSEA	7.43728
chr7:98384322-98385614	chr7:98383479-98385977	chr7:98382820-98385654	TSSEA	7.39968
chr5:173115973-173118007	chr5:173113948-173118446	chr5:173115770-173118226	TSSEA	7.39808	CPEB4	0.637965	1	0.00775612
chr2:238502995-238504602	chr2:238501867-238506365	chr2:238502831-238504731	TSSEA	7.14167	LRRFIP1	0.61883	1	0.0104797
chr1:57011040-57012156	chr1:57010053-57020051	chr1:57010783-57012285	TSSEA	7.07311	PPAP2B	0.804958	1	0.00019485
chr8:5932932-5934940	chr8:5929256-5933254	chr8:5933118-5936652	TSSEA	7.01837
chr17:9921763-9923769	chr17:9918122-9925800	chr17:9921266-9923939	TSSEA	6.92007	GAS7	0.744348	1	0.00121774
chr9:91433035-91434828	chr9:91431075-91434573	chr9:91433040-91434864	TSSEA	6.88156	C9orf47	0.764514	1	0.000549738
chr9:91433035-91434828	chr9:91431075-91434573	chr9:91433040-91434864	TSSEA	6.88156	S1PR3	0.67913	2	0.0047046
chr1:27060310-27061713	chr1:27057849-27062543	chr1:27060185-27061872	TSSEA	6.8605
chr2:22599699-22600944	chr2:22597821-22604184	chr2:22599592-22600996	TSSEA	6.80652	KLHL29	0.606654	1	0.012613
chr5:65621664-65623325	chr5:65621296-65623794		TSSEA	6.76561	MAST4	0.545692	1	0.0282268
chr16:75713641-75714623	chr16:75712432-75714930	chr16:75712752-75714733	TSSEA	6.68253
chr9:21558345-21560732	chr9:21557664-21562162	chr9:21558253-21560844	TSSEA	6.56006	IFNE	0.698431	1	0.00254666
chr3:190062596-190063837	chr3:190062266-190064764	chr3:190062409-190063893	TSSEA	6.52685	CLDN1	0.515329	1	0.0398066
chr18:73639154-73640589	chr18:73629214-73640867	chr18:73639046-73640665	TSSEA	6.28845	ZNF516	0.747989	1	0.000831061
chr15:41247515-41250675	chr15:41248115-41250613	chr15:41247144-41251501	TSSEA	6.19874
chr14:75936054-75936983	chr14:75934554-75938552	chr14:75935239-75937307	TSSEA	6.12742
chrX:17187591-17188689	chrX:17186329-17189827	chrX:17187334-17189404	TSSEA	6.09881
chr12:123929875-123931216	chr12:123929403-123931401	chr12:123929823-123931635	TSSEA	6.06859
chr3:76588518-76589745	chr3:76584549-76588547		TSSEA	5.9744
chr10:820554-822175	chr10:820781-822279	chr10:820556-823348	TSSEA	5.93989
chr7:101044890-101046073	chr7:101042823-101054807	chr7:101044695-101046086	TSSEA	5.93516	COL26A1	0.654175	1	0.00589145
chr22:48765067-48766665	chr22:48764953-48766951	chr22:48765020-48766852	TSSEA	5.91694
chr16:11198265-11199592	chr16:11197013-11200511	chr16:11198354-11199689	TSSEA	5.90715
chr14:68541315-68542979	chr14:68542320-68542818	chr14:68541024-68542954	TSSEA	5.85385
chr1:68840944-68842778	chr1:68838990-68846488	chr1:68839653-68843823	TSSEA	5.64889	WLS	0.508696	1	0.0450664
chr17:7922196-7924716	chr17:7921212-7925710	chr17:7922242-7925159	TSSEA	5.62851
chr2:222665945-222668026	chr2:222664874-222668372	chr2:222666321-222667935	TSSEA	5.53945
chr16:89497535-89499400	chr16:89497525-89498523	chr16:89497166-89500618	TSSEA	5.28934
chr11:11532057-11534035	chr11:11533564-11535562	chr11:11530950-11533549	TSSEA	5.28523	GALNT18	0.559252	1	0.023935
chr6:22042561-22044501	chr6:22034680-22044682	chr6:22042507-22044637	TSSEA	5.26182
chr13:34187416-34190368	chr13:34189182-34189680	chr13:34184011-34190662	TSSEA	5.24918	PDS5B	0.555652	1	0.0272309
chr11:36119235-36120384	chr11:36118998-36130963	chr11:36119198-36120627	TSSEA	5.21379	LDLRAD3	0.84	1	0.00019485
chr11:36130570-36132039	chr11:36118998-36130963	chr11:36130490-36133164	TSSEA	5.21379	LDLRAD3	0.84	1	0.00019485
chr11:111306886-111309894	chr11:111307261-111310259	chr11:111306719-111310033	TSSEA	5.20362	COLCA2	0.593913	1	0.0171558
chr15:43540020-43541640	chr15:43540604-43544334	chr15:43540095-43541625	TSSEA	5.06242	TGM5	0.69117	1	0.00294506
chr8:32020134-32021431	chr8:32019037-32024035	chr8:32019798-32022298	TSSEA	5.04925
chr8:31995325-31996586	chr8:31995101-31998599	chr8:31995273-31996753	TSSEA	5.01391
chr20:50028252-50030331	chr20:50027008-50028506	chr20:50028065-50030349	TSSEA	4.99921	NFATC2	0.682906	1	0.00347683
chr11:19552583-19554016	chr11:19550883-19556881	chr11:19552271-19554310	TSSEA	4.95832	NAV2	0.583424	1	0.017533
chr17:12145161-12146562	chr17:12145547-12157043	chr17:12145183-12147041	TSSEA	4.92767
chr8:70493562-70495695	chr8:70490137-70496651		TSSEA	4.91111	SULF1	0.776425	1	0.000396706
chr8:70493562-70495695	chr8:70490137-70496651		TSSEA	4.91111	C8orf34	0.636364	2	0.0079728
chr10:118450125-118451955	chr10:118450126-118453124	chr10:118450009-118452276	TSSEA	4.87066
chr2:239609271-239612629	chr2:239608934-239610932	chr2:239610316-239612762	TSSEA	4.83115	PER2	0.516424	1	0.0393468
chr2:100907193-100909275	chr2:100901906-100910311	chr2:100907104-100909377	TSSEA	4.81408
chr9:86041077-86042467	chr9:86040491-86045756	chr9:86040858-86042675	TSSEA	4.73996
chr10:27990664-27992163	chr10:27989970-27998069	chr10:27990584-27993138	TSSEA	4.69237	ARMC4	0.517504	2	0.0388897
chr10:27990664-27992163	chr10:27989970-27998069	chr10:27990584-27993138	TSSEA	4.69237	MKX	0.792346	1	0.000243616
chr10:27990664-27992163	chr10:27989970-27998069	chr10:27990584-27993138	TSSEA	4.69237	RAB18	0.500109	3	0.0467308
chr6:32074931-32077840	chr6:32075839-32078337	chr6:32074609-32077085	TSSEA	4.5814	TNXB	0.609698	1	0.0120634
chr2:177357702-177360294	chr2:177359210-177361208	chr2:177357664-177360656	TSSEA	4.29425
chr2:212272590-212273935	chr2:212271402-212273900	chr2:212272115-212274093	TSSEA	4.2818	ERBB4	0.618965	1	0.0104546
chr15:69938475-69940130	chr15:69938660-69942158	chr15:69938433-69940241	TSSEA	4.2637
chr8:134701352-134702603	chr8:134699798-134701796	chr8:134701195-134703656	TSSEA	4.26013	ST3GAL1	0.699804	1	0.00248274
chr1:15141377-15142504	chr1:15140482-15141980	chr1:15140706-15142777	TSSEA	4.17861
chr16:89474311-89475408	chr16:89474931-89476429	chr16:89474114-89475579	TSSEA	3.96599
chr21:46381906-46383211	chr21:46381311-46383309	chr21:46381848-46383340	TSSEA	3.9458	FAM207A	0.640635	1	0.00742929
chr17:7941951-7945279	chr17:7943297-7946795	chr17:7941985-7945866	TSSEA	3.73832
chr9:91413357-91415487	chr9:91413011-91416509	chr9:91413128-91415463	TSSEA	3.73045	S1PR3	0.752772	1	0.000735012
chr9:91413357-91415487	chr9:91413011-91416509	chr9:91413128-91415463	TSSEA	3.73045	C9orf47	0.721183	2	0.00156224
chr15:81481364-81483104	chr15:81481512-81483510	chr15:81481337-81483370	TSSEA	3.68888
chr16:4158323-4161560	chr16:4160617-4161115	chr16:4158703-4162962	TSSEA	3.55396	ADCY9	0.879948	1	1.03128e-05
chr6:41251326-41253187	chr6:41250405-41252403		TSSEA	3.51732
chr20:49377240-49380194	chr20:49375975-49377473	chr20:49377148-49380671	TSSEA	3.43888	PARD6B	0.511203	1	0.0416257
chr18:48690519-48691899	chr18:48691422-48691920	chr18:48690411-48692361	TSSEA	3.32856
chr2:64696707-64697838	chr2:64694858-64697356	chr2:64696622-64698003	TSSEA	3.23372
chr2:23740979-23743831	chr2:23740174-23741172	chr2:23741083-23743848	TSSEA	3.22667	KLHL29	0.671304	1	0.00539638
chr2:23740979-23743831	chr2:23740174-23741172	chr2:23741083-23743848	TSSEA	3.22667	AC011239.1	0.504836	2	0.0445322
chr10:12261775-12263218	chr10:12260265-12263263	chr10:12261727-12263131	TSSEA	3.17457	CAMK1D	0.687826	1	0.00401898
chr15:60407315-60409015	chr15:60406992-60409490	chr15:60407227-60409118	TSSEA	3.16451
chr13:30307928-30309122	chr13:30306535-30310541	chr13:30307022-30309130	TSSEA	3.13493
chr8:41655134-41656635	chr8:41655842-41656340	chr8:41654449-41657319	TSSEA	3.11862	ANK1	0.834134	1	8.50415e-05
chr1:68215038-68216384	chr1:68212193-68217191	chr1:68213852-68216480	TSSEA	3.03906	GADD45A	0.578947	1	0.0186416
chr10:21386054-21387578	chr10:21385933-21386431	chr10:21386018-21387114	TSSEA	2.95289	C10orf113	0.53893	2	0.0305858
chr10:21386054-21387578	chr10:21385933-21386431	chr10:21386018-21387114	TSSEA	2.95289	NEBL	0.737277	1	0.00107889
chr2:151486864-151488210	chr2:151486804-151487802	chr2:151486817-151488505	TSSEA	2.937	RND3	0.500218	2	0.0466816
chr2:151486864-151488210	chr2:151486804-151487802	chr2:151486817-151488505	TSSEA	2.937	RBM43	0.53374	1	0.0324612
chr15:67235146-67236862	chr15:67234645-67236643	chr15:67235185-67237088	TSSEA	2.88769
chr2:23572963-23575198	chr2:23574488-23574986	chr2:23573320-23575389	TSSEA	2.87513	AC011239.1	0.517106	2	0.0390907
chr2:23572963-23575198	chr2:23574488-23574986	chr2:23573320-23575389	TSSEA	2.87513	KLHL29	0.726087	1	0.00185906
chr6:151204620-151206552	chr6:151206085-151206583	chr6:151204996-151206530	TSSEA	2.69847
chr2:115918311-115920454	chr2:115920321-115921319	chr2:115917877-115921153	TSSEA	2.65452
chr21:44885535-44887423	chr21:44885912-44886910	chr21:44885714-44887664	TSSEA	2.62138
chr2:30475321-30476609	chr2:30475122-30478970	chr2:30475050-30476946	TSSEA	2.56314
chr7:98399314-98400551	chr7:98399382-98400380	chr7:98398905-98400904	TSSEA	2.49931
chr22:28245697-28246906	chr22:28246602-28247100	chr22:28245508-28247174	TSSEA	2.48767
chr3:177208013-177209548	chr3:177207948-177208446	chr3:177207878-177209970	TSSEA	2.48412
chr2:239366365-239368621	chr2:239366696-239367194	chr2:239366481-239368993	TSSEA	2.48229	PER2	0.707853	1	0.00208615
chr1:41410176-41411169	chr1:41409429-41410427	chr1:41409838-41411324	TSSEA	2.17801	CITED4	0.625788	1	0.00941942
chr1:41410176-41411169	chr1:41409429-41410427	chr1:41409838-41411324	TSSEA	2.17801	KCNQ4	0.601393	2	0.0136442
chr10:114833042-114834085	chr10:114833315-114833813	chr10:114833028-114834383	TSSEA	2.13043
chr4:25653288-25654615	chr4:25653753-25654251	chr4:25653275-25654960	TSSEA	2.09119	SLC34A2	0.715474	1	0.00177537
chr10:384077-385252	chr10:383774-386772	chr10:383835-386101	TSSEA	2.0458
chr5:86903448-86904925	chr5:86904788-86905786	chr5:86903243-86905209	TSSEA	2.01731
chr3:149104122-149105468	chr3:149104121-149104619		TSSEA	2.00467
chr13:23218031-23219977	chr13:23217417-23218415	chr13:23218091-23220358	TSSEA	1.94624
chr5:7696164-7697604	chr5:7697224-7697722	chr5:7696171-7697735	TSSEA	1.90741	ADCY2	0.610568	1	0.0118977
chr21:35376423-35377964	chr21:35376257-35376755	chr21:35376004-35378328	TSSEA	1.88509
chr2:16209438-16211198	chr2:16210965-16211463	chr2:16209292-16211403	TSSEA	1.87969
chrX:68202685-68203991	chrX:68199082-68203080	chrX:68202639-68204347	TSSEA	1.81469	EFNB1	0.555242	1	0.0250719
chr3:23792376-23793578	chr3:23792486-23792984	chr3:23791942-23794207	TSSEA	1.78206	UBE2E2	0.579017	1	0.0186226
chr10:118464155-118465358	chr10:118465053-118466051	chr10:118464056-118465613	TSSEA	1.76699
chr17:8552265-8553570	chr17:8552471-8553469	chr17:8552511-8553748	TSSEA	1.7114
chr11:19989817-19991104	chr11:19990973-19991471	chr11:19989198-19991368	TSSEA	1.69496	NAV2	0.751088	1	0.000767968
chr10:3968595-3969677	chr10:3969117-3970115	chr10:3968486-3969670	TSSEA	1.52392
chr8:121541428-121543151	chr8:121540056-121544554	chr8:121541407-121543366	TSSEA	1.50593
chr8:134686486-134687946	chr8:134687199-134687697	chr8:134686155-134687951	TSSEA	1.48642	ST3GAL1	0.606964	1	0.0125671
chr15:88633470-88634508	chr15:88633080-88633578	chr15:88632814-88634787	TSSEA	1.48413	NTRK3	0.725414	1	0.00141819
chr11:47879245-47880610	chr11:47880531-47881029	chr11:47879060-47880896	TSSEA	1.44111
chr3:193906727-193907632	chr3:193906028-193907026	chr3:193906353-193907918	TSSEA	1.40268
chr6:90638944-90640207	chr6:90639961-90640459	chr6:90638825-90640233	TSSEA	1.39718
chr1:42602624-42604258	chr1:42604042-42604540	chr1:42600613-42604358	TSSEA	1.33032
chr4:10035491-10036546	chr4:10035388-10035886	chr4:10035342-10037744	TSSEA	1.23294
chr9:16293702-16295472	chr9:16294944-16295442	chr9:16293213-16295832	TSSEA	1.22066	BNC2	0.532521	1	0.0328974
chr9:28406930-28408208	chr9:28406852-28408850	chr9:28406865-28408406	TSSEA	1.20615	LINGO2	0.502398	1	0.045688
chr7:41046621-41047603	chr7:41046289-41047287	chr7:41045321-41047712	TSSEA	1.17502
chr2:60212788-60214463	chr2:60214251-60214749	chr2:60212288-60215698	TSSEA	1.09392
chr7:30918932-30920643	chr7:30919592-30920090	chr7:30919088-30920829	TSSEA	1.08361
chr11:86263914-86265082	chr11:86264947-86265445	chr11:86263508-86265163	TSSEA	1.01669
chr15:101603677-101605155	chr15:101603203-101603701	chr15:101603669-101605405	TSSEA	1.00203
chr5:6812887-6813829	chr5:6813773-6814271	chr5:6812628-6814203	TSSEA	0.937797
chr8:13016237-13017379	chr8:13016257-13016755	chr8:13016038-13017488	TSSEA	0.916622	DLC1	0.611935	1	0.0116811
chr18:19037734-19039359	chr18:19039083-19039581	chr18:19037668-19039174	TSSEA	0.844084
chr2:236329810-236331093	chr2:236329764-236330262	chr2:236329535-236331222	TSSEA	0.706073	AGAP1	0.520888	1	0.0374763
chr20:51704499-51706192	chr20:51705851-51706349	chr20:51703974-51707173	TSSEA	0.662589

## Sheet: TAD genes ST-EPN-RELA
Genes associated with ST-EPN-RELA-specific regulatory elements that overlap with ST-EPN-RELA-specific YAP1 peaks
Peak	Enhancer	Type	NRPM	EAG	cor	corRank	qval
chr2:240058565-240075019	chr2:239968411-240221995	SSSEA	3720.37	GPC1	0.593043	2	0.0173316
chr2:240058565-240075019	chr2:239968411-240221995	SSSEA	3720.37	ASB1	0.508371	3	0.0428568
chr2:240058565-240075019	chr2:239968411-240221995	SSSEA	3720.37	HDAC4	0.674783	1	0.00508791
chr2:240075125-240091899	chr2:239968411-240221995	SSSEA	3720.37	GPC1	0.593043	2	0.0173316
chr2:240075125-240091899	chr2:239968411-240221995	SSSEA	3720.37	ASB1	0.508371	3	0.0428568
chr2:240075125-240091899	chr2:239968411-240221995	SSSEA	3720.37	HDAC4	0.674783	1	0.00508791
chr12:124823777-124828225	chr12:124822202-125001884	SSSEA	1732.47
chr10:134398994-134406954	chr10:134348103-134591920	SSSEA	1692.09	INPP5A	0.732174	1	0.00162553
chr10:134479890-134483602	chr10:134348103-134591920	SSSEA	1692.09	INPP5A	0.732174	1	0.00162553
chr10:134489416-134493268	chr10:134348103-134591920	SSSEA	1692.09	INPP5A	0.732174	1	0.00162553
chr10:134579745-134588576	chr10:134348103-134591920	SSSEA	1692.09	INPP5A	0.732174	1	0.00162553
chr21:46821959-46824910	chr21:46823247-46950801	SSSEA	1186.77	COL18A1	0.826957	1	0.00019485
chr21:46923527-46937805	chr21:46823247-46950801	SSSEA	1186.77	COL18A1	0.826957	1	0.00019485
chr5:1148595-1155940	chr5:1038037-1169872	SSSEA	1137.41	NKD2	0.565217	2	0.0243485
chr5:1148595-1155940	chr5:1038037-1169872	SSSEA	1137.41	SLC12A7	0.633043	1	0.00991807
chr5:1148595-1155940	chr5:1038037-1169872	SSSEA	1137.41	CTD-2228K2.5	0.509565	3	0.0446621
chr16:1279240-1281346	chr16:1153413-1281404	SSSEA	1091.55	UNKL	0.5398	9	0.0302697
chr16:1279240-1281346	chr16:1153413-1281404	SSSEA	1091.55	TPSB2	0.596835	5	0.0145765
chr16:1279240-1281346	chr16:1153413-1281404	SSSEA	1091.55	TSC2	0.615652	4	0.0127697
chr16:1279240-1281346	chr16:1153413-1281404	SSSEA	1091.55	TELO2	0.592867	6	0.01544
chr16:1279240-1281346	chr16:1153413-1281404	SSSEA	1091.55	UBE2I	0.577952	7	0.0188819
chr16:1279240-1281346	chr16:1153413-1281404	SSSEA	1091.55	CACNA1H	0.64665	2	0.00672717
chr16:1279240-1281346	chr16:1153413-1281404	SSSEA	1091.55	MAPK8IP3	0.623478	3	0.011433
chr16:1279240-1281346	chr16:1153413-1281404	SSSEA	1091.55	RPS2	0.525217	10	0.0380217
chr16:1279240-1281346	chr16:1153413-1281404	SSSEA	1091.55	ZNF598	0.49913	11	0.0493873
chr16:1279240-1281346	chr16:1153413-1281404	SSSEA	1091.55	EME2	0.661739	1	0.00634868
chr16:1279240-1281346	chr16:1153413-1281404	SSSEA	1091.55	NUBP2	0.568384	8	0.0213229
chr22:39953897-39959690	chr22:39952162-40090727	SSSEA	931.466	CACNA1I	0.799478	1	0.000197224
chr22:39953897-39959690	chr22:39952162-40090727	SSSEA	931.466	ADSL	0.589259	2	0.0162247
chr22:39984438-39994921	chr22:39952162-40090727	SSSEA	931.466	CACNA1I	0.799478	1	0.000197224
chr22:39984438-39994921	chr22:39952162-40090727	SSSEA	931.466	ADSL	0.589259	2	0.0162247
chr22:40017390-40033547	chr22:39952162-40090727	SSSEA	931.466	CACNA1I	0.799478	1	0.000197224
chr22:40017390-40033547	chr22:39952162-40090727	SSSEA	931.466	ADSL	0.589259	2	0.0162247
chr22:40036138-40063271	chr22:39952162-40090727	SSSEA	931.466	CACNA1I	0.799478	1	0.000197224
chr22:40036138-40063271	chr22:39952162-40090727	SSSEA	931.466	ADSL	0.589259	2	0.0162247
chr22:40082286-40088544	chr22:39952162-40090727	SSSEA	931.466	CACNA1I	0.799478	1	0.000197224
chr22:40082286-40088544	chr22:39952162-40090727	SSSEA	931.466	ADSL	0.589259	2	0.0162247
chr1:10686144-10696921	chr1:10695919-10817549	SSSEA	877.841	CASZ1	0.97369	1	9.81112e-11
chr9:136704800-136716922	chr9:136636787-136856425	SSSEA	842.907	VAV2	0.756522	1	0.00090127
chr9:37947780-37954352	chr9:37902509-38068113	SSSEA	826.293	SHB	0.893043	1	0.00019485
chr9:37947780-37954352	chr9:37902509-38068113	SSSEA	826.293	SLC25A51	0.556522	2	0.0269802
chr7:970344-977047	chr7:918062-1066383	SSSEA	727.829	INTS1	0.545217	3	0.0306815
chr7:970344-977047	chr7:918062-1066383	SSSEA	727.829	MICALL2	0.522609	4	0.0390942
chr7:970344-977047	chr7:918062-1066383	SSSEA	727.829	GPER1	0.507937	5	0.043056
chr7:970344-977047	chr7:918062-1066383	SSSEA	727.829	ADAP1	0.557665	2	0.0243719
chr7:970344-977047	chr7:918062-1066383	SSSEA	727.829	C7orf50	0.595652	1	0.0167847
chr20:62119624-62130281	chr20:62060924-62127745	SSSEA	680.983
chr22:50755527-50761625	chr22:50715200-50766698	SSSEA	663.738
chr5:1585301-1586624	chr5:1536026-1592759	SSSEA	593.551	LPCAT1	0.818261	1	0.00019485
chr5:1585301-1586624	chr5:1536026-1592759	SSSEA	593.551	SLC6A3	0.614177	2	0.0112968
chr1:6154287-6174212	chr1:6154724-6249654	SSSEA	525.423	KCNAB2	0.522401	2	0.0368382
chr1:6154287-6174212	chr1:6154724-6249654	SSSEA	525.423	RNF207	0.744723	1	0.000897492
chr1:6183600-6192523	chr1:6154724-6249654	SSSEA	525.423	KCNAB2	0.522401	2	0.0368382
chr1:6183600-6192523	chr1:6154724-6249654	SSSEA	525.423	RNF207	0.744723	1	0.000897492
chr1:6201508-6239815	chr1:6154724-6249654	SSSEA	525.423	KCNAB2	0.522401	2	0.0368382
chr1:6201508-6239815	chr1:6154724-6249654	SSSEA	525.423	RNF207	0.744723	1	0.000897492
chr1:6239932-6242427	chr1:6154724-6249654	SSSEA	525.423	KCNAB2	0.522401	2	0.0368382
chr1:6239932-6242427	chr1:6154724-6249654	SSSEA	525.423	RNF207	0.744723	1	0.000897492
chr1:6244989-6246363	chr1:6154724-6249654	SSSEA	525.423	KCNAB2	0.522401	2	0.0368382
chr1:6244989-6246363	chr1:6154724-6249654	SSSEA	525.423	RNF207	0.744723	1	0.000897492
chr5:1463310-1474089	chr5:1458536-1528299	SSSEA	522.05	LPCAT1	0.856522	1	0.00019485
chr5:1463310-1474089	chr5:1458536-1528299	SSSEA	522.05	SLC6A3	0.62714	2	0.00922074
chr5:1474289-1478399	chr5:1458536-1528299	SSSEA	522.05	LPCAT1	0.856522	1	0.00019485
chr5:1474289-1478399	chr5:1458536-1528299	SSSEA	522.05	SLC6A3	0.62714	2	0.00922074
chr5:1479038-1482605	chr5:1458536-1528299	SSSEA	522.05	LPCAT1	0.856522	1	0.00019485
chr5:1479038-1482605	chr5:1458536-1528299	SSSEA	522.05	SLC6A3	0.62714	2	0.00922074
chr5:1482874-1488253	chr5:1458536-1528299	SSSEA	522.05	LPCAT1	0.856522	1	0.00019485
chr5:1482874-1488253	chr5:1458536-1528299	SSSEA	522.05	SLC6A3	0.62714	2	0.00922074
chr5:178711420-178717331	chr5:178682003-178782241	SSSEA	495.407	ADAMTS2	0.717268	1	0.00170495
chr5:178719371-178725870	chr5:178682003-178782241	SSSEA	495.407	ADAMTS2	0.717268	1	0.00170495
chr5:178772417-178774490	chr5:178682003-178782241	SSSEA	495.407	ADAMTS2	0.717268	1	0.00170495
chr8:143577173-143591899	chr8:143552991-143631161	SSSEA	472.581
chr1:23062156-23064096	chr1:23033944-23204607	SSSEA	458.454	EPHB2	0.926957	1	0.00019485
chr1:23125272-23130107	chr1:23033944-23204607	SSSEA	458.454	EPHB2	0.926957	1	0.00019485
chr1:6422465-6430067	chr1:6379503-6452817	SSSEA	456.326	HES3	0.635024	3	0.00813482
chr1:6422465-6430067	chr1:6379503-6452817	SSSEA	456.326	ACOT7	0.72581	2	0.00140557
chr1:6422465-6430067	chr1:6379503-6452817	SSSEA	456.326	GPR153	0.872798	1	1.50864e-05
chr1:21912472-21937034	chr1:21913490-21999424	SSSEA	424.58	ALPL	0.526957	2	0.0373638
chr1:21912472-21937034	chr1:21913490-21999424	SSSEA	424.58	RAP1GAP	0.826881	1	0.000108534
chr1:21949128-21954743	chr1:21913490-21999424	SSSEA	424.58	ALPL	0.526957	2	0.0373638
chr1:21949128-21954743	chr1:21913490-21999424	SSSEA	424.58	RAP1GAP	0.826881	1	0.000108534
chr1:21954858-21962560	chr1:21913490-21999424	SSSEA	424.58	ALPL	0.526957	2	0.0373638
chr1:21954858-21962560	chr1:21913490-21999424	SSSEA	424.58	RAP1GAP	0.826881	1	0.000108534
chr11:76880872-76888914	chr11:76834052-76901240	SSSEA	413.215	MYO7A	0.520983	1	0.0374291
chr16:81624590-81628333	chr16:81616517-81676515	SSSEA	388.291	CMIP	0.654783	1	0.00711458
chr1:1350757-1351848	chr1:1336693-1404155	SSSEA	368.297	ATAD3C	0.77345	3	0.000430238
chr1:1350757-1351848	chr1:1336693-1404155	SSSEA	368.297	VWA1	0.757121	4	0.000658849
chr1:1350757-1351848	chr1:1336693-1404155	SSSEA	368.297	CPSF3L	0.733362	5	0.00118463
chr1:1350757-1351848	chr1:1336693-1404155	SSSEA	368.297	MXRA8	0.584348	9	0.0193797
chr1:1350757-1351848	chr1:1336693-1404155	SSSEA	368.297	C1orf233	0.552294	10	0.0260237
chr1:1350757-1351848	chr1:1336693-1404155	SSSEA	368.297	ANKRD65	0.703196	8	0.00230633
chr1:1350757-1351848	chr1:1336693-1404155	SSSEA	368.297	ATAD3B	0.710435	7	0.00259054
chr1:1350757-1351848	chr1:1336693-1404155	SSSEA	368.297	GNB1	0.776522	2	0.000534248
chr1:1350757-1351848	chr1:1336693-1404155	SSSEA	368.297	AURKAIP1	0.526957	11	0.0373638
chr1:1350757-1351848	chr1:1336693-1404155	SSSEA	368.297	DVL1	0.905849	1	2.58433e-06
chr1:1350757-1351848	chr1:1336693-1404155	SSSEA	368.297	GLTPD1	0.724348	6	0.00192967
chr1:1350757-1351848	chr1:1336693-1404155	SSSEA	368.297	NADK	0.498261	12	0.0497964
chr1:1384855-1392962	chr1:1336693-1404155	SSSEA	368.297	ATAD3C	0.77345	3	0.000430238
chr1:1384855-1392962	chr1:1336693-1404155	SSSEA	368.297	VWA1	0.757121	4	0.000658849
chr1:1384855-1392962	chr1:1336693-1404155	SSSEA	368.297	CPSF3L	0.733362	5	0.00118463
chr1:1384855-1392962	chr1:1336693-1404155	SSSEA	368.297	MXRA8	0.584348	9	0.0193797
chr1:1384855-1392962	chr1:1336693-1404155	SSSEA	368.297	C1orf233	0.552294	10	0.0260237
chr1:1384855-1392962	chr1:1336693-1404155	SSSEA	368.297	ANKRD65	0.703196	8	0.00230633
chr1:1384855-1392962	chr1:1336693-1404155	SSSEA	368.297	ATAD3B	0.710435	7	0.00259054
chr1:1384855-1392962	chr1:1336693-1404155	SSSEA	368.297	GNB1	0.776522	2	0.000534248
chr1:1384855-1392962	chr1:1336693-1404155	SSSEA	368.297	AURKAIP1	0.526957	11	0.0373638
chr1:1384855-1392962	chr1:1336693-1404155	SSSEA	368.297	DVL1	0.905849	1	2.58433e-06
chr1:1384855-1392962	chr1:1336693-1404155	SSSEA	368.297	GLTPD1	0.724348	6	0.00192967
chr1:1384855-1392962	chr1:1336693-1404155	SSSEA	368.297	NADK	0.498261	12	0.0497964
chr22:46783207-46795995	chr22:46751365-46791863	SSSEA	357.687
chr1:1066672-1075082	chr1:1057522-1123077	SSSEA	349.549	B3GALT6	0.716678	4	0.00172437
chr1:1066672-1075082	chr1:1057522-1123077	SSSEA	349.549	SDF4	0.634783	7	0.0096667
chr1:1066672-1075082	chr1:1057522-1123077	SSSEA	349.549	AGRN	0.673913	6	0.00516634
chr1:1066672-1075082	chr1:1057522-1123077	SSSEA	349.549	HES4	0.684348	5	0.00427662
chr1:1066672-1075082	chr1:1057522-1123077	SSSEA	349.549	NOC2L	0.772174	2	0.000601687
chr1:1066672-1075082	chr1:1057522-1123077	SSSEA	349.549	UBE2J2	0.773043	1	0.00058796
chr1:1066672-1075082	chr1:1057522-1123077	SSSEA	349.549	KLHL17	0.72581	3	0.00140557
chr1:1066672-1075082	chr1:1057522-1123077	SSSEA	349.549	CPSF3L	0.504132	8	0.0448381
chr1:1075327-1076547	chr1:1057522-1123077	SSSEA	349.549	B3GALT6	0.716678	4	0.00172437
chr1:1075327-1076547	chr1:1057522-1123077	SSSEA	349.549	SDF4	0.634783	7	0.0096667
chr1:1075327-1076547	chr1:1057522-1123077	SSSEA	349.549	AGRN	0.673913	6	0.00516634
chr1:1075327-1076547	chr1:1057522-1123077	SSSEA	349.549	HES4	0.684348	5	0.00427662
chr1:1075327-1076547	chr1:1057522-1123077	SSSEA	349.549	NOC2L	0.772174	2	0.000601687
chr1:1075327-1076547	chr1:1057522-1123077	SSSEA	349.549	UBE2J2	0.773043	1	0.00058796
chr1:1075327-1076547	chr1:1057522-1123077	SSSEA	349.549	KLHL17	0.72581	3	0.00140557
chr1:1075327-1076547	chr1:1057522-1123077	SSSEA	349.549	CPSF3L	0.504132	8	0.0448381
chr5:149898394-149904194	chr5:149866652-149911150	SSSEA	329.519	NDST1	0.513913	1	0.0427457
chr15:92934743-92940695	chr15:92935143-93018285	SSSEA	312.084	ST8SIA2	0.744118	1	0.00091263
chr15:92979753-92986296	chr15:92935143-93018285	SSSEA	312.084	ST8SIA2	0.744118	1	0.00091263
chr15:92995478-93002959	chr15:92935143-93018285	SSSEA	312.084	ST8SIA2	0.744118	1	0.00091263
chr8:27502695-27505864	chr8:27492680-27529178	SSSEA	305.128	SCARA3	0.730435	1	0.00169255
chr8:27502695-27505864	chr8:27492680-27529178	SSSEA	305.128	CLU	0.702609	2	0.00302682
chr5:495749-505585	chr5:478751-544065	SSSEA	304.113	SLC12A7	0.569254	1	0.0211095
chr5:495749-505585	chr5:478751-544065	SSSEA	304.113	SLC9A3	0.557983	2	0.0243065
chr5:505848-512206	chr5:478751-544065	SSSEA	304.113	SLC12A7	0.569254	1	0.0211095
chr5:505848-512206	chr5:478751-544065	SSSEA	304.113	SLC9A3	0.557983	2	0.0243065
chr5:512417-517506	chr5:478751-544065	SSSEA	304.113	SLC12A7	0.569254	1	0.0211095
chr5:512417-517506	chr5:478751-544065	SSSEA	304.113	SLC9A3	0.557983	2	0.0243065
chr5:517551-524437	chr5:478751-544065	SSSEA	304.113	SLC12A7	0.569254	1	0.0211095
chr5:517551-524437	chr5:478751-544065	SSSEA	304.113	SLC9A3	0.557983	2	0.0243065
chr5:524522-527687	chr5:478751-544065	SSSEA	304.113	SLC12A7	0.569254	1	0.0211095
chr5:524522-527687	chr5:478751-544065	SSSEA	304.113	SLC9A3	0.557983	2	0.0243065
chr5:530445-546798	chr5:478751-544065	SSSEA	304.113	SLC12A7	0.569254	1	0.0211095
chr5:530445-546798	chr5:478751-544065	SSSEA	304.113	SLC9A3	0.557983	2	0.0243065
chr21:47426219-47431218	chr21:47402240-47428238	SSSEA	292.764	COL6A2	0.715652	2	0.00232536
chr21:47426219-47431218	chr21:47402240-47428238	SSSEA	292.764	PCBP3	0.653043	3	0.00730839
chr21:47426219-47431218	chr21:47402240-47428238	SSSEA	292.764	COL6A1	0.856522	1	0.00019485
chr21:47426219-47431218	chr21:47402240-47428238	SSSEA	292.764	LSS	0.499239	5	0.0471155
chr21:47426219-47431218	chr21:47402240-47428238	SSSEA	292.764	DIP2A	0.596522	4	0.0165835
chr17:77842391-77848166	chr17:77802396-77852626	SSSEA	285.554	CBX2	0.806087	2	0.000229863
chr17:77842391-77848166	chr17:77802396-77852626	SSSEA	285.554	CBX8	0.762609	4	0.000770496
chr17:77842391-77848166	chr17:77802396-77852626	SSSEA	285.554	CBX4	0.864348	1	0.00019485
chr17:77842391-77848166	chr17:77802396-77852626	SSSEA	285.554	TBC1D16	0.553043	6	0.02807
chr17:77842391-77848166	chr17:77802396-77852626	SSSEA	285.554	SLC26A11	0.763478	3	0.000751432
chr17:77842391-77848166	chr17:77802396-77852626	SSSEA	285.554	EIF4A3	0.753642	5	0.000717945
chr11:120082018-120084078	chr11:120040269-120106621	SSSEA	271.483	PVRL1	0.761636	1	0.00059249
chr11:120088173-120091216	chr11:120040269-120106621	SSSEA	271.483	PVRL1	0.761636	1	0.00059249
chr11:120095301-120100779	chr11:120040269-120106621	SSSEA	271.483	PVRL1	0.761636	1	0.00059249
chr17:76258765-76260685	chr17:76251064-76269662	SSSEA	266.768	SOCS3	0.706087	1	0.00282593
chr17:76260967-76269442	chr17:76251064-76269662	SSSEA	266.768	SOCS3	0.706087	1	0.00282593
chr2:218857916-218863233	chr2:218847795-218901506	SSSEA	263.028
chr2:20367603-20375478	chr2:20367335-20422525	SSSEA	232.848	MATN3	0.588338	2	0.0164172
chr2:20367603-20375478	chr2:20367335-20422525	SSSEA	232.848	RHOB	0.522609	3	0.0390942
chr2:20367603-20375478	chr2:20367335-20422525	SSSEA	232.848	SDC1	0.850185	1	4.27846e-05
chr16:57692035-57704349	chr16:57666158-57701187	SSSEA	230.854	GPR56	0.677391	1	0.00485971
chr21:47284817-47290017	chr21:47287062-47307060	SSSEA	217.446	COL6A2	0.570435	3	0.0229037
chr21:47284817-47290017	chr21:47287062-47307060	SSSEA	217.446	LSS	0.501848	4	0.045894
chr21:47284817-47290017	chr21:47287062-47307060	SSSEA	217.446	PCBP3	0.847826	1	0.00019485
chr21:47284817-47290017	chr21:47287062-47307060	SSSEA	217.446	COL6A1	0.755652	2	0.000924511
chr21:47290053-47299382	chr21:47287062-47307060	SSSEA	217.446	COL6A2	0.570435	3	0.0229037
chr21:47290053-47299382	chr21:47287062-47307060	SSSEA	217.446	LSS	0.501848	4	0.045894
chr21:47290053-47299382	chr21:47287062-47307060	SSSEA	217.446	PCBP3	0.847826	1	0.00019485
chr21:47290053-47299382	chr21:47287062-47307060	SSSEA	217.446	COL6A1	0.755652	2	0.000924511
chr21:47299540-47303313	chr21:47287062-47307060	SSSEA	217.446	COL6A2	0.570435	3	0.0229037
chr21:47299540-47303313	chr21:47287062-47307060	SSSEA	217.446	LSS	0.501848	4	0.045894
chr21:47299540-47303313	chr21:47287062-47307060	SSSEA	217.446	PCBP3	0.847826	1	0.00019485
chr21:47299540-47303313	chr21:47287062-47307060	SSSEA	217.446	COL6A1	0.755652	2	0.000924511
chr2:218740288-218746153	chr2:218650131-218749862	SSSEA	213.396	TNS1	0.621874	1	0.0100199
chr1:228191166-228194468	chr1:228191915-228212413	SSSEA	206.917	IBA57	0.626496	1	0.0093184
chr1:228191166-228194468	chr1:228191915-228212413	SSSEA	206.917	GUK1	0.607523	2	0.0124585
chr1:228191166-228194468	chr1:228191915-228212413	SSSEA	206.917	WNT3A	0.520062	3	0.0377976
chr1:228194730-228211207	chr1:228191915-228212413	SSSEA	206.917	IBA57	0.626496	1	0.0093184
chr1:228194730-228211207	chr1:228191915-228212413	SSSEA	206.917	GUK1	0.607523	2	0.0124585
chr1:228194730-228211207	chr1:228191915-228212413	SSSEA	206.917	WNT3A	0.520062	3	0.0377976
chr20:61466015-61472204	chr20:61432037-61472055	SSSEA	205.477
chr22:38807597-38816506	chr22:38808503-38853299	SSSEA	192.067	KDELR3	0.696522	1	0.00341235
chr22:38807597-38816506	chr22:38808503-38853299	SSSEA	192.067	KCNJ4	0.642748	2	0.00718407
chr22:38807597-38816506	chr22:38808503-38853299	SSSEA	192.067	CSNK1E	0.63913	3	0.00905581
chr22:38807597-38816506	chr22:38808503-38853299	SSSEA	192.067	POLR2F	0.54676	4	0.0278516
chr22:38825020-38828116	chr22:38808503-38853299	SSSEA	192.067	KDELR3	0.696522	1	0.00341235
chr22:38825020-38828116	chr22:38808503-38853299	SSSEA	192.067	KCNJ4	0.642748	2	0.00718407
chr22:38825020-38828116	chr22:38808503-38853299	SSSEA	192.067	CSNK1E	0.63913	3	0.00905581
chr22:38825020-38828116	chr22:38808503-38853299	SSSEA	192.067	POLR2F	0.54676	4	0.0278516
chr22:49003615-49014036	chr22:48973237-49054685	SSSEA	190.855	FAM19A5	0.543478	1	0.0312699
chrX:153151726-153154468	chrX:153122842-153156758	SSSEA	188.929	SSR4	0.614047	1	0.0113064
chrX:153151726-153154468	chrX:153122842-153156758	SSSEA	188.929	ABCD1	0.603478	3	0.0151176
chrX:153151726-153154468	chrX:153122842-153156758	SSSEA	188.929	ARHGAP4	0.557391	4	0.0267075
chrX:153151726-153154468	chrX:153122842-153156758	SSSEA	188.929	L1CAM	0.607656	2	0.0124585
chrX:153151726-153154468	chrX:153122842-153156758	SSSEA	188.929	IDH3G	0.536522	5	0.0336915
chrX:153151726-153154468	chrX:153122842-153156758	SSSEA	188.929	SRPK3	0.504023	6	0.0448905
chr17:34824240-34826328	chr17:34817118-34841616	SSSEA	186.978	DDX52	0.663765	1	0.00498445
chr17:34824240-34826328	chr17:34817118-34841616	SSSEA	186.978	PIGW	0.557563	2	0.0243888
chr17:34828514-34833495	chr17:34817118-34841616	SSSEA	186.978	DDX52	0.663765	1	0.00498445
chr17:34828514-34833495	chr17:34817118-34841616	SSSEA	186.978	PIGW	0.557563	2	0.0243888
chr2:121178526-121183552	chr2:121179311-121211872	SSSEA	181.709	INHBB	0.663478	1	0.00615978
chr1:10820308-10829220	chr1:10826051-10855953	SSSEA	181.312	CASZ1	0.917156	1	1.72479e-06
chr2:233337724-233352514	chr2:233337872-233388459	SSSEA	178.727	PDE6D	0.69102	3	0.00295299
chr2:233337724-233352514	chr2:233337872-233388459	SSSEA	178.727	PRSS56	0.769419	1	0.000482268
chr2:233337724-233352514	chr2:233337872-233388459	SSSEA	178.727	ECEL1	0.729013	2	0.00130669
chr16:4384383-4392526	chr16:4367683-4391681	SSSEA	172.53	GLIS2	0.682609	1	0.00441259
chr16:4384383-4392526	chr16:4367683-4391681	SSSEA	172.53	DNAJA3	0.621874	2	0.0100199
chr3:123028426-123035163	chr3:123027370-123047868	SSSEA	163.962	ADCY5	0.652174	1	0.00740934
chr2:121683576-121686642	chr2:121664311-121692309	SSSEA	156.772
chr20:44759686-44771033	chr20:44761676-44789174	SSSEA	155.843	ELMO2	0.8	2	0.000274417
chr20:44759686-44771033	chr20:44761676-44789174	SSSEA	155.843	CDH22	0.632311	3	0.00850054
chr20:44759686-44771033	chr20:44761676-44789174	SSSEA	155.843	SLC35C2	0.806957	1	0.000226119
chr20:44776017-44788117	chr20:44761676-44789174	SSSEA	155.843	ELMO2	0.8	2	0.000274417
chr20:44776017-44788117	chr20:44761676-44789174	SSSEA	155.843	CDH22	0.632311	3	0.00850054
chr20:44776017-44788117	chr20:44761676-44789174	SSSEA	155.843	SLC35C2	0.806957	1	0.000226119
chr7:1334895-1343329	chr7:1324055-1343821	SSSEA	153.21	C7orf50	0.52968	2	0.0339363
chr7:1334895-1343329	chr7:1324055-1343821	SSSEA	153.21	INTS1	0.623179	1	0.00980383
chr8:144342101-144344895	chr8:144343718-144360716	TSSEA	139.13
chr16:89201395-89217823	chr16:89197732-89234427	TSSEA	137.333	TRAPPC2L	0.852359	1	3.94571e-05
chr16:89201395-89217823	chr16:89197732-89234427	TSSEA	137.333	ACSF3	0.640574	2	0.00743314
chr16:89201395-89217823	chr16:89197732-89234427	TSSEA	137.333	PIEZO1	0.5	3	0.0489605
chr17:9903-16443	chr17:1324-33398	TSSEA	136.326
chr17:25816-31355	chr17:1324-33398	TSSEA	136.326
chr17:31613-34895	chr17:1324-33398	TSSEA	136.326
chr16:89182270-89191397	chr16:89161076-89190605	TSSEA	135.271	PIEZO1	0.537391	3	0.0333888
chr16:89182270-89191397	chr16:89161076-89190605	TSSEA	135.271	ACSF3	0.699282	1	0.0025037
chr16:89182270-89191397	chr16:89161076-89190605	TSSEA	135.271	TRAPPC2L	0.608393	2	0.0123038
chr11:8244637-8249177	chr11:8248353-8292166	TSSEA	132.187	LMO1	0.744007	1	0.000914747
chr3:14467095-14479301	chr3:14467566-14506356	TSSEA	131.486	SLC6A6	0.690435	1	0.00383971
chr3:14479404-14485916	chr3:14467566-14506356	TSSEA	131.486	SLC6A6	0.690435	1	0.00383971
chrX:152061054-152069847	chrX:152059922-152098177	TSSEA	131.43	NSDHL	0.520113	2	0.0377663
chrX:152061054-152069847	chrX:152059922-152098177	TSSEA	131.43	GABRA3	0.723788	1	0.00147147
chrX:152061054-152069847	chrX:152059922-152098177	TSSEA	131.43	ZNF185	0.506087	3	0.0462502
chr12:132962052-132978369	chr12:132970050-132993525	TSSEA	128.791
chr14:75426060-75429174	chr14:75410180-75449978	TSSEA	127.327	PGF	0.83279	1	8.94472e-05
chr14:75435161-75438021	chr14:75410180-75449978	TSSEA	127.327	PGF	0.83279	1	8.94472e-05
chr2:26941908-26948776	chr2:26929500-26941998	TSSEA	127.084	KCNK3	0.816442	1	0.000158127
chr2:26941908-26948776	chr2:26929500-26941998	TSSEA	127.084	DPYSL5	0.588338	3	0.0164172
chr2:26941908-26948776	chr2:26929500-26941998	TSSEA	127.084	CENPA	0.585037	4	0.0171651
chr2:26941908-26948776	chr2:26929500-26941998	TSSEA	127.084	SLC35F6	0.673913	2	0.00516634
chr10:80967882-80972051	chr10:80949571-80976569	TSSEA	122.016	ZMIZ1	0.646087	1	0.00813482
chr16:81711434-81715792	chr16:81711359-81731307	TSSEA	120.877	CMIP	0.595652	1	0.0167847
chr12:50280537-50286410	chr12:50263382-50289880	TSSEA	120.786
chr14:100113218-100116764	chr14:100112011-100149819	TSSEA	120.113	EVL	0.614047	1	0.0113064
chr14:100117662-100119285	chr14:100112011-100149819	TSSEA	120.113	EVL	0.614047	1	0.0113064
chr1:53963996-53998365	chr1:53966176-53992174	TSSEA	116.634
chr5:178792649-178807226	chr5:178793438-178809308	TSSEA	114.724	ADAMTS2	0.702914	1	0.00232107
chr1:81894805-81899996	chr1:81893324-81936040	TSSEA	112.023	LPHN2	0.56087	1	0.0255924
chr1:81911040-81912717	chr1:81893324-81936040	TSSEA	112.023	LPHN2	0.56087	1	0.0255924
chr1:15246612-15248284	chr1:15232529-15262725	TSSEA	109.768	KAZN	0.825397	1	0.000116528
chr1:15248532-15250786	chr1:15232529-15262725	TSSEA	109.768	KAZN	0.825397	1	0.000116528
chr17:3579804-3595696	chr17:3573042-3596540	TSSEA	108.645	EMC6	0.631442	1	0.00861988
chr1:1152847-1156685	chr1:1130279-1162218	TSSEA	106.265	NOC2L	0.63913	3	0.00905581
chr1:1152847-1156685	chr1:1130279-1162218	TSSEA	106.265	KLHL17	0.600565	5	0.0137954
chr1:1152847-1156685	chr1:1130279-1162218	TSSEA	106.265	B3GALT6	0.553164	7	0.0257337
chr1:1152847-1156685	chr1:1130279-1162218	TSSEA	106.265	TNFRSF18	0.661138	2	0.00522956
chr1:1152847-1156685	chr1:1130279-1162218	TSSEA	106.265	AGRN	0.631304	4	0.0101711
chr1:1152847-1156685	chr1:1130279-1162218	TSSEA	106.265	SDF4	0.581739	6	0.0200235
chr1:1152847-1156685	chr1:1130279-1162218	TSSEA	106.265	HES4	0.747826	1	0.00112841
chr1:1152847-1156685	chr1:1130279-1162218	TSSEA	106.265	UBE2J2	0.546957	8	0.0300893
chr9:133941805-133958597	chr9:133927767-133956627	TSSEA	104.882	LAMC3	0.668552	1	0.00455385
chr9:133941805-133958597	chr9:133927767-133956627	TSSEA	104.882	PPAPDC3	0.495106	2	0.0490706
chr15:65027821-65035753	chr15:65026972-65036470	TSSEA	103.838	RBPMS2	0.759461	1	0.000624351
chr15:65027821-65035753	chr15:65026972-65036470	TSSEA	103.838	PLEKHO2	0.548696	2	0.029502
chr14:105607557-105616246	chr14:105605214-105651908	TSSEA	103.327	KIF26A	0.516101	3	0.0394518
chr14:105607557-105616246	chr14:105605214-105651908	TSSEA	103.327	AKT1	0.595652	2	0.0167847
chr14:105607557-105616246	chr14:105605214-105651908	TSSEA	103.327	JAG2	0.795825	1	0.000218808
chr14:105616421-105626276	chr14:105605214-105651908	TSSEA	103.327	KIF26A	0.516101	3	0.0394518
chr14:105616421-105626276	chr14:105605214-105651908	TSSEA	103.327	AKT1	0.595652	2	0.0167847
chr14:105616421-105626276	chr14:105605214-105651908	TSSEA	103.327	JAG2	0.795825	1	0.000218808
chr14:105647773-105652729	chr14:105605214-105651908	TSSEA	103.327	KIF26A	0.516101	3	0.0394518
chr14:105647773-105652729	chr14:105605214-105651908	TSSEA	103.327	AKT1	0.595652	2	0.0167847
chr14:105647773-105652729	chr14:105605214-105651908	TSSEA	103.327	JAG2	0.795825	1	0.000218808
chr11:46707244-46710463	chr11:46687649-46726647	TSSEA	101.654	ZNF408	0.600827	3	0.0137548
chr11:46707244-46710463	chr11:46687649-46726647	TSSEA	101.654	ACP2	0.790435	2	0.000358127
chr11:46707244-46710463	chr11:46687649-46726647	TSSEA	101.654	ARHGAP1	0.849565	1	0.00019485
chr11:46707244-46710463	chr11:46687649-46726647	TSSEA	101.654	DDB2	0.503478	4	0.0474088
chr1:20817461-20827999	chr1:20820298-20828796	TSSEA	100.483	CAMK2N1	0.709285	1	0.00202345
chr9:126757803-126761895	chr9:126757512-126771010	TSSEA	99.5889	NEK6	0.703478	2	0.00297366
chr9:126757803-126761895	chr9:126757512-126771010	TSSEA	99.5889	LHX2	0.770808	1	0.000462819
chr1:112374817-112377123	chr1:112373220-112400718	TSSEA	96.4842	KCND3	0.548696	1	0.029502
chr1:112384136-112388157	chr1:112373220-112400718	TSSEA	96.4842	KCND3	0.548696	1	0.029502
chr17:27920453-27928800	chr17:27921619-27942617	TSSEA	93.0726
chr4:723326-728232	chr4:710879-745677	TSSEA	89.8378
chr16:85512819-85516449	chr16:85494465-85522125	TSSEA	89.587	GINS2	0.647967	1	0.0065861
chr4:153893458-153895567	chr4:153892220-153922914	TSSEA	89.5204	FHDC1	0.915616	1	1.72479e-06
chr4:153910488-153913800	chr4:153892220-153922914	TSSEA	89.5204	FHDC1	0.915616	1	1.72479e-06
chr4:153915663-153919371	chr4:153892220-153922914	TSSEA	89.5204	FHDC1	0.915616	1	1.72479e-06
chr14:59216864-59220449	chr14:59215295-59233108	TSSEA	85.944	DACT1	0.624184	1	0.0096667
chr14:59228152-59230652	chr14:59215295-59233108	TSSEA	85.944	DACT1	0.624184	1	0.0096667
chr18:77339836-77345713	chr18:77343800-77358298	TSSEA	85.3228	NFATC1	0.506197	1	0.0438762
chr18:77355513-77360239	chr18:77343800-77358298	TSSEA	85.3228	NFATC1	0.506197	1	0.0438762
chr2:15902329-15911748	chr2:15899419-15911417	TSSEA	85.1004
chr10:79657265-79660776	chr10:79641959-79665481	TSSEA	84.1371	DLG5	0.750435	1	0.00105562
chr2:26408030-26415021	chr2:26392163-26417428	TSSEA	84.1346	OTOF	0.632703	2	0.00844589
chr2:26408030-26415021	chr2:26392163-26417428	TSSEA	84.1346	GAREML	0.746847	1	0.000856033
chr2:26408030-26415021	chr2:26392163-26417428	TSSEA	84.1346	EPT1	0.573913	3	0.0219938
chr20:31161198-31165685	chr20:31144812-31168810	TSSEA	82.9281
chr15:77817424-77824641	chr15:77815659-77827657	TSSEA	81.7327
chr5:123963218-123966180	chr5:123960732-123967730	TSSEA	80.8557
chr20:60765618-60782045	chr20:60765247-60793919	TSSEA	80.0663
chr20:4204623-4208568	chr20:4203450-4231176	TSSEA	76.5653	ADRA1D	0.650089	1	0.0063483
chr20:4228052-4229431	chr20:4203450-4231176	TSSEA	76.5653	ADRA1D	0.650089	1	0.0063483
chr20:4229534-4231510	chr20:4203450-4231176	TSSEA	76.5653	ADRA1D	0.650089	1	0.0063483
chr17:55454801-55458615	chr17:55443590-55458299	TSSEA	76.1717
chr1:12065168-12068015	chr1:12060931-12075429	TSSEA	75.9007
chr1:12068336-12069881	chr1:12060931-12075429	TSSEA	75.9007
chr14:101129132-101137876	chr14:101130086-101162689	TSSEA	74.5771	DLK1	0.633372	3	0.00835682
chr14:101129132-101137876	chr14:101130086-101162689	TSSEA	74.5771	RTL1	0.667117	2	0.00467808
chr14:101129132-101137876	chr14:101130086-101162689	TSSEA	74.5771	DIO3	0.829056	1	0.000100159
chr14:101129132-101137876	chr14:101130086-101162689	TSSEA	74.5771	AL117190.2	0.517093	4	0.0390907
chr14:101138251-101149562	chr14:101130086-101162689	TSSEA	74.5771	DLK1	0.633372	3	0.00835682
chr14:101138251-101149562	chr14:101130086-101162689	TSSEA	74.5771	RTL1	0.667117	2	0.00467808
chr14:101138251-101149562	chr14:101130086-101162689	TSSEA	74.5771	DIO3	0.829056	1	0.000100159
chr14:101138251-101149562	chr14:101130086-101162689	TSSEA	74.5771	AL117190.2	0.517093	4	0.0390907
chr14:101152909-101162400	chr14:101130086-101162689	TSSEA	74.5771	DLK1	0.633372	3	0.00835682
chr14:101152909-101162400	chr14:101130086-101162689	TSSEA	74.5771	RTL1	0.667117	2	0.00467808
chr14:101152909-101162400	chr14:101130086-101162689	TSSEA	74.5771	DIO3	0.829056	1	0.000100159
chr14:101152909-101162400	chr14:101130086-101162689	TSSEA	74.5771	AL117190.2	0.517093	4	0.0390907
chr1:2506062-2510507	chr1:2508244-2517259	TSSEA	74.4334	TP73	0.58087	5	0.0202389
chr1:2506062-2510507	chr1:2508244-2517259	TSSEA	74.4334	PANK4	0.63579	1	0.00803877
chr1:2506062-2510507	chr1:2508244-2517259	TSSEA	74.4334	HES5	0.521418	6	0.0372575
chr1:2506062-2510507	chr1:2508244-2517259	TSSEA	74.4334	FAM213B	0.604348	2	0.0149269
chr1:2506062-2510507	chr1:2508244-2517259	TSSEA	74.4334	MEGF6	0.512174	7	0.043512
chr1:2506062-2510507	chr1:2508244-2517259	TSSEA	74.4334	RER1	0.586087	4	0.0189613
chr1:2506062-2510507	chr1:2508244-2517259	TSSEA	74.4334	WRAP73	0.598261	3	0.0162247
chr3:49656684-49658444	chr3:49640470-49659754	TSSEA	73.1182	QRICH1	0.545455	5	0.0283265
chr3:49656684-49658444	chr3:49640470-49659754	TSSEA	73.1182	KLHDC8B	0.508482	6	0.0428207
chr3:49656684-49658444	chr3:49640470-49659754	TSSEA	73.1182	HYAL3	0.652524	1	0.00606946
chr3:49656684-49658444	chr3:49640470-49659754	TSSEA	73.1182	SEMA3F	0.586034	3	0.016968
chr3:49656684-49658444	chr3:49640470-49659754	TSSEA	73.1182	BSN	0.619452	2	0.0103853
chr3:49656684-49658444	chr3:49640470-49659754	TSSEA	73.1182	APEH	0.569378	4	0.021091
chr2:65291321-65293415	chr2:65285093-65295091	TSSEA	73.0299	CEP68	0.621739	2	0.0117152
chr2:65291321-65293415	chr2:65285093-65295091	TSSEA	73.0299	RAB1A	0.666957	1	0.00580454
chr22:30630359-30632868	chr22:30624707-30651683	TSSEA	72.8187	LIF	0.549685	1	0.0269074
chr22:30630359-30632868	chr22:30624707-30651683	TSSEA	72.8187	NEFH	0.526775	2	0.0350814
chr11:66679012-66684708	chr11:66679158-66684156	TSSEA	72.5806	PC	0.765217	1	0.000717945
chr22:49404131-49412261	chr22:49404642-49417697	TSSEA	70.6747
chr5:176757931-176766123	chr5:176758792-176766790	TSSEA	70.4094	RGS14	0.569565	2	0.0231498
chr5:176757931-176766123	chr5:176758792-176766790	TSSEA	70.4094	TSPAN17	0.506307	3	0.043831
chr5:176757931-176766123	chr5:176758792-176766790	TSSEA	70.4094	GPRIN1	0.593736	1	0.01524
chr1:236071577-236074767	chr1:236068834-236082832	TSSEA	70.307	LYST	0.614783	1	0.0128911
chr1:236079810-236082504	chr1:236068834-236082832	TSSEA	70.307	LYST	0.614783	1	0.0128911
chr5:178910995-178917127	chr5:178910476-178916974	TSSEA	69.7659	ADAMTS2	0.836633	1	7.61239e-05
chr2:10902286-10906264	chr2:10902450-10917665	TSSEA	69.6543	PDIA6	0.637391	1	0.00929337
chr2:10902286-10906264	chr2:10902450-10917665	TSSEA	69.6543	ATP6V1C2	0.56888	2	0.0212338
chr2:10907973-10917456	chr2:10902450-10917665	TSSEA	69.6543	PDIA6	0.637391	1	0.00929337
chr2:10907973-10917456	chr2:10902450-10917665	TSSEA	69.6543	ATP6V1C2	0.56888	2	0.0212338
chr17:38481974-38484915	chr17:38482627-38489125	TSSEA	68.7901
chr14:74678388-74687342	chr14:74668216-74685069	TSSEA	68.3984
chr18:23044235-23048893	chr18:23036824-23050478	TSSEA	68.3599	ZNF521	0.815652	1	0.00019485
chr7:127840282-127844832	chr7:127836838-127847336	TSSEA	68.039
chr17:4399962-4402084	chr17:4400314-4422724	TSSEA	67.316	MED11	0.593043	2	0.0173316
chr17:4399962-4402084	chr17:4400314-4422724	TSSEA	67.316	UBE2G1	0.548696	3	0.029502
chr17:4399962-4402084	chr17:4400314-4422724	TSSEA	67.316	ANKFY1	0.505217	4	0.0466422
chr17:4399962-4402084	chr17:4400314-4422724	TSSEA	67.316	SPNS2	0.833913	1	0.00019485
chr17:4402499-4404401	chr17:4400314-4422724	TSSEA	67.316	MED11	0.593043	2	0.0173316
chr17:4402499-4404401	chr17:4400314-4422724	TSSEA	67.316	UBE2G1	0.548696	3	0.029502
chr17:4402499-4404401	chr17:4400314-4422724	TSSEA	67.316	ANKFY1	0.505217	4	0.0466422
chr17:4402499-4404401	chr17:4400314-4422724	TSSEA	67.316	SPNS2	0.833913	1	0.00019485
chr17:4409714-4420923	chr17:4400314-4422724	TSSEA	67.316	MED11	0.593043	2	0.0173316
chr17:4409714-4420923	chr17:4400314-4422724	TSSEA	67.316	UBE2G1	0.548696	3	0.029502
chr17:4409714-4420923	chr17:4400314-4422724	TSSEA	67.316	ANKFY1	0.505217	4	0.0466422
chr17:4409714-4420923	chr17:4400314-4422724	TSSEA	67.316	SPNS2	0.833913	1	0.00019485
chr20:10630158-10634915	chr20:10621395-10637893	TSSEA	65.9677
chr22:36773859-36776540	chr22:36773622-36783120	TSSEA	65.2948	TOM1	0.526957	1	0.0373638
chr7:1762562-1769922	chr7:1751167-1790025	TSSEA	65.1715	ELFN1	0.870702	1	1.67558e-05
chr7:1762562-1769922	chr7:1751167-1790025	TSSEA	65.1715	TTYH3	0.637391	3	0.00929337
chr7:1762562-1769922	chr7:1751167-1790025	TSSEA	65.1715	MAD1L1	0.702327	2	0.0023465
chr7:1762562-1769922	chr7:1751167-1790025	TSSEA	65.1715	LFNG	0.518261	5	0.0408983
chr7:1762562-1769922	chr7:1751167-1790025	TSSEA	65.1715	INTS1	0.566087	4	0.0241254
chr7:1787482-1792419	chr7:1751167-1790025	TSSEA	65.1715	ELFN1	0.870702	1	1.67558e-05
chr7:1787482-1792419	chr7:1751167-1790025	TSSEA	65.1715	TTYH3	0.637391	3	0.00929337
chr7:1787482-1792419	chr7:1751167-1790025	TSSEA	65.1715	MAD1L1	0.702327	2	0.0023465
chr7:1787482-1792419	chr7:1751167-1790025	TSSEA	65.1715	LFNG	0.518261	5	0.0408983
chr7:1787482-1792419	chr7:1751167-1790025	TSSEA	65.1715	INTS1	0.566087	4	0.0241254
chr19:45615690-45622602	chr19:45601872-45628277	TSSEA	62.3919	CLASRP	0.525332	4	0.0356635
chr19:45615690-45622602	chr19:45601872-45628277	TSSEA	62.3919	GEMIN7	0.576522	3	0.0212941
chr19:45615690-45622602	chr19:45601872-45628277	TSSEA	62.3919	PPP1R37	0.773913	1	0.000575455
chr19:45615690-45622602	chr19:45601872-45628277	TSSEA	62.3919	TOMM40	0.615351	2	0.0110851
chr17:37327728-37334700	chr17:37330069-37355880	TSSEA	62.0849	PIP4K2B	0.735652	2	0.00149987
chr17:37327728-37334700	chr17:37330069-37355880	TSSEA	62.0849	CACNB1	0.901739	1	0.00019485
chr4:7390291-7401919	chr4:7391780-7401778	TSSEA	61.3516	SORCS2	0.689565	1	0.0038991
chr20:44900237-44907467	chr20:44900679-44907677	TSSEA	61.1192	ELMO2	0.563478	3	0.0248098
chr20:44900237-44907467	chr20:44900679-44907677	TSSEA	61.1192	SLC35C2	0.627826	2	0.0107195
chr20:44900237-44907467	chr20:44900679-44907677	TSSEA	61.1192	CDH22	0.824962	1	0.000118462
chr1:6130471-6136557	chr1:6124698-6146226	TSSEA	60.5852	CHD5	0.606935	2	0.0125741
chr1:6130471-6136557	chr1:6124698-6146226	TSSEA	60.5852	RNF207	0.793907	1	0.000231477
chr1:6136920-6139767	chr1:6124698-6146226	TSSEA	60.5852	CHD5	0.606935	2	0.0125741
chr1:6136920-6139767	chr1:6124698-6146226	TSSEA	60.5852	RNF207	0.793907	1	0.000231477
chr4:1367268-1375274	chr4:1342200-1372076	TSSEA	59.6	FGFRL1	0.51913	4	0.0405516
chr4:1367268-1375274	chr4:1342200-1372076	TSSEA	59.6	MAEA	0.638261	2	0.00917359
chr4:1367268-1375274	chr4:1342200-1372076	TSSEA	59.6	PCGF3	0.596522	3	0.0165835
chr4:1367268-1375274	chr4:1342200-1372076	TSSEA	59.6	CTBP1	0.69913	1	0.00324875
chr17:5977356-5989589	chr17:5986762-6008260	TSSEA	57.3726	WSCD1	0.819743	1	0.000141582
chr17:5989607-6005946	chr17:5986762-6008260	TSSEA	57.3726	WSCD1	0.819743	1	0.000141582
chr14:74301747-74305830	chr14:74297372-74306370	TSSEA	57.3097	ELMSAN1	0.641444	2	0.00732763
chr14:74301747-74305830	chr14:74297372-74306370	TSSEA	57.3097	FAM161B	0.500978	3	0.0463166
chr14:74301747-74305830	chr14:74297372-74306370	TSSEA	57.3097	PNMA1	0.761739	1	0.000788382
chr1:110769695-110779190	chr1:110773997-110783995	TSSEA	56.4529	LAMTOR5	0.722609	2	0.00200506
chr1:110769695-110779190	chr1:110773997-110783995	TSSEA	56.4529	KCNC4	0.726126	1	0.00139612
chr18:35080595-35085712	chr18:35079885-35102094	TSSEA	56.0594
chr1:48988875-48994383	chr1:48986588-48994086	TSSEA	55.3835
chr1:43392473-43397260	chr1:43386676-43395674	TSSEA	55.1792	ZNF691	0.741466	1	0.000974063
chr2:241141046-241145729	chr2:241140320-241150744	TSSEA	55.0036	GPC1	0.793913	1	0.000324596
chr2:241141046-241145729	chr2:241140320-241150744	TSSEA	55.0036	AC017028.1	0.636225	2	0.00798426
chr2:241141046-241145729	chr2:241140320-241150744	TSSEA	55.0036	HDAC4	0.593043	3	0.0173316
chr7:2204865-2207251	chr7:2195941-2212701	TSSEA	54.7072	MAD1L1	0.687541	2	0.00318413
chr7:2204865-2207251	chr7:2195941-2212701	TSSEA	54.7072	INTS1	0.64087	4	0.00883681
chr7:2204865-2207251	chr7:2195941-2212701	TSSEA	54.7072	ELFN1	0.797563	1	0.000205853
chr7:2204865-2207251	chr7:2195941-2212701	TSSEA	54.7072	TTYH3	0.647826	3	0.0079322
chr7:2207256-2213528	chr7:2195941-2212701	TSSEA	54.7072	MAD1L1	0.687541	2	0.00318413
chr7:2207256-2213528	chr7:2195941-2212701	TSSEA	54.7072	INTS1	0.64087	4	0.00883681
chr7:2207256-2213528	chr7:2195941-2212701	TSSEA	54.7072	ELFN1	0.797563	1	0.000205853
chr7:2207256-2213528	chr7:2195941-2212701	TSSEA	54.7072	TTYH3	0.647826	3	0.0079322
chr12:117446374-117450680	chr12:117446105-117463477	TSSEA	54.6908
chr12:117462291-117466625	chr12:117446105-117463477	TSSEA	54.6908
chr7:1682444-1692034	chr7:1677243-1690403	TSSEA	54.5845	MAD1L1	0.636146	3	0.00799497
chr7:1682444-1692034	chr7:1677243-1690403	TSSEA	54.5845	TTYH3	0.621874	4	0.0100199
chr7:1682444-1692034	chr7:1677243-1690403	TSSEA	54.5845	ELFN1	0.789463	1	0.000269569
chr7:1682444-1692034	chr7:1677243-1690403	TSSEA	54.5845	INTS1	0.702327	2	0.0023465
chr6:71156390-71158995	chr6:71154617-71161615	TSSEA	54.5142	SMAP1	0.645217	1	0.00825422
chr14:101234118-101247868	chr14:101235232-101252162	TSSEA	53.7988	AL117190.2	0.574738	3	0.0197203
chr14:101234118-101247868	chr14:101235232-101252162	TSSEA	53.7988	DLK1	0.563489	4	0.0226918
chr14:101234118-101247868	chr14:101235232-101252162	TSSEA	53.7988	DIO3	0.755875	1	0.000683386
chr14:101234118-101247868	chr14:101235232-101252162	TSSEA	53.7988	RTL1	0.740059	2	0.00100936
chr11:75979387-75982896	chr11:75978427-75984425	TSSEA	53.3388	WNT11	0.650576	1	0.00628679
chr11:75979387-75982896	chr11:75978427-75984425	TSSEA	53.3388	LRRC32	0.650576	2	0.00628679
chr11:75979387-75982896	chr11:75978427-75984425	TSSEA	53.3388	SERPINH1	0.523478	4	0.0387477
chr11:75979387-75982896	chr11:75978427-75984425	TSSEA	53.3388	PRKRIR	0.610568	3	0.0118977
chr1:244093160-244096325	chr1:244081449-244096644	TSSEA	53.1577
chr16:49447832-49454525	chr16:49448395-49456393	TSSEA	52.9458	ZNF423	0.632746	1	0.00844197
chr18:76752968-76758105	chr18:76731316-76763460	TSSEA	52.6676	SALL3	0.866102	1	2.22444e-05
chr1:177011812-177015030	chr1:177007148-177017146	TSSEA	52.565	ASTN1	0.686087	1	0.00414483
chr22:19740147-19747925	chr22:19740907-19761381	TSSEA	52.5181
chr22:19748882-19753620	chr22:19740907-19761381	TSSEA	52.5181
chr22:19754036-19758622	chr22:19740907-19761381	TSSEA	52.5181
chr1:43316173-43321127	chr1:43313322-43322820	TSSEA	51.4975
chr2:26859395-26865688	chr2:26851037-26866198	TSSEA	50.0792	SLC35F6	0.698261	2	0.00329723
chr2:26859395-26865688	chr2:26851037-26866198	TSSEA	50.0792	KCNK3	0.842975	1	5.95877e-05
chr20:61029171-61035166	chr20:61032924-61059282	TSSEA	48.9928
chr20:61035413-61046430	chr20:61032924-61059282	TSSEA	48.9928
chr20:61046806-61051007	chr20:61032924-61059282	TSSEA	48.9928
chr20:61051097-61052266	chr20:61032924-61059282	TSSEA	48.9928
chr20:61052373-61063727	chr20:61032924-61059282	TSSEA	48.9928
chr1:3545847-3552152	chr1:3543606-3551104	TSSEA	48.6567
chr20:62561543-62567249	chr20:62560938-62571936	TSSEA	48.2858
chr17:75875157-75881629	chr17:75875301-75880799	TSSEA	47.5403	TK1	0.642453	1	0.00720569
chr17:75875157-75881629	chr17:75875301-75880799	TSSEA	47.5403	AFMID	0.494998	3	0.0491312
chr17:75875157-75881629	chr17:75875301-75880799	TSSEA	47.5403	TMC6	0.638835	2	0.00764436
chr4:8850508-8862708	chr4:8850677-8874844	TSSEA	47.2775
chr4:8862725-8873697	chr4:8850677-8874844	TSSEA	47.2775
chr2:26991207-26994832	chr2:26989027-26995025	TSSEA	46.8037
chr12:109015401-109018555	chr12:109014722-109020220	TSSEA	46.6577
chr12:28066792-28069907	chr12:28057207-28082116	TSSEA	46.6464	PTHLH	0.731188	1	0.00124187
chr12:28066792-28069907	chr12:28057207-28082116	TSSEA	46.6464	KLHL42	0.558261	2	0.0264165
chr12:28074881-28076614	chr12:28057207-28082116	TSSEA	46.6464	PTHLH	0.731188	1	0.00124187
chr12:28074881-28076614	chr12:28057207-28082116	TSSEA	46.6464	KLHL42	0.558261	2	0.0264165
chr1:11526059-11527442	chr1:11516624-11541205	TSSEA	45.6129	MAD2L2	0.75973	2	0.000619039
chr1:11526059-11527442	chr1:11516624-11541205	TSSEA	45.6129	MIIP	0.563478	8	0.0248098
chr1:11526059-11527442	chr1:11516624-11541205	TSSEA	45.6129	MTHFR	0.84087	1	0.00019485
chr1:11526059-11527442	chr1:11516624-11541205	TSSEA	45.6129	DRAXIN	0.609395	6	0.0121233
chr1:11526059-11527442	chr1:11516624-11541205	TSSEA	45.6129	PTCHD2	0.61157	5	0.0117306
chr1:11526059-11527442	chr1:11516624-11541205	TSSEA	45.6129	PLOD1	0.625217	4	0.0111403
chr1:11526059-11527442	chr1:11516624-11541205	TSSEA	45.6129	MFN2	0.598261	7	0.0162247
chr1:11526059-11527442	chr1:11516624-11541205	TSSEA	45.6129	UBIAD1	0.668406	3	0.00455726
chr3:56837897-56842363	chr3:56834102-56847416	TSSEA	45.5246	ARHGEF3	0.840183	1	6.59885e-05
chr1:230456796-230460251	chr1:230455014-230463512	TSSEA	45.0634	TAF5L	0.539683	2	0.0303125
chr1:230456796-230460251	chr1:230455014-230463512	TSSEA	45.0634	GALNT2	0.621739	1	0.0117152
chr16:8951631-8954915	chr16:8943477-8959852	TSSEA	43.9733
chr18:6403974-6410658	chr18:6403393-6416391	TSSEA	43.9096	L3MBTL4	0.658982	1	0.00542673
chr18:6403974-6410658	chr18:6403393-6416391	TSSEA	43.9096	TMEM200C	0.509565	2	0.0446621
chr22:50514455-50516516	chr22:50508722-50522720	TSSEA	43.8969
chr2:109958146-109971322	chr2:109958724-109971722	TSSEA	43.5911
chr7:34172563-34176959	chr7:34170644-34179642	TSSEA	43.5476
chr11:1143244-1148827	chr11:1143848-1162770	TSSEA	43.3606	BRSK2	0.497825	5	0.0478122
chr11:1143244-1148827	chr11:1143848-1162770	TSSEA	43.3606	TSPAN4	0.73619	1	0.00110604
chr11:1143244-1148827	chr11:1143848-1162770	TSSEA	43.3606	MUC2	0.66823	2	0.00457516
chr11:1143244-1148827	chr11:1143848-1162770	TSSEA	43.3606	AP2A2	0.609698	3	0.0120634
chr11:1143244-1148827	chr11:1143848-1162770	TSSEA	43.3606	TOLLIP	0.599696	4	0.0139587
chr14:101866300-101872948	chr14:101865879-101875489	TSSEA	43.0445	DIO3	0.72308	2	0.00149716
chr14:101866300-101872948	chr14:101865879-101875489	TSSEA	43.0445	RTL1	0.78727	1	0.000288491
chr14:101866300-101872948	chr14:101865879-101875489	TSSEA	43.0445	DLK1	0.705873	3	0.00217894
chr14:101866300-101872948	chr14:101865879-101875489	TSSEA	43.0445	AL117190.2	0.55647	4	0.0247064
chr10:80929948-80931659	chr10:80922571-80938569	TSSEA	42.9814
chr5:176274634-176311317	chr5:176278368-176310430	TSSEA	42.9417	TSPAN17	0.827931	2	0.000104845
chr5:176274634-176311317	chr5:176278368-176310430	TSSEA	42.9417	PRELID1	0.732492	4	0.00120324
chr5:176274634-176311317	chr5:176278368-176310430	TSSEA	42.9417	GRK6	0.507502	10	0.0432475
chr5:176274634-176311317	chr5:176278368-176310430	TSSEA	42.9417	MXD3	0.549946	9	0.0268315
chr5:176274634-176311317	chr5:176278368-176310430	TSSEA	42.9417	UNC5A	0.790733	3	0.000258235
chr5:176274634-176311317	chr5:176278368-176310430	TSSEA	42.9417	LMAN2	0.714938	6	0.00179138
chr5:176274634-176311317	chr5:176278368-176310430	TSSEA	42.9417	GPRIN1	0.829236	1	0.000100028
chr5:176274634-176311317	chr5:176278368-176310430	TSSEA	42.9417	DDX41	0.726838	5	0.00137785
chr5:176274634-176311317	chr5:176278368-176310430	TSSEA	42.9417	B4GALT7	0.671015	8	0.00434609
chr5:176274634-176311317	chr5:176278368-176310430	TSSEA	42.9417	TMED9	0.704501	7	0.00224549
chr11:12829622-12832543	chr11:12824306-12833304	TSSEA	42.4513
chr10:134934297-134938671	chr10:134937589-134958065	TSSEA	42.325	INPP5A	0.633913	1	0.00978725
chr10:134934297-134938671	chr10:134937589-134958065	TSSEA	42.325	DPYSL4	0.584348	2	0.0193797
chr10:134938927-134949047	chr10:134937589-134958065	TSSEA	42.325	INPP5A	0.633913	1	0.00978725
chr10:134938927-134949047	chr10:134937589-134958065	TSSEA	42.325	DPYSL4	0.584348	2	0.0193797
chr2:220554596-220559199	chr2:220554018-220565210	TSSEA	41.7772
chr14:101285530-101312798	chr14:101302882-101314880	TSSEA	41.7483	AL117190.2	0.501391	4	0.0461382
chr14:101285530-101312798	chr14:101302882-101314880	TSSEA	41.7483	DIO3	0.736407	2	0.0011034
chr14:101285530-101312798	chr14:101302882-101314880	TSSEA	41.7483	DLK1	0.618281	3	0.0105855
chr14:101285530-101312798	chr14:101302882-101314880	TSSEA	41.7483	RTL1	0.761839	1	0.00058873
chr4:8738268-8744987	chr4:8738833-8744331	TSSEA	41.7347
chr3:50548350-50557569	chr3:50550232-50556730	TSSEA	41.6312	MANF	0.653763	3	0.00594472
chr3:50548350-50557569	chr3:50550232-50556730	TSSEA	41.6312	HYAL2	0.545455	6	0.0283265
chr3:50548350-50557569	chr3:50550232-50556730	TSSEA	41.6312	MAPKAPK3	0.822967	1	0.000125491
chr3:50548350-50557569	chr3:50550232-50556730	TSSEA	41.6312	CACNA2D2	0.583732	4	0.0174768
chr3:50548350-50557569	chr3:50550232-50556730	TSSEA	41.6312	CISH	0.750708	2	0.000775138
chr3:50548350-50557569	chr3:50550232-50556730	TSSEA	41.6312	NPRL2	0.499456	8	0.0470252
chr3:50548350-50557569	chr3:50550232-50556730	TSSEA	41.6312	CYB561D2	0.573293	5	0.0200863
chr3:50548350-50557569	chr3:50550232-50556730	TSSEA	41.6312	TMEM115	0.533275	7	0.032614
chr7:130010222-130016126	chr7:130008665-130016663	TSSEA	41.5256	MEST	0.587954	1	0.0165144
chr11:119558880-119568254	chr11:119560203-119569201	TSSEA	41.3472	PVRL1	0.746139	1	0.000868089
chr18:34909818-34919320	chr18:34910859-34917857	TSSEA	41.0314
chr12:128848097-128851986	chr12:128840634-128852591	TSSEA	40.6617	TMEM132C	0.894061	1	4.60577e-06
chr20:44933229-44936805	chr20:44930605-44941603	TSSEA	40.6518	ELMO2	0.602609	3	0.0153042
chr20:44933229-44936805	chr20:44930605-44941603	TSSEA	40.6518	SLC35C2	0.66087	2	0.00644685
chr20:44933229-44936805	chr20:44930605-44941603	TSSEA	40.6518	CDH22	0.794521	1	0.000227657
chr8:37606875-37611415	chr8:37606844-37612342	TSSEA	40.6163
chr1:6515177-6517870	chr1:6514062-6536767	TSSEA	40.4116
chr2:110404998-110406262	chr2:110399011-110406509	TSSEA	39.8949
chr10:134196675-134201761	chr10:134198416-134220123	TSSEA	39.8101	PWWP2B	0.620705	1	0.0101865
chr10:134196675-134201761	chr10:134198416-134220123	TSSEA	39.8101	DPYSL4	0.529565	2	0.0363537
chr7:701904-707131	chr7:701964-707962	TSSEA	39.635
chr15:39916494-39922114	chr15:39914725-39922723	TSSEA	39.5893
chr10:80746347-80749834	chr10:80741258-80750052	TSSEA	38.4697	ZMIZ1	0.63913	1	0.00905581
chr17:3455571-3463244	chr17:3455481-3464479	TSSEA	38.41	TRPV3	0.699304	1	0.0025037
chr14:106156034-106159946	chr14:106156517-106168515	TSSEA	38.2038
chr14:88789911-88793688	chr14:88771064-88792311	TSSEA	37.6682	KCNK10	0.58611	1	0.0169497
chr16:89807545-89815533	chr16:89804715-89815213	TSSEA	37.301	TCF25	0.654197	2	0.00589051
chr16:89807545-89815533	chr16:89804715-89815213	TSSEA	37.301	VPS9D1	0.726442	1	0.00138649
chr12:125143590-125149431	chr12:125138820-125149007	TSSEA	37.2503
chr9:132153223-132157657	chr9:132153642-132163717	TSSEA	37.0767	DOLPP1	0.74364	1	0.000924511
chr8:143395055-143402984	chr8:143397778-143406776	TSSEA	37.042	TSNARE1	0.552294	2	0.0260237
chr8:143395055-143402984	chr8:143397778-143406776	TSSEA	37.042	PTP4A3	0.624049	1	0.00967245
chr17:18901209-18909553	chr17:18881813-18906468	TSSEA	36.9432	FAM83G	0.626223	1	0.00935912
chr1:111174058-111178745	chr1:111175301-111179799	TSSEA	36.7199	KCNA3	0.796389	1	0.000214321
chr6:42068674-42072304	chr6:42070490-42076988	TSSEA	36.0736
chr6:42072310-42076259	chr6:42070490-42076988	TSSEA	36.0736
chr5:6753109-6756964	chr5:6751853-6757851	TSSEA	35.9944
chr19:5268026-5271285	chr19:5254152-5271663	TSSEA	35.7357	RPL36	0.502718	3	0.045498
chr19:5268026-5271285	chr19:5254152-5271663	TSSEA	35.7357	SAFB	0.504348	2	0.0470252
chr19:5268026-5271285	chr19:5254152-5271663	TSSEA	35.7357	PTPRS	0.704348	1	0.00292316
chr3:52215500-52220565	chr3:52217321-52224319	TSSEA	35.4526	WDR82	0.684062	3	0.00339819
chr3:52215500-52220565	chr3:52217321-52224319	TSSEA	35.4526	ALAS1	0.674929	5	0.00405229
chr3:52215500-52220565	chr3:52217321-52224319	TSSEA	35.4526	POC1A	0.678556	4	0.00378787
chr3:52215500-52220565	chr3:52217321-52224319	TSSEA	35.4526	TWF2	0.771907	2	0.000449442
chr3:52215500-52220565	chr3:52217321-52224319	TSSEA	35.4526	BAP1	0.785388	1	0.000305895
chr14:106023247-106046705	chr14:106024870-106049205	TSSEA	35.4158
chr7:158289720-158296176	chr7:158287123-158296741	TSSEA	35.285	NCAPG2	0.643478	1	0.00848321
chr3:184927406-184931653	chr3:184924549-184935824	TSSEA	34.9103
chr3:184933650-184935605	chr3:184924549-184935824	TSSEA	34.9103
chr17:32174372-32175794	chr17:32173473-32192515	TSSEA	34.3082	ASIC2	0.713206	1	0.00185948
chr17:32180694-32182667	chr17:32173473-32192515	TSSEA	34.3082	ASIC2	0.713206	1	0.00185948
chr16:89416873-89420712	chr16:89409445-89421967	TSSEA	34.1199	ANKRD11	0.588696	2	0.0183291
chr16:89416873-89420712	chr16:89409445-89421967	TSSEA	34.1199	CHMP1A	0.771304	1	0.000614867
chr9:38336191-38341023	chr9:38335387-38341385	TSSEA	34.0455	SHB	0.670435	1	0.00548422
chr9:38336191-38341023	chr9:38335387-38341385	TSSEA	34.0455	SLC25A51	0.665217	2	0.00598715
chr7:6054728-6057912	chr7:6049566-6062064	TSSEA	33.9792	PMS2	0.58	2	0.0204673
chr7:6054728-6057912	chr7:6049566-6062064	TSSEA	33.9792	AIMP2	0.65449	1	0.00586734
chr7:1847857-1859612	chr7:1847944-1855942	TSSEA	33.8861	MAD1L1	0.496195	2	0.048559
chr7:1847857-1859612	chr7:1847944-1855942	TSSEA	33.8861	ELFN1	0.551154	1	0.0264165
chr17:197817-203367	chr17:186563-201871	TSSEA	33.7999
chr7:666775-670687	chr7:666842-675820	TSSEA	33.5155
chr2:241257813-241260979	chr2:241250589-241266478	TSSEA	33.4622	RNPEPL1	0.52087	3	0.0398066
chr2:241257813-241260979	chr2:241250589-241266478	TSSEA	33.4622	AC017028.1	0.514025	4	0.0403926
chr2:241257813-241260979	chr2:241250589-241266478	TSSEA	33.4622	GPC1	0.814783	1	0.00019485
chr2:241257813-241260979	chr2:241250589-241266478	TSSEA	33.4622	HDAC4	0.571304	2	0.0226745
chr2:241261460-241267568	chr2:241250589-241266478	TSSEA	33.4622	RNPEPL1	0.52087	3	0.0398066
chr2:241261460-241267568	chr2:241250589-241266478	TSSEA	33.4622	AC017028.1	0.514025	4	0.0403926
chr2:241261460-241267568	chr2:241250589-241266478	TSSEA	33.4622	GPC1	0.814783	1	0.00019485
chr2:241261460-241267568	chr2:241250589-241266478	TSSEA	33.4622	HDAC4	0.571304	2	0.0226745
chr6:21185504-21189700	chr6:21184559-21209748	TSSEA	33.2369
chr19:45637833-45652198	chr19:45636408-45656156	TSSEA	33.1385	PPP1R37	0.766957	1	0.00068967
chr19:45637833-45652198	chr19:45636408-45656156	TSSEA	33.1385	TOMM40	0.519678	4	0.0379643
chr19:45637833-45652198	chr19:45636408-45656156	TSSEA	33.1385	GEMIN7	0.622609	2	0.0115796
chr19:45637833-45652198	chr19:45636408-45656156	TSSEA	33.1385	CLASRP	0.550989	3	0.0264399
chr13:113541306-113554513	chr13:113528329-113547790	TSSEA	32.6252	MCF2L	0.715652	2	0.00232536
chr13:113541306-113554513	chr13:113528329-113547790	TSSEA	32.6252	ATP11A	0.748696	1	0.0011034
chr4:17717943-17722358	chr4:17718301-17725799	TSSEA	32.5831	NCAPG	0.58491	2	0.0171894
chr4:17717943-17722358	chr4:17718301-17725799	TSSEA	32.5831	FAM184B	0.730126	1	0.00127391
chr22:42720674-42728176	chr22:42721701-42738842	TSSEA	32.3296	TCF20	0.546087	1	0.0303824
chr22:42730176-42739501	chr22:42721701-42738842	TSSEA	32.3296	TCF20	0.546087	1	0.0303824
chr12:132650742-132661998	chr12:132637802-132656048	TSSEA	32.07
chr9:84434430-84437082	chr9:84434454-84442452	TSSEA	31.8934	TLE1	0.745217	1	0.00119563
chr14:97088733-97092748	chr14:97080050-97093456	TSSEA	31.651
chr15:63750353-63756903	chr15:63751058-63757056	TSSEA	31.5583
chr10:119200773-119203408	chr10:119200097-119209388	TSSEA	30.6076
chr4:2437152-2442155	chr4:2438278-2440776	TSSEA	30.5649
chr2:178436048-178438458	chr2:178434930-178440428	TSSEA	30.2575
chr3:127678253-127681264	chr3:127677207-127681705	TSSEA	29.9016	MGLL	0.847826	1	0.00019485
chr3:127678253-127681264	chr3:127677207-127681705	TSSEA	29.9016	KBTBD12	0.626957	3	0.0108523
chr3:127678253-127681264	chr3:127677207-127681705	TSSEA	29.9016	MCM2	0.548815	4	0.0271669
chr3:127678253-127681264	chr3:127677207-127681705	TSSEA	29.9016	PODXL2	0.64087	2	0.00883681
chr4:3515184-3520550	chr4:3514681-3521179	TSSEA	29.8381
chr22:42294124-42302408	chr22:42288169-42304656	TSSEA	29.7615
chr22:20290992-20305445	chr22:20294615-20304613	TSSEA	29.1949
chr6:13180212-13182520	chr6:13178203-13190497	TSSEA	29.1944
chr6:13187760-13189914	chr6:13178203-13190497	TSSEA	29.1944
chr16:10777590-10779977	chr16:10776813-10783311	TSSEA	28.9728	NUBP1	0.588517	1	0.0163957
chr10:50812841-50823291	chr10:50809697-50827704	TSSEA	28.8702
chr2:42279893-42282784	chr2:42276629-42280627	TSSEA	28.8463
chr2:112663032-112664715	chr2:112654898-112665396	TSSEA	28.0529	TMEM87B	0.522609	2	0.0390942
chr2:112663032-112664715	chr2:112654898-112665396	TSSEA	28.0529	MERTK	0.803478	1	0.000245256
chr1:111292380-111293933	chr1:111292060-111300161	TSSEA	27.5897	KCNA3	0.831231	1	9.50644e-05
chr22:41728133-41732501	chr22:41727386-41735617	TSSEA	27.5067
chr5:178830593-178838912	chr5:178832019-178838435	TSSEA	27.3316	ADAMTS2	0.68943	1	0.00305526
chr2:31460887-31463622	chr2:31458303-31463301	TSSEA	27.2051	EHD3	0.629565	1	0.0104246
chr16:67139104-67141631	chr16:67138328-67142326	TSSEA	27.091	TRADD	0.58	2	0.0204673
chr16:67139104-67141631	chr16:67138328-67142326	TSSEA	27.091	C16orf70	0.502283	4	0.045708
chr16:67139104-67141631	chr16:67138328-67142326	TSSEA	27.091	CBFB	0.574783	3	0.0217465
chr16:67139104-67141631	chr16:67138328-67142326	TSSEA	27.091	KIAA0895L	0.624348	1	0.0112968
chr7:1357705-1366488	chr7:1360623-1371325	TSSEA	27.0758	C7orf50	0.624348	1	0.0112968
chr7:1357705-1366488	chr7:1360623-1371325	TSSEA	27.0758	INTS1	0.612174	2	0.0134037
chr7:1368565-1372953	chr7:1360623-1371325	TSSEA	27.0758	C7orf50	0.624348	1	0.0112968
chr7:1368565-1372953	chr7:1360623-1371325	TSSEA	27.0758	INTS1	0.612174	2	0.0134037
chr1:1023608-1029475	chr1:1016493-1026697	TSSEA	26.986	NOC2L	0.642609	3	0.00860298
chr1:1023608-1029475	chr1:1016493-1026697	TSSEA	26.986	HES4	0.68087	1	0.00455385
chr1:1023608-1029475	chr1:1016493-1026697	TSSEA	26.986	UBE2J2	0.623478	4	0.011433
chr1:1023608-1029475	chr1:1016493-1026697	TSSEA	26.986	KLHL17	0.607089	5	0.0125419
chr1:1023608-1029475	chr1:1016493-1026697	TSSEA	26.986	SDF4	0.582609	7	0.0198072
chr1:1023608-1029475	chr1:1016493-1026697	TSSEA	26.986	TNFRSF18	0.598131	6	0.014291
chr1:1023608-1029475	chr1:1016493-1026697	TSSEA	26.986	AGRN	0.646087	2	0.00813482
chr11:2831640-2835375	chr11:2822970-2835112	TSSEA	26.9678	CDKN1C	0.586957	1	0.0187434
chr5:177545680-177553144	chr5:177543442-177555440	TSSEA	26.8038
chr10:14316990-14320413	chr10:14316249-14328439	TSSEA	26.7635	FRMD4A	0.766087	1	0.000704151
chr3:12981732-12983601	chr3:12980250-12993748	TSSEA	26.5149
chr3:12984329-12987289	chr3:12980250-12993748	TSSEA	26.5149
chr17:42704376-42707223	chr17:42704036-42707534	TSSEA	26.0893	TMUB2	0.724348	2	0.00192967
chr17:42704376-42707223	chr17:42704036-42707534	TSSEA	26.0893	ATXN7L3	0.727115	1	0.00136793
chr17:42704376-42707223	chr17:42704036-42707534	TSSEA	26.0893	SLC25A39	0.582609	5	0.0198072
chr17:42704376-42707223	chr17:42704036-42707534	TSSEA	26.0893	RUNDC3A	0.569565	7	0.0231498
chr17:42704376-42707223	chr17:42704036-42707534	TSSEA	26.0893	FZD2	0.656522	4	0.00691747
chr17:42704376-42707223	chr17:42704036-42707534	TSSEA	26.0893	CCDC43	0.573913	6	0.0219938
chr17:42704376-42707223	chr17:42704036-42707534	TSSEA	26.0893	HIGD1B	0.689565	3	0.0038991
chr21:45794466-45801331	chr21:45796274-45801272	TSSEA	26.0673	LRRC3	0.77072	1	0.000464033
chr21:45794466-45801331	chr21:45796274-45801272	TSSEA	26.0673	PFKL	0.751903	2	0.000751432
chr21:45794466-45801331	chr21:45796274-45801272	TSSEA	26.0673	PWP2	0.710463	4	0.0019754
chr21:45794466-45801331	chr21:45796274-45801272	TSSEA	26.0673	C21orf33	0.529246	5	0.0340917
chr21:45794466-45801331	chr21:45796274-45801272	TSSEA	26.0673	ICOSLG	0.717703	3	0.00169043
chr4:1515072-1526980	chr4:1519642-1526140	TSSEA	26.0242	PCGF3	0.590128	2	0.0160506
chr4:1515072-1526980	chr4:1519642-1526140	TSSEA	26.0242	FGFRL1	0.546641	3	0.0278797
chr4:1515072-1526980	chr4:1519642-1526140	TSSEA	26.0242	MAEA	0.539248	4	0.0304537
chr4:1515072-1526980	chr4:1519642-1526140	TSSEA	26.0242	DGKQ	0.501087	6	0.0462632
chr4:1515072-1526980	chr4:1519642-1526140	TSSEA	26.0242	CTBP1	0.665797	1	0.00479398
chr4:1515072-1526980	chr4:1519642-1526140	TSSEA	26.0242	IDUA	0.510657	5	0.0418522
chr4:53164297-53166058	chr4:53153290-53166126	TSSEA	25.5327	RASL11B	0.546977	1	0.0277959
chr5:141049026-141055018	chr5:141047640-141063559	TSSEA	25.294	PCDH12	0.717391	2	0.00224549
chr5:141049026-141055018	chr5:141047640-141063559	TSSEA	25.294	KIAA0141	0.571304	5	0.0226745
chr5:141049026-141055018	chr5:141047640-141063559	TSSEA	25.294	ARAP3	0.901739	1	0.00019485
chr5:141049026-141055018	chr5:141047640-141063559	TSSEA	25.294	PCDH1	0.649565	3	0.00770818
chr5:141049026-141055018	chr5:141047640-141063559	TSSEA	25.294	FCHSD1	0.637391	4	0.00929337
chr4:113430045-113433137	chr4:113423613-113446029	TSSEA	25.1497	NEUROG2	0.702506	1	0.00234065
chr4:113430045-113433137	chr4:113423613-113446029	TSSEA	25.1497	TIFA	0.618261	2	0.0123038
chr1:201868448-201870410	chr1:201860325-201869823	TSSEA	25.1305
chr10:133943647-133952303	chr10:133943717-133956527	TSSEA	24.9927
chr12:114881100-114883329	chr12:114881432-114894413	TSSEA	24.6239
chr12:114890277-114893482	chr12:114881432-114894413	TSSEA	24.6239
chr2:96990191-96992301	chr2:96980380-96990210	TSSEA	24.5101	ITPRIPL1	0.856024	1	3.35758e-05
chr6:21270089-21272681	chr6:21270260-21278757	TSSEA	24.2029
chr2:15938875-15942540	chr2:15938676-15955942	TSSEA	24.1829
chr13:101173069-101176998	chr13:101173207-101185365	TSSEA	24.1471
chr12:111492528-111497384	chr12:111492745-111498743	TSSEA	23.9039	CUX2	0.783649	1	0.000322186
chr2:17794934-17796148	chr2:17790340-17802338	TSSEA	23.8365	VSNL1	0.722609	1	0.00200506
chr2:17794934-17796148	chr2:17790340-17802338	TSSEA	23.8365	SMC6	0.546957	2	0.0300893
chr2:17801150-17802057	chr2:17790340-17802338	TSSEA	23.8365	VSNL1	0.722609	1	0.00200506
chr2:17801150-17802057	chr2:17790340-17802338	TSSEA	23.8365	SMC6	0.546957	2	0.0300893
chr5:169651942-169654733	chr5:169650675-169655173	TSSEA	23.7396
chr17:75345705-75354556	chr17:75345937-75357935	TSSEA	23.558
chr17:75357639-75363483	chr17:75345937-75357935	TSSEA	23.558
chr18:8684384-8687389	chr18:8683623-8690121	TSSEA	23.4933	SOGA2	0.751304	1	0.00103187
chr22:31271109-31278346	chr22:31268012-31279230	TSSEA	23.1275	SLC35E4	0.824272	1	0.000120911
chr22:31271109-31278346	chr22:31268012-31279230	TSSEA	23.1275	OSBP2	0.6197	2	0.0103361
chr22:31271109-31278346	chr22:31268012-31279230	TSSEA	23.1275	RNF185	0.616522	3	0.012613
chr1:228247818-228255710	chr1:228247991-228265800	TSSEA	23.0365	IBA57	0.543715	2	0.0289372
chr1:228247818-228255710	chr1:228247991-228265800	TSSEA	23.0365	GUK1	0.714783	1	0.00236686
chr1:228259521-228264213	chr1:228247991-228265800	TSSEA	23.0365	IBA57	0.543715	2	0.0289372
chr1:228259521-228264213	chr1:228247991-228265800	TSSEA	23.0365	GUK1	0.714783	1	0.00236686
chr21:46181473-46189068	chr21:46178293-46189596	TSSEA	22.8114
chr18:3305018-3306697	chr18:3303614-3308112	TSSEA	22.6916	MYL12B	0.575652	1	0.0215237
chr14:59281638-59284675	chr14:59275102-59285403	TSSEA	22.6669	DACT1	0.640278	1	0.00747023
chr1:115997124-116002512	chr1:115996633-116003131	TSSEA	22.4645	NGF	0.731766	1	0.00122121
chr11:35483332-35487009	chr11:35482187-35487685	TSSEA	22.2931
chr22:19783535-19792055	chr22:19784548-19796694	TSSEA	21.9103	DGCR2	0.557078	2	0.0245267
chr22:19783535-19792055	chr22:19784548-19796694	TSSEA	21.9103	CDC45	0.500544	3	0.0465388
chr22:19783535-19792055	chr22:19784548-19796694	TSSEA	21.9103	TBX1	0.830721	1	9.7173e-05
chr22:19793215-19800557	chr22:19784548-19796694	TSSEA	21.9103	DGCR2	0.557078	2	0.0245267
chr22:19793215-19800557	chr22:19784548-19796694	TSSEA	21.9103	CDC45	0.500544	3	0.0465388
chr22:19793215-19800557	chr22:19784548-19796694	TSSEA	21.9103	TBX1	0.830721	1	9.7173e-05
chr12:118112426-118115463	chr12:118112853-118126813	TSSEA	21.9073
chr9:95477034-95483242	chr9:95478922-95486420	TSSEA	21.8215
chr9:95483490-95488279	chr9:95478922-95486420	TSSEA	21.8215
chr12:50201389-50204259	chr12:50201550-50203548	TSSEA	21.7436
chr11:115513701-115517962	chr11:115515407-115517905	TSSEA	21.5699
chr2:130909145-130915707	chr2:130909660-130918658	TSSEA	21.4607
chr2:130917068-130921001	chr2:130909660-130918658	TSSEA	21.4607
chr11:64408208-64423141	chr11:64411939-64414937	TSSEA	21.3537
chr11:47181912-47188647	chr11:47182478-47194794	TSSEA	21.3436
chr14:101829876-101833110	chr14:101829631-101832629	TSSEA	21.3285	DIO3	0.661157	2	0.00522814
chr14:101829876-101833110	chr14:101829631-101832629	TSSEA	21.3285	DLK1	0.623607	3	0.00974587
chr14:101829876-101833110	chr14:101829631-101832629	TSSEA	21.3285	RTL1	0.670725	1	0.00437197
chr2:27210134-27212491	chr2:27209001-27213499	TSSEA	21.283	SLC35F6	0.53055	2	0.033614
chr2:27210134-27212491	chr2:27209001-27213499	TSSEA	21.283	KCNK3	0.806178	1	0.00019485
chr14:80677002-80678240	chr14:80670043-80677041	TSSEA	20.9604
chr15:27573098-27574391	chr15:27568825-27573323	TSSEA	20.726
chrX:152045272-152048856	chrX:152045019-152050017	TSSEA	20.5289	GABRA3	0.613911	1	0.011337
chrX:152045272-152048856	chrX:152045019-152050017	TSSEA	20.5289	ZNF185	0.553043	2	0.02807
chr1:24695141-24696600	chr1:24694872-24699870	TSSEA	20.3357
chr13:31325455-31327708	chr13:31324831-31328829	TSSEA	20.3133
chr5:115887854-115891377	chr5:115885338-115892836	TSSEA	20.2989	SEMA6A	0.603609	1	0.0131762
chr11:70075951-70078240	chr11:70071165-70078163	TSSEA	20.1679	PPFIA1	0.670581	2	0.00438011
chr11:70075951-70078240	chr11:70071165-70078163	TSSEA	20.1679	FADD	0.684348	1	0.00427662
chr11:12490205-12492021	chr11:12489389-12492887	TSSEA	20.1545	PARVA	0.71913	1	0.0021566
chr20:44573373-44581743	chr20:44575522-44579020	TSSEA	20.0896
chr18:34168939-34172446	chr18:34168787-34173285	TSSEA	19.8049
chr17:32075066-32079008	chr17:32074234-32079732	TSSEA	19.7949
chr8:77686981-77689388	chr8:77686146-77694644	TSSEA	19.7938	ZFHX4	0.734073	1	0.00116643
chr5:176237734-176247513	chr5:176238043-176246541	TSSEA	19.7756	GPRIN1	0.804263	2	0.00019485
chr5:176237734-176247513	chr5:176238043-176246541	TSSEA	19.7756	PRELID1	0.687976	5	0.00315055
chr5:176237734-176247513	chr5:176238043-176246541	TSSEA	19.7756	UNC5A	0.785124	3	0.000307861
chr5:176237734-176247513	chr5:176238043-176246541	TSSEA	19.7756	RGS14	0.507826	10	0.0454513
chr5:176237734-176247513	chr5:176238043-176246541	TSSEA	19.7756	MXD3	0.607485	8	0.0124611
chr5:176237734-176247513	chr5:176238043-176246541	TSSEA	19.7756	TSPAN17	0.839061	1	6.98272e-05
chr5:176237734-176247513	chr5:176238043-176246541	TSSEA	19.7756	TMED9	0.655652	7	0.00701025
chr5:176237734-176247513	chr5:176238043-176246541	TSSEA	19.7756	LMAN2	0.666957	6	0.00580454
chr5:176237734-176247513	chr5:176238043-176246541	TSSEA	19.7756	B4GALT7	0.697391	4	0.00335437
chr5:176237734-176247513	chr5:176238043-176246541	TSSEA	19.7756	DDX41	0.579691	9	0.0184512
chr7:150823587-150841840	chr7:150833802-150840800	TSSEA	19.6852
chr4:3581833-3584300	chr4:3573314-3590624	TSSEA	19.6786
chr17:80965425-80972260	chr17:80965794-80971292	TSSEA	19.552
chr12:114004162-114008455	chr12:114004343-114009341	TSSEA	19.4308	SDSL	0.652316	1	0.00609285
chr2:127805953-127812998	chr2:127807941-127825317	TSSEA	19.4278
chr2:127813164-127818773	chr2:127807941-127825317	TSSEA	19.4278
chr2:127820533-127830126	chr2:127807941-127825317	TSSEA	19.4278
chr17:851374-852369	chr17:846316-858314	TSSEA	19.3962	NXN	0.70798	1	0.00207808
chr17:852477-854386	chr17:846316-858314	TSSEA	19.3962	NXN	0.70798	1	0.00207808
chr12:75957507-75958995	chr12:75957331-75965329	TSSEA	19.3403
chr21:45625611-45629428	chr21:45622559-45640689	TSSEA	19.3045	RRP1	0.562609	7	0.0250719
chr21:45625611-45629428	chr21:45622559-45640689	TSSEA	19.3045	PFKL	0.881739	1	0.00019485
chr21:45625611-45629428	chr21:45622559-45640689	TSSEA	19.3045	C21orf33	0.627826	5	0.0107195
chr21:45625611-45629428	chr21:45622559-45640689	TSSEA	19.3045	ICOSLG	0.784953	2	0.000308947
chr21:45625611-45629428	chr21:45622559-45640689	TSSEA	19.3045	PWP2	0.754676	3	0.000702648
chr21:45625611-45629428	chr21:45622559-45640689	TSSEA	19.3045	TRPM2	0.573043	6	0.0222131
chr21:45625611-45629428	chr21:45622559-45640689	TSSEA	19.3045	LRRC3	0.656807	4	0.00564675
chr10:95608525-95611378	chr10:95608136-95612634	TSSEA	19.2
chr4:6381271-6388712	chr4:6384431-6388429	TSSEA	19.0977
chr1:48963580-48967093	chr1:48964057-48967555	TSSEA	19.0852	SPATA6	0.590435	1	0.0179161
chr17:772096-773759	chr17:753574-774243	TSSEA	19.0102
chr14:101098993-101109212	chr14:101100922-101105920	TSSEA	18.7411	AL117190.2	0.509193	4	0.042495
chr14:101098993-101109212	chr14:101100922-101105920	TSSEA	18.7411	DLK1	0.601011	3	0.0137203
chr14:101098993-101109212	chr14:101100922-101105920	TSSEA	18.7411	DIO3	0.729547	1	0.00129118
chr14:101098993-101109212	chr14:101100922-101105920	TSSEA	18.7411	RTL1	0.694708	2	0.00274709
chr2:98796757-98799145	chr2:98791821-98800319	TSSEA	18.6753
chr12:115254796-115256593	chr12:115249697-115256695	TSSEA	18.6286	TBX3	0.816362	1	0.000158535
chr16:86134203-86136284	chr16:86133153-86137651	TSSEA	18.3837
chr7:121938797-121948014	chr7:121939355-121942853	TSSEA	18.3444
chr2:220425336-220428816	chr2:220414580-220426578	TSSEA	18.2958
chr7:34400684-34403089	chr7:34399314-34403812	TSSEA	18.2421
chr5:150529481-150531627	chr5:150528430-150533928	TSSEA	18.2317
chr15:65009748-65011859	chr15:65009769-65011767	TSSEA	18.2125
chr4:8236673-8244993	chr4:8243974-8266009	TSSEA	18.1956	HTRA3	0.807659	1	0.00019485
chr4:8236673-8244993	chr4:8243974-8266009	TSSEA	18.1956	AFAP1	0.516649	2	0.039237
chr4:8262201-8265532	chr4:8243974-8266009	TSSEA	18.1956	HTRA3	0.807659	1	0.00019485
chr4:8262201-8265532	chr4:8243974-8266009	TSSEA	18.1956	AFAP1	0.516649	2	0.039237
chr19:10664056-10666629	chr19:10663484-10668346	TSSEA	18.1681
chr7:2726578-2731277	chr7:2717827-2727308	TSSEA	17.7483	AMZ1	0.614531	1	0.0112381
chr8:133411871-133415530	chr8:133411224-133415722	TSSEA	17.4752	SLA	0.574663	2	0.0197412
chr8:133411871-133415530	chr8:133411224-133415722	TSSEA	17.4752	KCNQ3	0.715716	1	0.00176487
chr3:55856119-55859189	chr3:55854737-55858735	TSSEA	17.2949	ERC2	0.676978	1	0.0038991
chr3:55856119-55859189	chr3:55854737-55858735	TSSEA	17.2949	WNT5A	0.616522	2	0.012613
chr1:22643725-22647203	chr1:22643315-22656313	TSSEA	17.0684
chr9:138602047-138606244	chr9:138592247-138605358	TSSEA	16.9772	OLFM1	0.548696	3	0.029502
chr9:138602047-138606244	chr9:138592247-138605358	TSSEA	16.9772	C9orf69	0.615652	1	0.0127697
chr9:138602047-138606244	chr9:138592247-138605358	TSSEA	16.9772	QSOX2	0.520548	5	0.0376215
chr9:138602047-138606244	chr9:138592247-138605358	TSSEA	16.9772	UBAC1	0.585217	2	0.0191911
chr9:138602047-138606244	chr9:138592247-138605358	TSSEA	16.9772	CAMSAP1	0.506632	6	0.0436758
chr9:138602047-138606244	chr9:138592247-138605358	TSSEA	16.9772	MRPS2	0.534899	4	0.0320233
chr13:110821130-110824910	chr13:110821705-110824703	TSSEA	16.964
chr5:170022712-170026356	chr5:170023891-170026889	TSSEA	16.9281
chr10:102889740-102897544	chr10:102894853-102901478	TSSEA	16.8808	TLX1	0.739501	1	0.00102278
chr18:35124473-35129438	chr18:35124995-35129493	TSSEA	16.8366
chr8:126581071-126582999	chr8:126580109-126584607	TSSEA	16.6513	TRIB1	0.586957	1	0.0187434
chr13:101324015-101326510	chr13:101317388-101326398	TSSEA	16.5899	TMTC4	0.773212	1	0.00043264
chr2:220492481-220498817	chr2:220493997-220508995	TSSEA	16.5586	SLC4A3	0.559687	1	0.0238119
chr6:166259203-166264455	chr6:166259185-166264183	TSSEA	16.363	PDE10A	0.67537	1	0.00401898
chr8:348475-351278	chr8:340318-351508	TSSEA	16.2455
chrX:149380815-149382225	chrX:149381025-149389591	TSSEA	16.1515
chr13:111354369-111356258	chr13:111353389-111357387	TSSEA	16.0844
chr4:813351-819901	chr4:815363-830026	TSSEA	15.7376
chr4:820373-831952	chr4:815363-830026	TSSEA	15.7376
chr8:82280715-82286692	chr8:82284429-82288927	TSSEA	15.7361	PMP2	0.773043	1	0.00058796
chr14:102653206-102654576	chr14:102649984-102654482	TSSEA	15.7306	WDR20	0.539365	1	0.0304182
chr2:10562874-10569225	chr2:10565485-10575342	TSSEA	15.6873	RRM2	0.569254	2	0.0211095
chr2:10562874-10569225	chr2:10565485-10575342	TSSEA	15.6873	HPCAL1	0.602609	1	0.0153042
chr1:232058458-232060766	chr1:232059077-232067136	TSSEA	15.5581	DISC1	0.54502	1	0.0284571
chr1:232064558-232066524	chr1:232059077-232067136	TSSEA	15.5581	DISC1	0.54502	1	0.0284571
chr22:49313556-49318943	chr22:49313455-49317953	TSSEA	15.4822
chr8:37670979-37675140	chr8:37671284-37674782	TSSEA	15.4738	GPR124	0.704026	1	0.00227248
chr8:37670979-37675140	chr8:37671284-37674782	TSSEA	15.4738	EIF4EBP1	0.671742	2	0.00429019
chr1:113710586-113714256	chr1:113710128-113714126	TSSEA	15.4633	MAGI3	0.722766	1	0.00150589
chr10:25136932-25141636	chr10:25137505-25145908	TSSEA	15.393
chr10:17009623-17011577	chr10:17009466-17011464	TSSEA	15.3467	STAM	0.617091	1	0.0107826
chr9:138777972-138783873	chr9:138782175-138784173	TSSEA	15.2732	QSOX2	0.517504	1	0.0388897
chr5:179508813-179513474	chr5:179508720-179512218	TSSEA	15.1538
chr12:2536603-2539864	chr12:2536988-2539986	TSSEA	15.0946	CACNA1C	0.657099	1	0.0056172
chr9:138104530-138121892	chr9:138107803-138117758	TSSEA	15.0844	UBAC1	0.613043	1	0.013229
chr9:138104530-138121892	chr9:138107803-138117758	TSSEA	15.0844	C9orf69	0.59913	2	0.0160506
chr9:138104530-138121892	chr9:138107803-138117758	TSSEA	15.0844	QSOX2	0.573603	4	0.0199991
chr9:138104530-138121892	chr9:138107803-138117758	TSSEA	15.0844	CAMSAP1	0.587954	3	0.0165144
chr9:138104530-138121892	chr9:138107803-138117758	TSSEA	15.0844	MRPS2	0.517504	6	0.0388897
chr9:138104530-138121892	chr9:138107803-138117758	TSSEA	15.0844	OLFM1	0.566087	5	0.0241254
chr10:11799003-11801931	chr10:11798336-11803834	TSSEA	15.0798
chr16:55296401-55299929	chr16:55291438-55300021	TSSEA	15.0774
chr18:10282733-10285471	chr18:10281994-10286992	TSSEA	14.9495	NAPG	0.549685	1	0.0269074
chr7:157630106-157635641	chr7:157632333-157642106	TSSEA	14.941
chr10:118591650-118597049	chr10:118592260-118596258	TSSEA	14.8136	KIAA1598	0.631304	1	0.0101711
chr21:45302270-45306186	chr21:45303381-45306379	TSSEA	14.8017	AGPAT3	0.549565	2	0.029235
chr21:45302270-45306186	chr21:45303381-45306379	TSSEA	14.8017	PWP2	0.498913	3	0.0473153
chr21:45302270-45306186	chr21:45303381-45306379	TSSEA	14.8017	PFKL	0.710435	1	0.00259054
chr9:134130932-134137765	chr9:134133330-134136328	TSSEA	14.7586
chr7:5335283-5339411	chr7:5335272-5347901	TSSEA	14.7082
chr17:17428019-17433898	chr17:17430233-17432731	TSSEA	14.6405	PEMT	0.574473	1	0.0197852
chr8:143248938-143264736	chr8:143253196-143263194	TSSEA	14.6276	PTP4A3	0.676669	1	0.0039223
chr9:92715642-92717977	chr9:92714519-92718517	TSSEA	14.3537
chr19:19557730-19559742	chr19:19557850-19560348	TSSEA	14.2195
chr1:24521709-24523322	chr1:24520907-24523905	TSSEA	14.2091	GRHL3	0.599304	1	0.0140468
chr17:11800887-11804847	chr17:11801044-11804542	TSSEA	14.0976
chr12:76346589-76348610	chr12:76345730-76349228	TSSEA	14.0633
chr1:96671463-96672966	chr1:96671334-96681278	TSSEA	14.0357
chr20:1074856-1076272	chr20:1066976-1076985	TSSEA	14.0319	RSPO4	0.616924	2	0.0108141
chr20:1074856-1076272	chr20:1066976-1076985	TSSEA	14.0319	TMEM74B	0.636799	1	0.00791576
chr21:46992985-47001896	chr21:46991011-47001154	TSSEA	13.9029	COL6A1	0.65449	2	0.00586734
chr21:46992985-47001896	chr21:46991011-47001154	TSSEA	13.9029	PCBP3	0.730594	1	0.00125818
chr18:77508206-77512130	chr18:77507048-77512546	TSSEA	13.8959
chr8:22483199-22488277	chr8:22485520-22488018	TSSEA	13.8476
chr5:1292509-1295040	chr5:1279021-1294489	TSSEA	13.8399
chr1:161227503-161231567	chr1:161229436-161237911	TSSEA	13.7601	ADAMTS4	0.614314	1	0.0112816
chr1:161227503-161231567	chr1:161229436-161237911	TSSEA	13.7601	FCER1G	0.570559	2	0.0207914
chr11:120544210-120546365	chr11:120543596-120548094	TSSEA	13.6974	TMEM136	0.502718	1	0.045498
chr22:45064783-45067046	chr22:45063135-45066133	TSSEA	13.6905
chr19:15223740-15228211	chr19:15220380-15226878	TSSEA	13.682
chr19:10837975-10839760	chr19:10837829-10839827	TSSEA	13.6641
chr4:53781471-53783164	chr4:53778288-53784286	TSSEA	13.6353	RASL11B	0.581866	1	0.0179161
chr8:665864-670570	chr8:666825-673549	TSSEA	13.6338
chr8:671292-673549	chr8:666825-673549	TSSEA	13.6338
chr14:77601021-77603086	chr14:77601002-77605000	TSSEA	13.5164
chr12:114840447-114845076	chr12:114828367-114843298	TSSEA	13.4921	TBX5	0.672448	1	0.00423537
chr16:88327362-88336659	chr16:88328081-88332579	TSSEA	13.4446	PIEZO1	0.557513	4	0.0243888
chr16:88327362-88336659	chr16:88328081-88332579	TSSEA	13.4446	ZC3H18	0.675799	2	0.00398464
chr16:88327362-88336659	chr16:88328081-88332579	TSSEA	13.4446	CTU2	0.527518	5	0.034775
chr16:88327362-88336659	chr16:88328081-88332579	TSSEA	13.4446	MVD	0.768863	1	0.000489939
chr16:88327362-88336659	chr16:88328081-88332579	TSSEA	13.4446	ZFPM1	0.637867	3	0.0077701
chr14:101617191-101619502	chr14:101616162-101620160	TSSEA	13.4402	DLK1	0.674206	3	0.00410678
chr14:101617191-101619502	chr14:101616162-101620160	TSSEA	13.4402	AL117190.2	0.614556	4	0.0112329
chr14:101617191-101619502	chr14:101616162-101620160	TSSEA	13.4402	RTL1	0.806043	1	0.00019485
chr14:101617191-101619502	chr14:101616162-101620160	TSSEA	13.4402	DIO3	0.746412	2	0.000864716
chr9:97351288-97357496	chr9:97350909-97357907	TSSEA	13.4033
chr9:128995379-128999914	chr9:128996145-129000143	TSSEA	13.3924	PBX3	0.716833	1	0.00172199
chr3:146687374-146689049	chr3:146685487-146689485	TSSEA	13.3004
chr9:138228275-138242570	chr9:138231372-138234370	TSSEA	13.2318	OLFM1	0.713043	1	0.00246081
chr9:138228275-138242570	chr9:138231372-138234370	TSSEA	13.2318	QSOX2	0.67232	2	0.00424559
chr9:138228275-138242570	chr9:138231372-138234370	TSSEA	13.2318	CAMSAP1	0.51446	5	0.0402004
chr9:138228275-138242570	chr9:138231372-138234370	TSSEA	13.2318	UBAC1	0.553043	4	0.02807
chr9:138228275-138242570	chr9:138231372-138234370	TSSEA	13.2318	C9orf69	0.613043	3	0.013229
chr16:88955013-88981714	chr16:88973649-88978647	TSSEA	13.2137	CDT1	0.505217	3	0.0466422
chr16:88955013-88981714	chr16:88973649-88978647	TSSEA	13.2137	ACSF3	0.593607	2	0.0152661
chr16:88955013-88981714	chr16:88973649-88978647	TSSEA	13.2137	TRAPPC2L	0.78017	1	0.000354972
chr7:34440211-34442118	chr7:34439931-34447429	TSSEA	13.1315
chr4:42647611-42649382	chr4:42638699-42649414	TSSEA	13.0595	ATP8A1	0.501739	1	0.0482215
chr12:65383978-65386874	chr12:65384381-65387879	TSSEA	13.0416	WIF1	0.550674	1	0.0265679
chr3:182217079-182220616	chr3:182216026-182219024	TSSEA	13.0301
chr5:89857350-89859896	chr5:89855159-89861657	TSSEA	13.0068
chr17:32350813-32352540	chr17:32349622-32353120	TSSEA	12.9583	CCL7	0.572978	2	0.020179
chr17:32350813-32352540	chr17:32349622-32353120	TSSEA	12.9583	ASIC2	0.638385	1	0.00770627
chr14:104200137-104206837	chr14:104199832-104203330	TSSEA	12.8797
chr18:44926485-44929894	chr18:44926826-44929824	TSSEA	12.7389
chr11:8301009-8308235	chr11:8303380-8306878	TSSEA	12.7298	LMO1	0.602707	1	0.013369
chr10:126345976-126351034	chr10:126340769-126350267	TSSEA	12.7114
chr17:15083006-15084555	chr17:15081855-15085353	TSSEA	12.6451	COX10	0.568508	1	0.0212941
chr3:49145589-49147775	chr3:49143310-49147308	TSSEA	12.6307
chr4:151080066-151082237	chr4:151078957-151084955	TSSEA	12.5768	DCLK2	0.733913	1	0.00156224
chr17:70761233-70762789	chr17:70759724-70763722	TSSEA	12.556	SSTR2	0.707826	1	0.00273059
chr18:55019030-55021905	chr18:55018939-55021437	TSSEA	12.4972
chr19:38740967-38746687	chr19:38741766-38745764	TSSEA	12.406	YIF1B	0.625353	1	0.00948876
chr19:38740967-38746687	chr19:38741766-38745764	TSSEA	12.406	PPP1R14A	0.580702	3	0.0181954
chr19:38740967-38746687	chr19:38741766-38745764	TSSEA	12.406	KCNK6	0.586777	2	0.0167847
chr14:104818289-104821195	chr14:104816657-104824342	TSSEA	12.3998	CDCA4	0.715746	1	0.0017636
chr14:104818289-104821195	chr14:104816657-104824342	TSSEA	12.3998	APOPT1	0.560583	4	0.0235592
chr14:104818289-104821195	chr14:104816657-104824342	TSSEA	12.3998	JAG2	0.712049	2	0.00190785
chr14:104818289-104821195	chr14:104816657-104824342	TSSEA	12.3998	AKT1	0.678408	3	0.00379847
chr14:104821338-104831485	chr14:104816657-104824342	TSSEA	12.3998	CDCA4	0.715746	1	0.0017636
chr14:104821338-104831485	chr14:104816657-104824342	TSSEA	12.3998	APOPT1	0.560583	4	0.0235592
chr14:104821338-104831485	chr14:104816657-104824342	TSSEA	12.3998	JAG2	0.712049	2	0.00190785
chr14:104821338-104831485	chr14:104816657-104824342	TSSEA	12.3998	AKT1	0.678408	3	0.00379847
chr5:6423147-6424164	chr5:6423244-6433274	TSSEA	12.3979	SRD5A1	0.733203	1	0.00118746
chr5:6423147-6424164	chr5:6423244-6433274	TSSEA	12.3979	UBE2QL1	0.608525	2	0.0122821
chr18:9428005-9430336	chr18:9427902-9436212	TSSEA	12.3732
chr1:23002162-23010312	chr1:23003290-23011288	TSSEA	12.3352
chr3:147097215-147099426	chr3:147097561-147098559	TSSEA	12.2245
chr21:45604082-45607447	chr21:45604746-45611389	TSSEA	12.1954	LRRC3	0.65434	4	0.00588608
chr21:45604082-45607447	chr21:45604746-45611389	TSSEA	12.1954	C21orf33	0.614047	5	0.0113064
chr21:45604082-45607447	chr21:45604746-45611389	TSSEA	12.1954	RRP1	0.534464	6	0.0321627
chr21:45604082-45607447	chr21:45604746-45611389	TSSEA	12.1954	ICOSLG	0.787734	1	0.0002853
chr21:45604082-45607447	chr21:45604746-45611389	TSSEA	12.1954	PFKL	0.768863	3	0.000489939
chr21:45604082-45607447	chr21:45604746-45611389	TSSEA	12.1954	PWP2	0.783772	2	0.000321778
chr20:8558142-8559792	chr20:8553553-8561226	TSSEA	12.1917	PLCB1	0.774516	1	0.000416691
chr4:53703328-53706559	chr4:53702572-53708718	TSSEA	12.1898	RASL11B	0.801044	1	0.00019485
chr10:105205445-105207872	chr10:105205318-105207816	TSSEA	12.1826
chr1:878081-884117	chr1:878720-880218	TSSEA	12.1622
chr2:16510876-16512889	chr2:16509947-16512945	TSSEA	12.0029
chr1:48161772-48164210	chr1:48152675-48164973	TSSEA	11.9116
chr11:76016494-76020320	chr11:76016804-76022802	TSSEA	11.8494	WNT11	0.612005	4	0.0116717
chr11:76016494-76020320	chr11:76016804-76022802	TSSEA	11.8494	PRKRIR	0.674206	2	0.00410678
chr11:76016494-76020320	chr11:76016804-76022802	TSSEA	11.8494	LRRC32	0.77425	1	0.000420804
chr11:76016494-76020320	chr11:76016804-76022802	TSSEA	11.8494	UVRAG	0.493258	5	0.0499912
chr11:76016494-76020320	chr11:76016804-76022802	TSSEA	11.8494	SERPINH1	0.652316	3	0.00609285
chr10:132880253-132883937	chr10:132880421-132883919	TSSEA	11.8491
chr11:57555079-57556747	chr11:57553844-57557842	TSSEA	11.7829
chr1:156129623-156133597	chr1:156129286-156133284	TSSEA	11.7488
chr16:2109386-2116548	chr16:2106817-2110815	TSSEA	11.7274
chr12:128909425-128911401	chr12:128907777-128913775	TSSEA	11.7121	TMEM132C	0.909091	1	2.33443e-06
chr15:42441798-42448161	chr15:42443140-42451138	TSSEA	11.7061
chr10:35852883-35855541	chr10:35853355-35855353	TSSEA	11.6807
chr2:171360521-171362000	chr2:171358498-171363496	TSSEA	11.6353	SP5	0.557978	1	0.0243065
chr8:19485677-19488069	chr8:19485437-19487935	TSSEA	11.63	CSGALNACT1	0.875408	1	1.32339e-05
chr4:153858857-153860387	chr4:153855970-153860968	TSSEA	11.5572	FHDC1	0.894061	1	4.60577e-06
chr1:54715193-54718089	chr1:54715342-54718840	TSSEA	11.5464
chr7:75316394-75318846	chr7:75315908-75318906	TSSEA	11.5241
chr16:57607653-57613457	chr16:57610158-57613156	TSSEA	11.5011	GPR56	0.683192	1	0.00346227
chr14:101045216-101049833	chr14:101046809-101048307	TSSEA	11.457	RTL1	0.812809	1	0.000177278
chr14:101045216-101049833	chr14:101046809-101048307	TSSEA	11.457	AL117190.2	0.538752	3	0.0306481
chr14:101045216-101049833	chr14:101046809-101048307	TSSEA	11.457	DLK1	0.538388	4	0.0307567
chr14:101045216-101049833	chr14:101046809-101048307	TSSEA	11.457	DIO3	0.677686	2	0.0038523
chr8:37531764-37533518	chr8:37532487-37536485	TSSEA	11.4359
chr2:2509081-2512277	chr2:2508600-2512098	TSSEA	11.3982
chr19:54654973-54658203	chr19:54650426-54660424	TSSEA	11.3269
chr11:1294746-1302474	chr11:1291055-1299534	TSSEA	11.2829
chr5:170920427-170924051	chr5:170921735-170923233	TSSEA	11.2691	FGF18	0.736412	1	0.0011034
chr5:170920427-170924051	chr5:170921735-170923233	TSSEA	11.2691	STK10	0.494558	2	0.0493688
chr14:101285530-101312798	chr14:101285882-101294880	TSSEA	11.2505	RTL1	0.652683	2	0.00605981
chr14:101285530-101312798	chr14:101285882-101294880	TSSEA	11.2505	AL117190.2	0.565825	4	0.0220637
chr14:101285530-101312798	chr14:101285882-101294880	TSSEA	11.2505	DLK1	0.589875	3	0.0161119
chr14:101285530-101312798	chr14:101285882-101294880	TSSEA	11.2505	DIO3	0.815137	1	0.000163939
chr8:782607-785295	chr8:782322-786320	TSSEA	11.2494
chr1:5905724-5911231	chr1:5906922-5911920	TSSEA	11.1597	KCNAB2	0.499348	1	0.047075
chr19:19037777-19041150	chr19:19039499-19041997	TSSEA	11.0447
chr19:22805499-22807232	chr19:22803841-22805839	TSSEA	10.9872	ZNF728	0.513515	3	0.0406075
chr19:22805499-22807232	chr19:22803841-22805839	TSSEA	10.9872	ZNF257	0.729883	1	0.00127963
chr19:22805499-22807232	chr19:22803841-22805839	TSSEA	10.9872	ZNF676	0.554226	2	0.0254093
chr6:137277619-137278947	chr6:137277897-137285667	TSSEA	10.9401
chr18:10659490-10661717	chr18:10659850-10660848	TSSEA	10.7864
chr12:128892782-128894356	chr12:128892782-128894780	TSSEA	10.7693	TMEM132C	0.890387	1	5.95295e-06
chr16:23418193-23421673	chr16:23419159-23420657	TSSEA	10.6841
chr14:104848222-104860896	chr14:104848895-104855893	TSSEA	10.6793	CDCA4	0.588389	2	0.0164093
chr14:104848222-104860896	chr14:104848895-104855893	TSSEA	10.6793	AKT1	0.547826	3	0.0297864
chr14:104848222-104860896	chr14:104848895-104855893	TSSEA	10.6793	KIF26A	0.504352	4	0.0447289
chr14:104848222-104860896	chr14:104848895-104855893	TSSEA	10.6793	JAG2	0.741466	1	0.000974063
chr17:73423779-73425656	chr17:73423588-73425586	TSSEA	10.646	CASKIN2	0.772777	1	0.000438263
chr5:124531641-124533191	chr5:124531311-124536809	TSSEA	10.6149	ZNF608	0.584348	1	0.0193797
chr11:11241283-11243277	chr11:11231337-11248551	TSSEA	10.5956
chr7:157721516-157727145	chr7:157721665-157726163	TSSEA	10.5499	NCAPG2	0.62087	1	0.0118547
chr5:1443774-1448596	chr5:1446282-1450280	TSSEA	10.499	SLC6A3	0.552852	2	0.0258553
chr5:1443774-1448596	chr5:1446282-1450280	TSSEA	10.499	LPCAT1	0.615184	1	0.0111199
chr14:102246423-102248681	chr14:102247010-102250791	TSSEA	10.3918	PPP2R5C	0.507937	1	0.043056
chr15:27643619-27645376	chr15:27642549-27646547	TSSEA	10.348
chr14:69050095-69054741	chr14:69051010-69053008	TSSEA	10.2671
chr8:126754210-126756026	chr8:126753935-126756433	TSSEA	10.1988
chr16:86109272-86114621	chr16:86108795-86114793	TSSEA	10.1831
chr6:42103653-42105557	chr6:42097006-42105984	TSSEA	10.1825
chr21:45820247-45823914	chr21:45821497-45825495	TSSEA	10.0871
chr2:230280709-230283807	chr2:230280615-230288294	TSSEA	10.0446	DNER	0.508696	2	0.0450664
chr2:230280709-230283807	chr2:230280615-230288294	TSSEA	10.0446	PID1	0.765115	1	0.000542387
chr3:127364979-127367615	chr3:127364281-127368279	TSSEA	9.97254	PODXL2	0.650435	1	0.00760266
chr3:127364979-127367615	chr3:127364281-127368279	TSSEA	9.97254	KBTBD12	0.634783	2	0.0096667
chr3:127364979-127367615	chr3:127364281-127368279	TSSEA	9.97254	MGLL	0.589565	3	0.018119
chr19:30560166-30562864	chr19:30560337-30562835	TSSEA	9.89785
chr3:124277562-124279423	chr3:124274507-124283005	TSSEA	9.85495
chr3:124280519-124282342	chr3:124274507-124283005	TSSEA	9.85495
chr20:34994402-34998061	chr20:34996385-34998883	TSSEA	9.85409	TGIF2	0.593043	1	0.0173316
chr20:34994402-34998061	chr20:34996385-34998883	TSSEA	9.85409	DSN1	0.517391	2	0.0412655
chr20:60302850-60308073	chr20:60303519-60312199	TSSEA	9.85409
chr20:60308134-60314398	chr20:60303519-60312199	TSSEA	9.85409
chr7:97840663-97848166	chr7:97842208-97848206	TSSEA	9.83686
chr18:56451234-56453198	chr18:56448255-56453803	TSSEA	9.66615	ZNF532	0.521966	1	0.037004
chr1:244216398-244221780	chr1:244220447-244222445	TSSEA	9.62505	ZBTB18	0.803478	1	0.000245256
chr7:157357491-157359834	chr7:157353023-157358471	TSSEA	9.47143
chr8:51364201-51365866	chr8:51361971-51366469	TSSEA	9.44817
chr16:2498793-2504782	chr16:2499122-2502120	TSSEA	9.4185
chr4:91047598-91050389	chr4:91049292-91050290	TSSEA	9.33917	CCSER1	0.493693	1	0.0497906
chr5:369760-373941	chr5:372095-375093	TSSEA	9.28183	NKD2	0.547826	4	0.0297864
chr5:369760-373941	chr5:372095-375093	TSSEA	9.28183	TRIP13	0.635494	1	0.00807999
chr5:369760-373941	chr5:372095-375093	TSSEA	9.28183	BRD9	0.510981	5	0.0416891
chr5:369760-373941	chr5:372095-375093	TSSEA	9.28183	SLC12A7	0.621739	2	0.0117152
chr5:369760-373941	chr5:372095-375093	TSSEA	9.28183	CTD-2228K2.5	0.581739	3	0.0200235
chr5:374066-376724	chr5:372095-375093	TSSEA	9.28183	NKD2	0.547826	4	0.0297864
chr5:374066-376724	chr5:372095-375093	TSSEA	9.28183	TRIP13	0.635494	1	0.00807999
chr5:374066-376724	chr5:372095-375093	TSSEA	9.28183	BRD9	0.510981	5	0.0416891
chr5:374066-376724	chr5:372095-375093	TSSEA	9.28183	SLC12A7	0.621739	2	0.0117152
chr5:374066-376724	chr5:372095-375093	TSSEA	9.28183	CTD-2228K2.5	0.581739	3	0.0200235
chr5:179238679-179240232	chr5:179234845-179240792	TSSEA	9.24078
chr14:83377920-83379060	chr14:83377484-83382982	TSSEA	9.21549
chr2:150298159-150300047	chr2:150297306-150300804	TSSEA	9.15621	LYPD6	0.605481	1	0.0128374
chr10:135054342-135066857	chr10:135058586-135064084	TSSEA	9.13388	INPP5A	0.729565	1	0.0017234
chr10:135054342-135066857	chr10:135058586-135064084	TSSEA	9.13388	DPYSL4	0.656522	2	0.00691747
chr7:75046754-75049906	chr7:75045931-75049429	TSSEA	9.12643
chrX:39794309-39796206	chrX:39793987-39797485	TSSEA	9.11103	TSPAN7	0.617391	1	0.0124585
chr2:16833245-16835062	chr2:16833057-16835055	TSSEA	9.10808
chr2:2764458-2774576	chr2:2766980-2774478	TSSEA	9.09593
chr17:43908645-43920178	chr17:43915693-43918191	TSSEA	9.08307
chr7:149487589-149491319	chr7:149488081-149492579	TSSEA	9.02326
chr7:149491873-149495916	chr7:149488081-149492579	TSSEA	9.02326
chr7:73855294-73860638	chr7:73855914-73858412	TSSEA	8.99696	ELN	0.529246	1	0.0340917
chr2:15886988-15889258	chr2:15887095-15891593	TSSEA	8.93521
chr12:132911263-132925364	chr12:132911359-132914857	TSSEA	8.9135
chr8:32636685-32638650	chr8:32636301-32638299	TSSEA	8.9093
chr2:149060569-149061338	chr2:149060759-149064257	TSSEA	8.88604
chr1:74969639-74972726	chr1:74969178-74971676	TSSEA	8.80359
chr10:133891936-133893148	chr10:133892114-133893112	TSSEA	8.71222	JAKMIP3	0.49913	1	0.0493873
chr12:129328571-129331934	chr12:129328956-129331954	TSSEA	8.69108	TMEM132C	0.568414	1	0.0213229
chr4:1533162-1540121	chr4:1535348-1550886	TSSEA	8.59504
chr4:1548254-1560385	chr4:1535348-1550886	TSSEA	8.59504
chr11:69642519-69644559	chr11:69641856-69650651	TSSEA	8.54349
chr22:43163654-43166858	chr22:43163631-43167450	TSSEA	8.41324	A4GALT	0.588389	1	0.0164093
chr12:24381076-24384187	chr12:24381429-24384927	TSSEA	8.41136
chr1:94040239-94045666	chr1:94041887-94042885	TSSEA	8.39893
chr14:21549234-21550951	chr14:21549716-21553714	TSSEA	8.36591
chr20:29550213-29552557	chr20:29551088-29553086	TSSEA	8.29377
chr15:77978140-77982270	chr15:77979753-77981751	TSSEA	8.25558	HMG20A	0.543398	2	0.029018
chr15:77978140-77982270	chr15:77979753-77981751	TSSEA	8.25558	LINGO1	0.760931	1	0.000601996
chr16:27335241-27337042	chr16:27335851-27336849	TSSEA	8.2088	IL4R	0.837391	1	0.00019485
chr4:8885676-8902978	chr4:8893728-8896226	TSSEA	8.1949
chr19:3608582-3616393	chr19:3609041-3611539	TSSEA	8.19088
chr5:82937124-82938589	chr5:82936826-82943302	TSSEA	8.17151
chr1:21816985-21818300	chr1:21816455-21819953	TSSEA	8.08688	RAP1GAP	0.749565	1	0.000799204
chr1:21816985-21818300	chr1:21816455-21819953	TSSEA	8.08688	ALPL	0.555072	2	0.0251366
chr7:44372521-44375495	chr7:44372378-44376376	TSSEA	8.05335	CAMK2B	0.793651	1	0.000233589
chr7:44372521-44375495	chr7:44372378-44376376	TSSEA	8.05335	YKT6	0.504348	2	0.0470252
chr17:13423773-13425297	chr17:13423476-13425974	TSSEA	8.00239	COX10	0.508047	2	0.0430198
chr17:13423773-13425297	chr17:13423476-13425974	TSSEA	8.00239	HS3ST3A1	0.675805	1	0.00398464
chr1:152154997-152156522	chr1:152153590-152158088	TSSEA	7.99937
chr17:78411146-78414373	chr17:78410690-78414188	TSSEA	7.9929	ARL16	0.602609	2	0.0153042
chr17:78411146-78414373	chr17:78410690-78414188	TSSEA	7.9929	RP11-1055B8.7	0.725849	1	0.00140557
chr17:78411146-78414373	chr17:78410690-78414188	TSSEA	7.9929	CCDC137	0.556643	3	0.0246385
chr17:78411146-78414373	chr17:78410690-78414188	TSSEA	7.9929	C17orf70	0.53913	4	0.0327814
chr5:71780863-71782341	chr5:71780352-71782850	TSSEA	7.9563
chr8:142722990-142744320	chr8:142735606-142738604	TSSEA	7.90033	PTP4A3	0.578512	1	0.0187434
chr10:36638017-36640707	chr10:36637521-36640519	TSSEA	7.8985
chr5:178876993-178880414	chr5:178876756-178880254	TSSEA	7.8625	ADAMTS2	0.76468	1	0.000548585
chr17:69480821-69483107	chr17:69480283-69483281	TSSEA	7.82627
chr3:56493151-56494681	chr3:56492214-56495712	TSSEA	7.78067	ERC2	0.668193	1	0.00457871
chr15:89888800-89890863	chr15:89888533-89890531	TSSEA	7.76023	TICRR	0.715938	1	0.00175902
chr15:89888800-89890863	chr15:89888533-89890531	TSSEA	7.76023	ZNF710	0.655918	2	0.00573206
chr10:33841644-33843925	chr10:33841674-33844672	TSSEA	7.70374	NRP1	0.651862	1	0.00614494
chr2:240465331-240468863	chr2:240465599-240468097	TSSEA	7.7003	HDAC4	0.525217	2	0.0380217
chr2:240465331-240468863	chr2:240465599-240468097	TSSEA	7.7003	GPC1	0.694783	1	0.00353673
chr12:76043646-76045891	chr12:76043291-76046289	TSSEA	7.67352
chr10:128770051-128772131	chr10:128769384-128772382	TSSEA	7.6041	DOCK1	0.690015	2	0.00301847
chr10:128770051-128772131	chr10:128769384-128772382	TSSEA	7.6041	ADAM12	0.698282	1	0.00255595
chr2:3289096-3294948	chr2:3291001-3294499	TSSEA	7.53057
chr21:45665138-45672169	chr21:45663035-45670064	TSSEA	7.44767	PWP2	0.714224	4	0.00182031
chr21:45665138-45672169	chr21:45663035-45670064	TSSEA	7.44767	PFKL	0.761739	3	0.000788382
chr21:45665138-45672169	chr21:45663035-45670064	TSSEA	7.44767	ICOSLG	0.763209	2	0.000568983
chr21:45665138-45672169	chr21:45663035-45670064	TSSEA	7.44767	LRRC3	0.829056	1	0.000100159
chr21:45665138-45672169	chr21:45663035-45670064	TSSEA	7.44767	RRP1	0.548696	5	0.029502
chr7:113011147-113012391	chr7:113010098-113013596	TSSEA	7.39929	GPR85	0.703937	1	0.00227621
chr2:9892439-9899577	chr2:9897355-9898353	TSSEA	7.39727
chr19:7234716-7236039	chr19:7230172-7236485	TSSEA	7.38196	CAMSAP3	0.513267	2	0.0407216
chr19:7234716-7236039	chr19:7230172-7236485	TSSEA	7.38196	INSR	0.524348	1	0.0383837
chr2:177824290-177826137	chr2:177823627-177826625	TSSEA	7.34452
chr11:126738922-126741475	chr11:126739467-126741465	TSSEA	7.33045
chr1:11937285-11942301	chr1:11939694-11942192	TSSEA	7.32877	MTHFR	0.774081	2	0.000422594
chr1:11937285-11942301	chr1:11939694-11942192	TSSEA	7.32877	MIIP	0.603175	6	0.0132598
chr1:11937285-11942301	chr1:11939694-11942192	TSSEA	7.32877	PLOD1	0.631007	5	0.00869104
chr1:11937285-11942301	chr1:11939694-11942192	TSSEA	7.32877	PTCHD2	0.566891	7	0.0217465
chr1:11937285-11942301	chr1:11939694-11942192	TSSEA	7.32877	DRAXIN	0.762236	3	0.000584191
chr1:11937285-11942301	chr1:11939694-11942192	TSSEA	7.32877	MAD2L2	0.824706	1	0.000119704
chr1:11937285-11942301	chr1:11939694-11942192	TSSEA	7.32877	MFN2	0.717547	4	0.00169369
chr8:60971485-60974132	chr8:60971104-60974102	TSSEA	7.31769	CA8	0.493252	1	0.0499912
chr11:125008159-125012672	chr11:125007766-125011764	TSSEA	7.29095
chr7:363636-368664	chr7:365977-367975	TSSEA	7.27017
chr16:89664665-89670027	chr16:89666253-89669751	TSSEA	7.26165
chr4:1489689-1498339	chr4:1492530-1496528	TSSEA	7.24863
chr1:67021036-67023316	chr1:67021326-67022824	TSSEA	7.23149	SGIP1	0.718261	1	0.00220067
chr1:87821010-87823794	chr1:87821377-87826352	TSSEA	7.18296	LMO4	0.538495	1	0.0307246
chr3:117340510-117342174	chr3:117340003-117342501	TSSEA	7.14267
chr5:100235606-100239637	chr5:100236560-100237058	TSSEA	7.10742	ST8SIA4	0.732492	1	0.00120324
chr6:164130266-164131647	chr6:164130126-164132124	TSSEA	7.09141
chr4:5858220-5862377	chr4:5858898-5861896	TSSEA	7.07694
chr6:163709554-163710566	chr6:163706120-163711618	TSSEA	6.97328	PARK2	0.552729	1	0.0258681
chr6:163709554-163710566	chr6:163706120-163711618	TSSEA	6.97328	QKI	0.514783	2	0.0423449
chr12:118019635-118022678	chr12:118020749-118023747	TSSEA	6.96267	KSR2	0.651011	1	0.00623165
chr12:118019635-118022678	chr12:118020749-118023747	TSSEA	6.96267	NOS1	0.494455	2	0.0493873
chr12:56558716-56559789	chr12:56557951-56559949	TSSEA	6.94997
chr13:109926387-109929182	chr13:109926928-109929426	TSSEA	6.84563
chrX:151809426-151812355	chrX:151809775-151811773	TSSEA	6.78525
chr13:111463148-111466550	chr13:111462853-111464851	TSSEA	6.76633	COL4A2	0.560244	2	0.0236461
chr13:111463148-111466550	chr13:111462853-111464851	TSSEA	6.76633	COL4A1	0.589822	1	0.016119
chr1:157059561-157063413	chr1:157059841-157062839	TSSEA	6.74557
chr1:113695067-113696805	chr1:113695363-113697361	TSSEA	6.74421	MAGI3	0.886957	1	0.00019485
chr1:27423682-27430086	chr1:27427181-27428679	TSSEA	6.73417
chr15:101846254-101850857	chr15:101845355-101850353	TSSEA	6.71919
chr17:4465544-4466593	chr17:4460172-4466376	TSSEA	6.66112
chr2:172995971-172997869	chr2:172995785-172998783	TSSEA	6.62889
chr8:143290486-143302706	chr8:143296554-143302379	TSSEA	6.62661	PTP4A3	0.688778	1	0.00309812
chr2:171516268-171517934	chr2:171515311-171518309	TSSEA	6.60499	FASTKD1	0.557998	2	0.0243028
chr2:171516268-171517934	chr2:171515311-171518309	TSSEA	6.60499	GAD1	0.505227	3	0.0443471
chr2:171516268-171517934	chr2:171515311-171518309	TSSEA	6.60499	SP5	0.79542	1	0.000221844
chr10:117922232-117924406	chr10:117922170-117924168	TSSEA	6.57698	GFRA1	0.547039	1	0.027783
chr7:581029-584650	chr7:579850-583155	TSSEA	6.56242
chr21:44358704-44362261	chr21:44358897-44360895	TSSEA	6.52128	SIK1	0.636502	2	0.00795238
chr21:44358704-44362261	chr21:44358897-44360895	TSSEA	6.52128	RRP1B	0.685665	1	0.00329559
chr11:76444750-76448447	chr11:76445505-76447003	TSSEA	6.49801	ACER3	0.601088	2	0.0137053
chr11:76444750-76448447	chr11:76445505-76447003	TSSEA	6.49801	TSKU	0.730083	1	0.00127391
chr4:8115360-8117639	chr4:8108386-8117164	TSSEA	6.40263	AFAP1	0.530666	2	0.0335741
chr4:8115360-8117639	chr4:8108386-8117164	TSSEA	6.40263	HTRA3	0.692324	1	0.00287756
chr17:19206391-19208493	chr17:19206669-19208167	TSSEA	6.40184
chr20:36786238-36787892	chr20:36786175-36788173	TSSEA	6.39523	TGM2	0.779904	1	0.000358127
chr20:36786238-36787892	chr20:36786175-36788173	TSSEA	6.39523	FAM83D	0.60322	2	0.013258
chr9:126166591-126171518	chr9:126163304-126169847	TSSEA	6.35896	NEK6	0.559687	1	0.0238119
chr2:237218068-237220904	chr2:237218530-237221028	TSSEA	6.31065
chr2:25500326-25505432	chr2:25504313-25505811	TSSEA	6.27941	KIF3C	0.54415	1	0.028783
chr16:54615614-54617465	chr16:54615780-54620278	TSSEA	6.24939
chr20:25316708-25318034	chr20:25316345-25318343	TSSEA	6.23232
chr15:51481759-51484127	chr15:51481188-51485186	TSSEA	6.22888
chr6:90885086-90886554	chr6:90884861-90887359	TSSEA	6.22585	BACH2	0.552099	1	0.0260958
chr11:117328059-117334790	chr11:117332346-117335344	TSSEA	6.20504
chr15:84024625-84026681	chr15:84024500-84026998	TSSEA	6.20005
chr12:130611902-130613986	chr12:130612500-130613498	TSSEA	6.16622
chr16:88104422-88108473	chr16:88105716-88107214	TSSEA	6.1584	ZFPM1	0.598868	1	0.0141201
chr16:87941505-87946996	chr16:87944349-87946347	TSSEA	6.1414	PIEZO1	0.802523	1	0.00019485
chr16:87941505-87946996	chr16:87944349-87946347	TSSEA	6.1414	ZC3H18	0.611135	2	0.0118236
chr16:87941505-87946996	chr16:87944349-87946347	TSSEA	6.1414	MVD	0.503697	4	0.0450607
chr16:87941505-87946996	chr16:87944349-87946347	TSSEA	6.1414	ZFPM1	0.600348	3	0.0138486
chr22:35195308-35197463	chr22:35195669-35197667	TSSEA	6.13036
chr7:7830539-7834374	chr7:7830626-7833124	TSSEA	6.10176
chr6:21652803-21654964	chr6:21653403-21655401	TSSEA	6.09046
chr5:150500863-150503012	chr5:150496701-150501928	TSSEA	6.08568
chr8:124237537-124240674	chr8:124237039-124238537	TSSEA	6.05912
chr14:24044435-24048519	chr14:24046767-24047265	TSSEA	6.05731
chr7:34786776-34789808	chr7:34787002-34790000	TSSEA	6.04149
chr9:99690089-99693076	chr9:99687661-99695159	TSSEA	5.99286
chr20:2670480-2673200	chr20:2670012-2672510	TSSEA	5.98985	EBF4	0.727313	1	0.00136014
chr20:2670480-2673200	chr20:2670012-2672510	TSSEA	5.98985	ITPA	0.62024	3	0.0102638
chr20:2670480-2673200	chr20:2670012-2672510	TSSEA	5.98985	DDRGK1	0.672035	2	0.00427224
chr20:2670480-2673200	chr20:2670012-2672510	TSSEA	5.98985	ADAM33	0.519809	4	0.0379211
chr10:118855712-118857090	chr10:118853904-118856902	TSSEA	5.97597	KIAA1598	0.684222	1	0.00339066
chr8:95372255-95373440	chr8:95371703-95374201	TSSEA	5.95454
chr14:102961208-102967441	chr14:102965616-102966614	TSSEA	5.94654
chr2:119899913-119901771	chr2:119900278-119906276	TSSEA	5.93226
chr19:1138093-1142842	chr19:1136279-1140001	TSSEA	5.92402	SBNO2	0.726778	1	0.0013803
chr19:1138093-1142842	chr19:1136279-1140001	TSSEA	5.92402	MIDN	0.604611	3	0.0129747
chr19:1138093-1142842	chr19:1136279-1140001	TSSEA	5.92402	ATP5D	0.572858	4	0.0202185
chr19:1138093-1142842	chr19:1136279-1140001	TSSEA	5.92402	HMHA1	0.674641	2	0.00407488
chr19:56612876-56615296	chr19:56612339-56614337	TSSEA	5.89856
chrX:68607233-68609395	chrX:68607384-68608882	TSSEA	5.88905
chr12:2033158-2038700	chr12:2033176-2037595	TSSEA	5.88234	CACNA1C	0.546641	1	0.0278797
chr11:72391214-72397491	chr11:72396744-72404790	TSSEA	5.87531
chr18:35242394-35244169	chr18:35242264-35250254	TSSEA	5.84217
chr20:54697607-54700074	chr20:54698013-54700511	TSSEA	5.84179	CBLN4	0.692376	1	0.00287756
chr9:84069922-84072043	chr9:84069248-84072246	TSSEA	5.82723	TLE1	0.565217	1	0.0243485
chr16:65104293-65106792	chr16:65104766-65105264	TSSEA	5.79744
chr15:101654228-101657254	chr15:101655253-101656251	TSSEA	5.7805	CHSY1	0.536204	1	0.0315564
chr12:125014867-125018624	chr12:125013386-125016762	TSSEA	5.74944
chr11:67405908-67410587	chr11:67407783-67413980	TSSEA	5.74768
chr2:112788826-112791192	chr2:112788117-112789615	TSSEA	5.71064
chr6:108323270-108324906	chr6:108322640-108325138	TSSEA	5.69852	OSTM1	0.604914	1	0.0129082
chr12:108792094-108795035	chr12:108793687-108794185	TSSEA	5.66039
chr2:203019418-203020961	chr2:203019069-203021067	TSSEA	5.64706
chr4:8836324-8841425	chr4:8838202-8841200	TSSEA	5.64387
chr12:115236943-115238421	chr12:115236958-115238956	TSSEA	5.52984	TBX3	0.912296	1	1.97741e-06
chr11:61394745-61398472	chr11:61395218-61400445	TSSEA	5.47812	SYT7	0.644193	1	0.00701025
chr10:73269549-73275608	chr10:73273021-73275019	TSSEA	5.43591
chr2:121220248-121226202	chr2:121221805-121225303	TSSEA	5.39951
chr1:112932016-112934486	chr1:112930541-112932539	TSSEA	5.3782	CTTNBP2NL	0.649195	1	0.00644685
chr1:14462778-14464266	chr1:14463378-14465876	TSSEA	5.33275
chr1:51068682-51070465	chr1:51068308-51070806	TSSEA	5.32284
chr1:96881209-96882875	chr1:96881028-96883026	TSSEA	5.30668
chr17:71742221-71745670	chr17:71743282-71745280	TSSEA	5.28873
chr5:9195817-9197979	chr5:9192045-9197827	TSSEA	5.28033	SEMA5A	0.552294	1	0.0260237
chr21:45967507-45972587	chr21:45968057-45970055	TSSEA	5.25815
chr1:2864497-2869973	chr1:2867400-2869398	TSSEA	5.23184	FAM213B	0.746249	1	0.000866051
chr1:2864497-2869973	chr1:2867400-2869398	TSSEA	5.23184	PLCH2	0.56925	3	0.0211095
chr1:2864497-2869973	chr1:2867400-2869398	TSSEA	5.23184	PANK4	0.618095	2	0.0106202
chr2:230133380-230138085	chr2:230129870-230135081	TSSEA	5.0726
chr2:77856219-77857917	chr2:77856067-77858065	TSSEA	5.04547
chr2:46872223-46873745	chr2:46871898-46874396	TSSEA	5.04089	EPAS1	0.631304	1	0.0101711
chr19:43324525-43327881	chr19:43323959-43328457	TSSEA	5.02125	PLAUR	0.515876	1	0.0395491
chr14:54653225-54654395	chr14:54652910-54655408	TSSEA	5.00329
chr2:167391917-167394156	chr2:167391640-167393638	TSSEA	4.99647	B3GALT1	0.562038	1	0.0231387
chr8:37418506-37420215	chr8:37418487-37419485	TSSEA	4.97498
chr3:69336964-69339891	chr3:69336688-69338186	TSSEA	4.97468	UBA3	0.523271	2	0.0365187
chr3:69336964-69339891	chr3:69336688-69338186	TSSEA	4.97468	ARL6IP5	0.673771	1	0.00414036
chr12:118273758-118275813	chr12:118273570-118275568	TSSEA	4.97409
chr1:22908260-22910723	chr1:22906022-22911114	TSSEA	4.96764
chr1:182097523-182099506	chr1:182098700-182100198	TSSEA	4.96678	RGS16	0.750435	1	0.00105562
chr1:182097523-182099506	chr1:182098700-182100198	TSSEA	4.96678	GLUL	0.695652	2	0.00347439
chr9:138494298-138502077	chr9:138495543-138499041	TSSEA	4.95926	OLFM1	0.534464	3	0.0321627
chr9:138494298-138502077	chr9:138495543-138499041	TSSEA	4.95926	QSOX2	0.549804	2	0.0268767
chr9:138494298-138502077	chr9:138495543-138499041	TSSEA	4.95926	UBAC1	0.645793	1	0.00682336
chr9:138494298-138502077	chr9:138495543-138499041	TSSEA	4.95926	CAMSAP1	0.49478	4	0.0492521
chr12:61582098-61584230	chr12:61581722-61583720	TSSEA	4.95694	FAM19A2	0.615652	1	0.0127697
chr16:82334639-82336783	chr16:82328544-82336104	TSSEA	4.95663
chr3:10804262-10807120	chr3:10804001-10807499	TSSEA	4.93637	SLC6A11	0.809306	1	0.00019485
chr7:128031163-128035666	chr7:128031210-128034708	TSSEA	4.92858
chr9:83412053-83414014	chr9:83411827-83414325	TSSEA	4.90229	TLE1	0.532174	1	0.0353179
chr8:125729824-125731402	chr8:125729636-125731634	TSSEA	4.87391	MTSS1	0.602609	1	0.0153042
chr10:14389994-14392445	chr10:14389690-14392188	TSSEA	4.82828	FRMD4A	0.745977	1	0.000872334
chr6:91122236-91124272	chr6:91122523-91124021	TSSEA	4.80894
chr3:37780604-37782211	chr3:37780632-37782130	TSSEA	4.74167
chr2:33107470-33109294	chr2:33108403-33109901	TSSEA	4.72949	SLC30A6	0.526545	4	0.0351657
chr2:33107470-33109294	chr2:33108403-33109901	TSSEA	4.72949	LTBP1	0.640557	2	0.00743314
chr2:33107470-33109294	chr2:33108403-33109901	TSSEA	4.72949	TTC27	0.574413	3	0.0198002
chr2:33107470-33109294	chr2:33108403-33109901	TSSEA	4.72949	SPAST	0.666377	1	0.00474559
chr2:33107470-33109294	chr2:33108403-33109901	TSSEA	4.72949	BIRC6	0.497497	5	0.0479442
chr20:3218132-3222188	chr20:3215997-3222495	TSSEA	4.70966
chr22:35046878-35048247	chr22:35046020-35048518	TSSEA	4.70229
chr2:206638578-206642049	chr2:206639108-206641106	TSSEA	4.69084
chr12:114868620-114870859	chr12:114868397-114870895	TSSEA	4.69006
chr10:100149856-100155368	chr10:100149944-100151942	TSSEA	4.68104
chr14:104833123-104844093	chr14:104834190-104837688	TSSEA	4.67541	AKT1	0.62288	3	0.00985287
chr14:104833123-104844093	chr14:104834190-104837688	TSSEA	4.67541	CDCA4	0.699587	1	0.00249176
chr14:104833123-104844093	chr14:104834190-104837688	TSSEA	4.67541	APOPT1	0.499782	6	0.0468966
chr14:104833123-104844093	chr14:104834190-104837688	TSSEA	4.67541	KIF26A	0.538529	4	0.0307207
chr14:104833123-104844093	chr14:104834190-104837688	TSSEA	4.67541	JAG2	0.681749	2	0.00356537
chr14:104833123-104844093	chr14:104834190-104837688	TSSEA	4.67541	XRCC3	0.525011	5	0.0357911
chr1:15672893-15677094	chr1:15674375-15675373	TSSEA	4.65719
chrX:147730216-147731881	chrX:147729932-147732930	TSSEA	4.64565
chr1:11599692-11601342	chr1:11597152-11601650	TSSEA	4.58191	MFN2	0.499783	5	0.0468966
chr1:11599692-11601342	chr1:11597152-11601650	TSSEA	4.58191	DRAXIN	0.577241	4	0.0190845
chr1:11599692-11601342	chr1:11597152-11601650	TSSEA	4.58191	MIIP	0.605916	3	0.0127697
chr1:11599692-11601342	chr1:11597152-11601650	TSSEA	4.58191	MAD2L2	0.634762	2	0.0081608
chr1:11599692-11601342	chr1:11597152-11601650	TSSEA	4.58191	MTHFR	0.669422	1	0.00448121
chr8:145618635-145627889	chr8:145622724-145624222	TSSEA	4.58
chr18:10487076-10488307	chr18:10486419-10487417	TSSEA	4.50482	APCDD1	0.506087	1	0.0462502
chr11:1936780-1952111	chr11:1946783-1950781	TSSEA	4.48666
chr2:205887204-205889145	chr2:205887210-205889208	TSSEA	4.48376
chr10:128109014-128111298	chr10:128108872-128109870	TSSEA	4.4836	DOCK1	0.574783	2	0.0217465
chr10:128109014-128111298	chr10:128108872-128109870	TSSEA	4.4836	ADAM12	0.792174	1	0.000340386
chr1:29160230-29163616	chr1:29160997-29162995	TSSEA	4.47284	YTHDF2	0.693496	1	0.0028179
chr1:29160230-29163616	chr1:29160997-29162995	TSSEA	4.47284	TAF12	0.568632	3	0.0212941
chr1:29160230-29163616	chr1:29160997-29162995	TSSEA	4.47284	SRSF4	0.532521	4	0.0328974
chr1:29160230-29163616	chr1:29160997-29162995	TSSEA	4.47284	GMEB1	0.575158	2	0.0195947
chr1:29160230-29163616	chr1:29160997-29162995	TSSEA	4.47284	TMEM200B	0.5086	5	0.0427676
chr10:52248019-52249095	chr10:52247793-52249791	TSSEA	4.45264	SGMS1	0.572983	1	0.0201785
chr5:71826986-71828379	chr5:71826606-71828604	TSSEA	4.44909
chr18:48071593-48073035	chr18:48071318-48072816	TSSEA	4.39665	MAPK4	0.506307	1	0.043831
chr1:210537457-210538624	chr1:210537505-210545716	TSSEA	4.37715
chr6:91796795-91799026	chr6:91797841-91799339	TSSEA	4.34798
chr5:141923833-141925717	chr5:141924245-141925743	TSSEA	4.34103	SPRY4	0.683192	1	0.00346227
chr20:44965294-44967126	chr20:44965720-44967718	TSSEA	4.33724	NCOA5	0.64087	4	0.00883681
chr20:44965294-44967126	chr20:44965720-44967718	TSSEA	4.33724	CDH22	0.741466	1	0.000974063
chr20:44965294-44967126	chr20:44965720-44967718	TSSEA	4.33724	ELMO2	0.717391	3	0.00224549
chr20:44965294-44967126	chr20:44965720-44967718	TSSEA	4.33724	SLC35C2	0.726957	2	0.00182105
chr16:31000391-31003357	chr16:31001776-31003774	TSSEA	4.32343
chr2:31558376-31559740	chr2:31558377-31559875	TSSEA	4.317
chr1:182285646-182287930	chr1:182284347-182286345	TSSEA	4.28693	GLUL	0.551859	1	0.0261612
chr5:149672207-149676307	chr5:149672060-149675058	TSSEA	4.24769
chr1:22281359-22285177	chr1:22281990-22284988	TSSEA	4.2411	RAP1GAP	0.591255	1	0.0158006
chr1:22281359-22285177	chr1:22281990-22284988	TSSEA	4.2411	HSPG2	0.542292	2	0.0294152
chr16:1287201-1293130	chr16:1291995-1294993	TSSEA	4.22949	MAPK8IP3	0.495325	10	0.0489605
chr16:1287201-1293130	chr16:1291995-1294993	TSSEA	4.22949	C16orf91	0.567638	5	0.0215382
chr16:1287201-1293130	chr16:1291995-1294993	TSSEA	4.22949	CACNA1H	0.621328	1	0.0101065
chr16:1287201-1293130	chr16:1291995-1294993	TSSEA	4.22949	NUBP2	0.574163	4	0.0198455
chr16:1287201-1293130	chr16:1291995-1294993	TSSEA	4.22949	TELO2	0.548836	6	0.0271669
chr16:1287201-1293130	chr16:1291995-1294993	TSSEA	4.22949	TSC2	0.610133	3	0.0119833
chr16:1287201-1293130	chr16:1291995-1294993	TSSEA	4.22949	ZNF598	0.520113	9	0.0377663
chr16:1287201-1293130	chr16:1291995-1294993	TSSEA	4.22949	RPS2	0.544901	7	0.0284963
chr16:1287201-1293130	chr16:1291995-1294993	TSSEA	4.22949	TPSB2	0.524272	8	0.0361136
chr16:1287201-1293130	chr16:1291995-1294993	TSSEA	4.22949	UBE2I	0.611135	2	0.0118236
chr2:20339199-20341904	chr2:20337530-20341528	TSSEA	4.17445	MATN3	0.628373	2	0.00905581
chr2:20339199-20341904	chr2:20337530-20341528	TSSEA	4.17445	SDC1	0.732768	1	0.00119563
chr2:20339199-20341904	chr2:20337530-20341528	TSSEA	4.17445	RHOB	0.59913	3	0.0160506
chr8:138291059-138292540	chr8:138290947-138292945	TSSEA	4.15351
chr7:101831906-101833941	chr7:101832648-101833646	TSSEA	4.12562
chr5:111424804-111426307	chr5:111424302-111426800	TSSEA	4.0837
chr16:29084642-29087783	chr16:29085087-29088585	TSSEA	4.08273	ATXN2L	0.603872	2	0.0131257
chr16:29084642-29087783	chr16:29085087-29088585	TSSEA	4.08273	RABEP2	0.641879	1	0.00728454
chr18:14085290-14087011	chr18:14085725-14086723	TSSEA	4.06142
chr2:110420307-110422222	chr2:110420016-110422014	TSSEA	4.02467
chr2:202803499-202805885	chr2:202804256-202805254	TSSEA	3.98303
chr6:156447118-156448310	chr6:156446669-156448667	TSSEA	3.90402
chr10:19849961-19851380	chr10:19850257-19851755	TSSEA	3.89321	PLXDC2	0.597171	1	0.0144916
chr19:10939504-10944158	chr19:10942363-10944861	TSSEA	3.85708
chr13:24795964-24800515	chr13:24798970-24799968	TSSEA	3.84425
chr8:32699471-32700830	chr8:32699655-32702153	TSSEA	3.79868
chr19:477083-481526	chr19:477894-479892	TSSEA	3.79827	MIER2	0.494998	3	0.0491312
chr19:477083-481526	chr19:477894-479892	TSSEA	3.79827	BSG	0.536204	2	0.0315564
chr19:477083-481526	chr19:477894-479892	TSSEA	3.79827	C2CD4C	0.593118	1	0.0153677
chr7:2231954-2233594	chr7:2231807-2236039	TSSEA	3.7909	INTS1	0.759296	2	0.000627037
chr7:2231954-2233594	chr7:2231807-2236039	TSSEA	3.7909	BRAT1	0.559374	5	0.0238986
chr7:2231954-2233594	chr7:2231807-2236039	TSSEA	3.7909	TTYH3	0.706675	3	0.00214001
chr7:2231954-2233594	chr7:2231807-2236039	TSSEA	3.7909	ELFN1	0.642718	4	0.007185
chr7:2231954-2233594	chr7:2231807-2236039	TSSEA	3.7909	IQCE	0.540552	6	0.0300063
chr7:2231954-2233594	chr7:2231807-2236039	TSSEA	3.7909	MAD1L1	0.805785	1	0.00019485
chr8:32742170-32743076	chr8:32741653-32743651	TSSEA	3.74957
chr20:55532156-55534105	chr20:55532465-55533963	TSSEA	3.73662	TFAP2C	0.571686	1	0.0205222
chr16:84961158-84964917	chr16:84962668-84963666	TSSEA	3.72419
chr22:37876978-37890644	chr22:37884015-37887013	TSSEA	3.72134	MFNG	0.712421	1	0.00189392
chr8:143000511-143006162	chr8:143001496-143002994	TSSEA	3.71992	PTP4A3	0.619835	1	0.0103225
chr19:50338498-50339819	chr19:50335013-50340411	TSSEA	3.71952
chr2:168801282-168804262	chr2:168802304-168803802	TSSEA	3.7171	B3GALT1	0.528721	2	0.0343333
chr2:168801282-168804262	chr2:168802304-168803802	TSSEA	3.7171	STK39	0.576589	1	0.019242
chr1:54721301-54733138	chr1:54728842-54729340	TSSEA	3.70353	SSBP3	0.517391	1	0.0412655
chr20:60920587-60923239	chr20:60919711-60921709	TSSEA	3.6827
chr2:34398919-34400490	chr2:34398893-34400891	TSSEA	3.67205
chr12:2410555-2412800	chr12:2411504-2416368	TSSEA	3.66948	CACNA1C	0.571429	1	0.0205896
chr7:29496356-29497939	chr7:29496231-29497729	TSSEA	3.6107
chr10:48334273-48337429	chr10:48335652-48336650	TSSEA	3.60816	GDF10	0.646803	1	0.00672269
chr2:129874556-129875819	chr2:129874824-129875822	TSSEA	3.59584	CYP27C1	0.629654	1	0.00887689
chr2:129874556-129875819	chr2:129874824-129875822	TSSEA	3.59584	SMPD4	0.527941	2	0.0346244
chr1:82164698-82167253	chr1:82163758-82167256	TSSEA	3.57826	LPHN2	0.527621	1	0.0347322
chr8:37402530-37406580	chr8:37405517-37406015	TSSEA	3.55853
chr17:61552974-61558731	chr17:61555396-61559394	TSSEA	3.54481
chr14:103709541-103711349	chr14:103709852-103713350	TSSEA	3.54321	TNFAIP2	0.516522	1	0.0416257
chr3:147800853-147803617	chr3:147802839-147803337	TSSEA	3.53133
chr13:53499187-53501051	chr13:53500432-53507692	TSSEA	3.52703	PCDH8	0.800576	1	0.00019485
chr13:53504635-53509174	chr13:53500432-53507692	TSSEA	3.52703	PCDH8	0.800576	1	0.00019485
chr7:44308322-44318843	chr7:44312499-44312997	TSSEA	3.52528	CAMK2B	0.635197	1	0.00811443
chr2:168890808-168891937	chr2:168890592-168892590	TSSEA	3.51132	STK39	0.660578	2	0.0052755
chr2:168890808-168891937	chr2:168890592-168892590	TSSEA	3.51132	B3GALT1	0.686236	1	0.00325482
chr5:134390706-134392145	chr5:134390630-134392128	TSSEA	3.51029
chr21:39003544-39004753	chr21:39003239-39004737	TSSEA	3.50529
chr12:111722984-111726298	chr12:111724025-111726023	TSSEA	3.4869
chr14:95703172-95705790	chr14:95704432-95705430	TSSEA	3.48411	GSC	0.513832	1	0.0405036
chr17:2465522-2467318	chr17:2465585-2467583	TSSEA	3.47522
chr17:233211-235909	chr17:234960-235458	TSSEA	3.4561
chr10:119389915-119392780	chr10:119391111-119391609	TSSEA	3.44066
chr1:233222438-233224078	chr1:233222516-233224014	TSSEA	3.41749
chr11:36175992-36179566	chr11:36178317-36178815	TSSEA	3.40472	FJX1	0.76234	1	0.000582595
chr13:113662958-113673994	chr13:113667860-113668358	TSSEA	3.3915	ATP11A	0.578387	2	0.0187528
chr13:113662958-113673994	chr13:113667860-113668358	TSSEA	3.3915	MCF2L	0.656665	1	0.00565384
chr14:77747492-77749037	chr14:77748198-77748696	TSSEA	3.37382
chr4:153932103-153933081	chr4:153932014-153933512	TSSEA	3.37377	FHDC1	0.680522	1	0.00365166
chr11:68198674-68207399	chr11:68201885-68202883	TSSEA	3.36972
chr6:14280832-14283390	chr6:14281446-14283444	TSSEA	3.36556	JARID2	0.558817	2	0.0240704
chr6:14280832-14283390	chr6:14281446-14283444	TSSEA	3.36556	MCUR1	0.697108	1	0.00261581
chr8:37237385-37239668	chr8:37238022-37239020	TSSEA	3.364
chr7:134861162-134863623	chr7:134863332-134863830	TSSEA	3.36321
chr2:205831567-205832458	chr2:205831541-205833039	TSSEA	3.36207
chr11:68179961-68183062	chr11:68178318-68183816	TSSEA	3.35334
chr11:22099994-22101922	chr11:22100198-22102696	TSSEA	3.32393
chr14:104759670-104776642	chr14:104766071-104771374	TSSEA	3.31311	JAG2	0.771758	1	0.000450769
chr14:104759670-104776642	chr14:104766071-104771374	TSSEA	3.31311	CDCA4	0.594212	3	0.0151221
chr14:104759670-104776642	chr14:104766071-104771374	TSSEA	3.31311	AKT1	0.664346	2	0.00493398
chr17:76453766-76458382	chr17:76455663-76457161	TSSEA	3.30827
chr11:112654636-112656863	chr11:112656060-112656558	TSSEA	3.29337
chr3:195867103-195872631	chr3:195867426-195868924	TSSEA	3.27025
chr5:37859574-37861399	chr5:37859564-37861562	TSSEA	3.21753
chr9:126982323-126986336	chr9:126983335-126985833	TSSEA	3.167	LHX2	0.505558	1	0.0442057
chr10:134006693-134025402	chr10:134017742-134021527	TSSEA	3.16638
chr1:203432264-203435919	chr1:203432719-203433217	TSSEA	3.13036	BTG2	0.523478	1	0.0387477
chr1:5804468-5807605	chr1:5804790-5805288	TSSEA	3.06752
chr10:59830277-59831735	chr10:59829806-59831804	TSSEA	3.05947
chr20:61416625-61418830	chr20:61416678-61418176	TSSEA	3.04874
chr16:84923485-84926469	chr16:84924602-84925600	TSSEA	3.03755	USP10	0.512397	1	0.0411072
chr7:148610773-148612422	chr7:148611214-148612212	TSSEA	3.01452
chr12:115120341-115123759	chr12:115120066-115123064	TSSEA	2.9698
chr14:95533579-95535723	chr14:95533854-95535352	TSSEA	2.94425
chrX:63402795-63404951	chrX:63402062-63405060	TSSEA	2.93633
chr16:55421621-55424027	chr16:55421662-55424660	TSSEA	2.87512
chr5:37950523-37951931	chr5:37950569-37952067	TSSEA	2.83106
chr7:2624709-2628170	chr7:2625565-2627563	TSSEA	2.82721
chr14:57363095-57364784	chr14:57363138-57363636	TSSEA	2.82561
chr11:3222564-3228236	chr11:3225960-3227458	TSSEA	2.82338	ZNF195	0.637669	1	0.00780184
chr12:128997765-128999133	chr12:128997147-128998645	TSSEA	2.80625	TMEM132C	0.910831	1	2.11067e-06
chr1:221290562-221292182	chr1:221290592-221292090	TSSEA	2.8029
chr2:43122231-43123616	chr2:43122032-43123530	TSSEA	2.76209
chr20:61746696-61754108	chr20:61750796-61751794	TSSEA	2.75457
chr3:141495160-141496402	chr3:141494990-141496488	TSSEA	2.736
chr8:49166198-49167203	chr8:49166116-49167614	TSSEA	2.73281
chr7:154751488-154752853	chr7:154752060-154753058	TSSEA	2.73064
chr6:13139392-13142232	chr6:13141400-13141898	TSSEA	2.72332
chr1:244229949-244231333	chr1:244230947-244231945	TSSEA	2.71425	ZBTB18	0.537943	1	0.0309463
chr19:6717470-6721261	chr19:6719204-6719702	TSSEA	2.70557	VAV1	0.527941	3	0.0346244
chr19:6717470-6721261	chr19:6719204-6719702	TSSEA	2.70557	C3	0.684062	1	0.00339819
chr19:6717470-6721261	chr19:6719204-6719702	TSSEA	2.70557	TRIP10	0.631442	2	0.00861988
chr19:31172035-31174414	chr19:31172510-31174008	TSSEA	2.68639
chr2:30052352-30053498	chr2:30052658-30053656	TSSEA	2.68021
chr14:106329209-106334320	chr14:106332606-106334604	TSSEA	2.67752
chr17:56141943-56144862	chr17:56142205-56143203	TSSEA	2.64441	SRSF1	0.556329	1	0.0247453
chr17:1200677-1205457	chr17:1201605-1202603	TSSEA	2.62075
chr13:61200298-61201945	chr13:61200096-61201594	TSSEA	2.56077
chr11:87468417-87469508	chr11:87467877-87469875	TSSEA	2.55853
chr13:81562675-81564379	chr13:81562729-81564227	TSSEA	2.55468
chr15:41209222-41212315	chr15:41208436-41210434	TSSEA	2.54019	DLL4	0.70711	1	0.00212006
chr15:41209222-41212315	chr15:41208436-41210434	TSSEA	2.54019	DNAJC17	0.506307	2	0.043831
chr5:124992891-124994768	chr5:124993281-124994779	TSSEA	2.49988
chr12:113858286-113862362	chr12:113857906-113861404	TSSEA	2.47291	SDS	0.62141	2	0.0100892
chr12:113858286-113862362	chr12:113857906-113861404	TSSEA	2.47291	SLC8B1	0.638539	1	0.0076836
chr10:61613575-61615615	chr10:61613701-61614199	TSSEA	2.47239	PHYHIPL	0.736842	2	0.00109101
chr10:61613575-61615615	chr10:61613701-61614199	TSSEA	2.47239	CCDC6	0.767558	1	0.000508249
chr8:142688938-142695936	chr8:142690977-142692975	TSSEA	2.45529	PTP4A3	0.642578	1	0.00720198
chr7:2248055-2252136	chr7:2249104-2250602	TSSEA	2.42722	ELFN1	0.681362	2	0.00359633
chr7:2248055-2252136	chr7:2249104-2250602	TSSEA	2.42722	MAD1L1	0.693702	1	0.00280139
chr7:2248055-2252136	chr7:2249104-2250602	TSSEA	2.42722	INTS1	0.496514	3	0.0484179
chr15:74574896-74578216	chr15:74574705-74576203	TSSEA	2.41904
chr1:74138821-74141088	chr1:74139947-74140945	TSSEA	2.41199
chr11:43289033-43291602	chr11:43288562-43289560	TSSEA	2.387
chr6:161897290-161898625	chr6:161897507-161898505	TSSEA	2.38254
chr8:81567864-81569180	chr8:81567984-81569482	TSSEA	2.38054
chr16:54635984-54637821	chr16:54635922-54637420	TSSEA	2.37736
chr10:2518350-2521029	chr10:2519294-2519792	TSSEA	2.37673
chr14:104888510-104893039	chr14:104888969-104890967	TSSEA	2.36481	CDCA4	0.701415	1	0.00239391
chr14:104888510-104893039	chr14:104888969-104890967	TSSEA	2.36481	APOPT1	0.516326	4	0.0393973
chr14:104888510-104893039	chr14:104888969-104890967	TSSEA	2.36481	JAG2	0.68988	2	0.00302682
chr14:104888510-104893039	chr14:104888969-104890967	TSSEA	2.36481	AKT1	0.6745	3	0.00408749
chr22:45011834-45022787	chr22:45016274-45018272	TSSEA	2.35884
chr2:14771872-14776358	chr2:14773605-14774603	TSSEA	2.35838
chr10:128273841-128275606	chr10:128273822-128275320	TSSEA	2.31299
chr2:109539401-109541873	chr2:109540529-109542027	TSSEA	2.29632
chr22:35942651-35949264	chr22:35944375-35945873	TSSEA	2.29528
chr2:65542489-65544398	chr2:65542723-65543221	TSSEA	2.29432
chr5:124759793-124761122	chr5:124759850-124761348	TSSEA	2.28368
chr7:107772627-107773818	chr7:107772640-107774138	TSSEA	2.27722
chr5:1640004-1642192	chr5:1640646-1642144	TSSEA	2.2692	LPCAT1	0.583478	1	0.0195947
chr8:118256874-118258269	chr8:118257705-118258203	TSSEA	2.25629
chr2:88675854-88677387	chr2:88675780-88677278	TSSEA	2.23672	RPIA	0.58317	1	0.0175897
chr21:42388047-42390121	chr21:42387995-42388493	TSSEA	2.23423
chr11:78483165-78484951	chr11:78483388-78484886	TSSEA	2.23327
chr10:80290341-80292709	chr10:80290488-80291486	TSSEA	2.21444
chr18:49433729-49435126	chr18:49433341-49434339	TSSEA	2.21273
chr6:37591200-37594020	chr6:37591555-37592553	TSSEA	2.19552	CCDC167	0.634189	1	0.00825267
chr6:18487876-18489320	chr6:18488270-18489268	TSSEA	2.18574
chr12:127857621-127858853	chr12:127857253-127858751	TSSEA	2.15597	TMEM132B	0.69726	1	0.00260698
chr1:31134698-31138941	chr1:31137187-31137685	TSSEA	2.11267
chr6:143607028-143608253	chr6:143607282-143608280	TSSEA	2.10892
chr18:46413107-46422289	chr18:46420834-46421832	TSSEA	2.09893
chr2:53802535-53803669	chr2:53801996-53803994	TSSEA	2.09715	CHAC2	0.549369	1	0.0269903
chr16:67010095-67012294	chr16:67011190-67011688	TSSEA	2.05863	CBFB	0.496738	2	0.0483102
chr16:67010095-67012294	chr16:67011190-67011688	TSSEA	2.05863	KIAA0895L	0.543715	1	0.0289372
chr7:1313585-1317829	chr7:1315081-1316079	TSSEA	2.05741	INTS1	0.504792	2	0.0445466
chr7:1313585-1317829	chr7:1315081-1316079	TSSEA	2.05741	C7orf50	0.511325	1	0.0415948
chr7:1313585-1317829	chr7:1315081-1316079	TSSEA	2.05741	COX19	0.497388	3	0.0480147
chr7:157279556-157281808	chr7:157279506-157281004	TSSEA	2.03674
chr9:137972854-137979558	chr9:137974939-137975937	TSSEA	2.01452
chr13:61158684-61159937	chr13:61159269-61160267	TSSEA	1.9956
chr19:45807727-45811291	chr19:45809299-45810297	TSSEA	1.99209
chr2:103154680-103156343	chr2:103155299-103156297	TSSEA	1.98979	MFSD9	0.499456	1	0.0470252
chr1:39298226-39300305	chr1:39298425-39298923	TSSEA	1.98167
chr12:76102929-76104002	chr12:76102721-76103719	TSSEA	1.97127
chr17:39866082-39869345	chr17:39867082-39867580	TSSEA	1.95644
chr1:223299510-223303721	chr1:223299297-223300295	TSSEA	1.93614
chr5:153796990-153799518	chr5:153798197-153798695	TSSEA	1.92125
chr11:68853296-68857365	chr11:68853613-68855111	TSSEA	1.91314
chr1:48399599-48400828	chr1:48399817-48400315	TSSEA	1.90866
chr5:141108562-141109933	chr5:141108830-141110328	TSSEA	1.89452	PCDH1	0.544624	3	0.0286089
chr5:141108562-141109933	chr5:141108830-141110328	TSSEA	1.89452	KIAA0141	0.609491	2	0.0121079
chr5:141108562-141109933	chr5:141108830-141110328	TSSEA	1.89452	FCHSD1	0.538094	4	0.0308972
chr5:141108562-141109933	chr5:141108830-141110328	TSSEA	1.89452	ARAP3	0.674794	1	0.00406217
chr11:117691803-117700336	chr11:117696010-117696508	TSSEA	1.87817
chr8:126796110-126797432	chr8:126796408-126797906	TSSEA	1.87782
chr17:77862130-77867058	chr17:77864669-77866167	TSSEA	1.86619	EIF4A3	0.636344	4	0.0079737
chr17:77862130-77867058	chr17:77864669-77866167	TSSEA	1.86619	CBX2	0.744996	2	0.00089137
chr17:77862130-77867058	chr17:77864669-77866167	TSSEA	1.86619	CBX8	0.600087	5	0.0138878
chr17:77862130-77867058	chr17:77864669-77866167	TSSEA	1.86619	TBC1D16	0.526545	6	0.0351657
chr17:77862130-77867058	chr17:77864669-77866167	TSSEA	1.86619	CBX4	0.748042	1	0.000830997
chr17:77862130-77867058	chr17:77864669-77866167	TSSEA	1.86619	SLC26A11	0.705396	3	0.00220067
chr8:127946292-127947475	chr8:127946934-127947432	TSSEA	1.85987
chr2:120132329-120133801	chr2:120132470-120133468	TSSEA	1.85375
chr1:153743964-153746367	chr1:153744610-153745108	TSSEA	1.84879
chr3:50514915-50516048	chr3:50515318-50516816	TSSEA	1.84289	TMEM115	0.60087	3	0.0156794
chr3:50514915-50516048	chr3:50515318-50516816	TSSEA	1.84289	CACNA2D2	0.567826	5	0.0236461
chr3:50514915-50516048	chr3:50515318-50516816	TSSEA	1.84289	CISH	0.551905	6	0.0261559
chr3:50514915-50516048	chr3:50515318-50516816	TSSEA	1.84289	HYAL2	0.572174	4	0.0224282
chr3:50514915-50516048	chr3:50515318-50516816	TSSEA	1.84289	MANF	0.726957	2	0.00182105
chr3:50514915-50516048	chr3:50515318-50516816	TSSEA	1.84289	NPRL2	0.53229	7	0.0329763
chr3:50514915-50516048	chr3:50515318-50516816	TSSEA	1.84289	MAPKAPK3	0.737391	1	0.00144238
chr7:151516886-151520764	chr7:151519021-151520519	TSSEA	1.821
chr2:5667766-5669897	chr2:5669156-5670654	TSSEA	1.81909
chr8:92331181-92332432	chr8:92330998-92332496	TSSEA	1.79372
chr8:29890457-29891870	chr8:29890140-29891638	TSSEA	1.78842
chr15:38960410-38961947	chr15:38960072-38962070	TSSEA	1.7838	RASGRP1	0.708134	1	0.00207443
chr3:194521619-194523394	chr3:194522326-194523324	TSSEA	1.7773	XXYLT1	0.663188	1	0.0050382
chr3:194521619-194523394	chr3:194522326-194523324	TSSEA	1.7773	FAM43A	0.586087	2	0.0189613
chr1:19049307-19057341	chr1:19052221-19052719	TSSEA	1.77068
chr4:4996626-4998202	chr4:4996761-4997759	TSSEA	1.76196
chr6:73685689-73686990	chr6:73685376-73686374	TSSEA	1.74924
chr1:223677554-223678915	chr1:223677799-223678297	TSSEA	1.70988
chr8:29316439-29317808	chr8:29316863-29317361	TSSEA	1.7089
chr10:106951636-106953655	chr10:106952184-106953182	TSSEA	1.70134
chr10:130726095-130729520	chr10:130728197-130729195	TSSEA	1.69955
chr17:26215574-26216833	chr17:26215549-26216547	TSSEA	1.67015	TMEM97	0.584167	1	0.0173546
chr19:4606119-4608170	chr19:4606642-4607640	TSSEA	1.65052	TNFAIP8L1	0.6067	3	0.012613
chr19:4606119-4608170	chr19:4606642-4607640	TSSEA	1.65052	PLIN3	0.546206	5	0.0280509
chr19:4606119-4608170	chr19:4606642-4607640	TSSEA	1.65052	DPP9	0.652751	2	0.00605254
chr19:4606119-4608170	chr19:4606642-4607640	TSSEA	1.65052	KDM4B	0.565775	4	0.0220637
chr19:4606119-4608170	chr19:4606642-4607640	TSSEA	1.65052	SEMA6B	0.809006	1	0.00019485
chr2:241665915-241671370	chr2:241669318-241669816	TSSEA	1.64746
chr22:29444127-29447191	chr22:29444650-29445148	TSSEA	1.6417
chr8:20169745-20171380	chr8:20170243-20171241	TSSEA	1.62434	LZTS1	0.783384	1	0.000324596
chr2:10665645-10667277	chr2:10665856-10666854	TSSEA	1.59521	RRM2	0.673563	1	0.00414959
chr5:60997042-60998408	chr5:60997519-60998017	TSSEA	1.57511	SMIM15	0.563601	1	0.0226745
chr5:60997042-60998408	chr5:60997519-60998017	TSSEA	1.57511	NDUFAF2	0.507937	2	0.043056
chr10:8572417-8574453	chr10:8572362-8572860	TSSEA	1.55793
chr19:49285022-49287025	chr19:49285386-49285884	TSSEA	1.54682	CA11	0.629839	1	0.00885272
chr2:33099644-33100767	chr2:33099921-33100919	TSSEA	1.52171	SPAST	0.558069	1	0.024278
chr2:33099644-33100767	chr2:33099921-33100919	TSSEA	1.52171	LTBP1	0.499674	2	0.0469306
chr15:79062913-79073028	chr15:79058819-79066333	TSSEA	1.4946
chr19:34248578-34250876	chr19:34249258-34250256	TSSEA	1.47904	SLC7A10	0.781501	1	0.000341551
chr10:105791583-105796977	chr10:105793603-105794101	TSSEA	1.45587
chr2:206647740-206650910	chr2:206648710-206649208	TSSEA	1.42236	NRP2	0.538495	1	0.0307246
chr1:26690253-26692379	chr1:26691257-26692255	TSSEA	1.4164
chr12:58295962-58297803	chr12:58297071-58297569	TSSEA	1.39251	METTL1	0.520018	1	0.0378182
chr9:130905970-130909587	chr9:130908510-130909008	TSSEA	1.38896
chr6:3326031-3330807	chr6:3326844-3327342	TSSEA	1.37399	SLC22A23	0.864141	1	2.38096e-05
chr6:161187544-161189076	chr6:161188117-161188615	TSSEA	1.37285
chr17:76604650-76606804	chr17:76605419-76605917	TSSEA	1.35496
chr4:879817-884940	chr4:881570-886250	TSSEA	1.35121
chr12:133146726-133155961	chr12:133149888-133153400	TSSEA	1.34282
chr21:45322876-45325021	chr21:45322631-45325129	TSSEA	1.34127	PWP2	0.576907	3	0.0191825
chr21:45322876-45325021	chr21:45322631-45325129	TSSEA	1.34127	PFKL	0.723869	1	0.00147108
chr21:45322876-45325021	chr21:45322631-45325129	TSSEA	1.34127	LRRC3	0.632245	2	0.00851139
chr21:45322876-45325021	chr21:45322631-45325129	TSSEA	1.34127	ICOSLG	0.558049	4	0.0242856
chr6:166076186-166078582	chr6:166076855-166077353	TSSEA	1.33821	PDE10A	0.757464	1	0.000656234
chr7:1983576-1995377	chr7:1989305-1991303	TSSEA	1.33731
chr3:194650948-194652356	chr3:194652142-194652640	TSSEA	1.30721	XXYLT1	0.658908	2	0.00543542
chr3:194650948-194652356	chr3:194652142-194652640	TSSEA	1.30721	FAM43A	0.815137	1	0.000163939
chr14:106106099-106119316	chr14:106112219-106112717	TSSEA	1.27376
chr17:66316515-66319368	chr17:66317984-66318482	TSSEA	1.24956
chr16:89032056-89045954	chr16:89041800-89042798	TSSEA	1.2419
chr6:139539934-139541513	chr6:139540780-139541278	TSSEA	1.23808
chr2:12184598-12185983	chr2:12184805-12185803	TSSEA	1.23671
chr5:169768309-169770056	chr5:169769477-169769975	TSSEA	1.21224
chr14:104780225-104790533	chr14:104784658-104785656	TSSEA	1.20465	XRCC3	0.513702	5	0.0405516
chr14:104780225-104790533	chr14:104784658-104785656	TSSEA	1.20465	JAG2	0.713074	1	0.00186472
chr14:104780225-104790533	chr14:104784658-104785656	TSSEA	1.20465	CDCA4	0.700022	2	0.00246979
chr14:104780225-104790533	chr14:104784658-104785656	TSSEA	1.20465	AKT1	0.571988	3	0.0204446
chr14:104780225-104790533	chr14:104784658-104785656	TSSEA	1.20465	KIF26A	0.55333	4	0.0256881
chrX:68834876-68837279	chrX:68836467-68836965	TSSEA	1.19328
chr2:42299406-42300628	chr2:42299339-42299837	TSSEA	1.18661	PKDCC	0.522742	1	0.0367014
chr19:18962308-18969136	chr19:18968499-18968997	TSSEA	1.18258
chr3:37894764-37898545	chr3:37896982-37897480	TSSEA	1.15684	ITGA9	0.658547	1	0.00547661
chr2:129625226-129626997	chr2:129625486-129625984	TSSEA	1.1235	SMPD4	0.526865	3	0.0350331
chr2:129625226-129626997	chr2:129625486-129625984	TSSEA	1.1235	SAP130	0.578237	2	0.0188059
chr2:129625226-129626997	chr2:129625486-129625984	TSSEA	1.1235	CYP27C1	0.734698	1	0.00115138
chr17:72731398-72735118	chr17:72731112-72732110	TSSEA	1.12166
chr2:113449700-113450936	chr2:113449817-113450315	TSSEA	1.11899	TMEM87B	0.634327	2	0.00823372
chr2:113449700-113450936	chr2:113449817-113450315	TSSEA	1.11899	IL1B	0.522628	4	0.0367433
chr2:113449700-113450936	chr2:113449817-113450315	TSSEA	1.11899	IL1RN	0.547355	3	0.0276816
chr2:113449700-113450936	chr2:113449817-113450315	TSSEA	1.11899	MERTK	0.804438	1	0.00019485
chr12:130706581-130708221	chr12:130707464-130707962	TSSEA	1.08829
chr1:34462323-34463997	chr1:34462684-34463182	TSSEA	1.08423	CSMD2	0.713447	1	0.00185207
chr4:8601815-8606766	chr4:8602365-8604863	TSSEA	1.07933
chr6:83947228-83948432	chr6:83947113-83947611	TSSEA	1.06949
chr9:98891485-98893096	chr9:98892435-98892933	TSSEA	1.03811
chr5:5568953-5571040	chr5:5569365-5569863	TSSEA	1.03703	MED10	0.68958	1	0.00304459
chr12:70092204-70094807	chr12:70093861-70095664	TSSEA	1.03635
chr12:70095144-70096551	chr12:70093861-70095664	TSSEA	1.03635
chr17:61600018-61602064	chr17:61601375-61608177	TSSEA	1.03293
chr12:65409376-65410421	chr12:65409403-65409901	TSSEA	1.02645
chr1:229749665-229751180	chr1:229750854-229751352	TSSEA	0.99906
chr20:59147732-59149127	chr20:59148339-59148837	TSSEA	0.981608
chr6:18527438-18529070	chr6:18528138-18528636	TSSEA	0.961468
chr1:5536704-5538935	chr1:5537026-5537524	TSSEA	0.960324	KCNAB2	0.618467	1	0.0105577
chr15:60495616-60497586	chr15:60495984-60496482	TSSEA	0.957694
chr10:102413206-102416443	chr10:102414290-102416288	TSSEA	0.934207
chr10:30508562-30510016	chr10:30509136-30509634	TSSEA	0.923111
chr5:176043588-176048010	chr5:176045888-176046386	TSSEA	0.920998	DDX41	0.590949	5	0.0158639
chr5:176043588-176048010	chr5:176045888-176046386	TSSEA	0.920998	UNC5A	0.702067	3	0.00236198
chr5:176043588-176048010	chr5:176045888-176046386	TSSEA	0.920998	PRELID1	0.626197	4	0.00936396
chr5:176043588-176048010	chr5:176045888-176046386	TSSEA	0.920998	GPRIN1	0.859848	1	2.87038e-05
chr5:176043588-176048010	chr5:176045888-176046386	TSSEA	0.920998	B4GALT7	0.565586	6	0.0221253
chr5:176043588-176048010	chr5:176045888-176046386	TSSEA	0.920998	TMED9	0.519034	8	0.0382332
chr5:176043588-176048010	chr5:176045888-176046386	TSSEA	0.920998	TSPAN17	0.792383	2	0.000243616
chr5:176043588-176048010	chr5:176045888-176046386	TSSEA	0.920998	LMAN2	0.540353	7	0.0300867
chr15:85797166-85808851	chr15:85800607-85801605	TSSEA	0.915859
chr19:42909839-42915322	chr19:42914107-42914605	TSSEA	0.869557
chr6:168379870-168381268	chr6:168381033-168381531	TSSEA	0.869444
chr15:91418220-91421744	chr15:91420193-91420691	TSSEA	0.859719
chr10:84573251-84574374	chr10:84573548-84574046	TSSEA	0.850664
chr13:53772279-53773531	chr13:53772586-53773584	TSSEA	0.845765
chr18:21679902-21681556	chr18:21681504-21682002	TSSEA	0.84274	C18orf8	0.640244	1	0.00747469
chr18:21679902-21681556	chr18:21681504-21682002	TSSEA	0.84274	LAMA3	0.599609	2	0.0139841
chr16:31142905-31144584	chr16:31143385-31143883	TSSEA	0.841253
chr12:15431485-15432713	chr12:15432034-15432532	TSSEA	0.833062	WBP11	0.647026	1	0.00669153
chr18:40387308-40388576	chr18:40387271-40388769	TSSEA	0.826113
chr1:242408144-242409109	chr1:242408253-242408751	TSSEA	0.811618	MAP1LC3C	0.506197	1	0.0438762
chr10:72797679-72802371	chr10:72798187-72798685	TSSEA	0.796743
chr20:3208571-3211654	chr20:3208997-3209495	TSSEA	0.765437
chr10:26503408-26507624	chr10:26503880-26504378	TSSEA	0.758844	MYO3A	0.613409	1	0.0114248
chr16:22798873-22799967	chr16:22799786-22800284	TSSEA	0.758111
chr8:18906557-18908437	chr8:18907097-18907595	TSSEA	0.741718
chr2:213148524-213149630	chr2:213148730-213149228	TSSEA	0.732114	ERBB4	0.579508	1	0.0185089
chr8:142675659-142683050	chr8:142680872-142681370	TSSEA	0.731793	PTP4A3	0.560349	1	0.0236327
chr16:88955013-88981714	chr16:88955017-88955515	TSSEA	0.703007
chr7:750299-752088	chr7:750430-750928	TSSEA	0.690281
chr4:14929400-14930685	chr4:14930450-14930948	TSSEA	0.686413
chr7:150864715-150866768	chr7:150865408-150865906	TSSEA	0.678815
chr14:99793646-99795257	chr14:99794495-99794993	TSSEA	0.655932
chr4:1560580-1570465	chr4:1561858-1562356	TSSEA	0.629893
chr2:174114492-174115915	chr2:174115249-174115747	TSSEA	0.623739
chr3:55664531-55666034	chr3:55664833-55665331	TSSEA	0.623578	ERC2	0.586042	2	0.016968
chr3:55664531-55666034	chr3:55664833-55665331	TSSEA	0.623578	WNT5A	0.66957	1	0.00447138
chr7:27673978-27676764	chr7:27674290-27674788	TSSEA	0.621867
chr12:13783671-13786274	chr12:13785043-13785541	TSSEA	0.619906
chrX:35368967-35370985	chrX:35369859-35370357	TSSEA	0.594454
chr17:39790209-39793907	chr17:39790647-39791145	TSSEA	0.572524	RARA	0.695842	1	0.00267988
chr17:39790209-39793907	chr17:39790647-39791145	TSSEA	0.572524	KRT10	0.590068	3	0.0160529
chr17:39790209-39793907	chr17:39790647-39791145	TSSEA	0.572524	IGFBP4	0.63953	2	0.00755836
chr19:33714526-33718959	chr19:33717358-33717856	TSSEA	0.565661
chr8:61308343-61309551	chr8:61308802-61309300	TSSEA	0.564952
chr16:88955013-88981714	chr16:88964251-88964749	TSSEA	0.554988
chr12:126478604-126479870	chr12:126478352-126478850	TSSEA	0.545874	BRI3BP	0.673776	1	0.00414036
chr1:7617600-7623365	chr1:7622138-7622636	TSSEA	0.53727
chr20:54578039-54580558	chr20:54578435-54578933	TSSEA	0.532568
chr7:155135786-155138367	chr7:155136929-155137427	TSSEA	0.530398
chr5:161701197-161702400	chr5:161701162-161701660	TSSEA	0.522129	CCNG1	0.585107	1	0.0171558
chr16:80198464-80199963	chr16:80199564-80200062	TSSEA	0.51406
chr16:30097031-30098516	chr16:30097179-30097677	TSSEA	0.495696
chr1:46942916-46946407	chr1:46945783-46946281	TSSEA	0.485285
chr14:103552782-103557943	chr14:103555304-103555802	TSSEA	0.472511
chr2:121136317-121143593	chr2:121142186-121142684	TSSEA	0.451538
chr7:1548712-1554422	chr7:1551667-1552165	TSSEA	0.44951
chr5:132601027-132602748	chr5:132601160-132601658	TSSEA	0.443694
chr19:45995372-45998481	chr19:45995359-45995857	TSSEA	0.41612	GPR4	0.59865	2	0.0141668
chr19:45995372-45998481	chr19:45995359-45995857	TSSEA	0.41612	RTN2	0.605592	1	0.0128177
chr18:35117535-35118607	chr18:35117761-35118259	TSSEA	0.415865
chr4:55268784-55270050	chr4:55268811-55269309	TSSEA	0.398602
chr9:41776648-41777722	chr9:41777076-41777574	TSSEA	0.398548
chr2:88791257-88792221	chr2:88791019-88791517	TSSEA	0.388854
chr16:29379126-29381492	chr16:29379817-29380315	TSSEA	0.320476
chrX:103498246-103500644	chrX:103498542-103499040	TSSEA	0.297612
