# Supplementary material for: YAP1 subgroup supratentorial ependymoma requires TEAD and nuclear factor I-mediated transcriptional programmes for tumorigenesis
Source: Nat Commun. 2019 Sep 2;10:3914. doi: 10.1038/s41467-019-11884-5 (PMC6718408; doi:10.1038/s41467-019-11884-5)
Supplement: Supplementary file 7 — Supplementary Data 4 [file 41467_2019_11884_MOESM7_ESM.xlsx]

## Sheet: GO EAG ST-EPN-YAP1
Category	Term	Count	Percentage	PValue	Genes	List Total	Pop Hits	Pop Total	Fold Enrichment	Bonferroni	Benjamini	FDR
GOTERM_BP_DIRECT	GO:0007411~axon guidance	7	5.6	0.000789156	EFNB1, EFNB2, LMX1A, NR4A3, CXCL12, NTN1, MYH10	116	159	16792	6.37302	0.461486	0.461486	1.20134
GOTERM_BP_DIRECT	GO:0007010~cytoskeleton organization	7	5.6	0.000842297	ABLIM1, MAST4, ANK1, NEDD9, PALLD, TPM1, FGD3	116	161	16792	6.29385	0.483479	0.281306	1.28175
GOTERM_BP_DIRECT	GO:0016477~cell migration	7	5.6	0.00118575	TNS3, NDEL1, ERBB4, WWC1, NFATC2, PALLD, COL5A1	116	172	16792	5.89134	0.605517	0.266597	1.79998
GOTERM_BP_DIRECT	GO:0007155~cell adhesion	10	8	0.00430124	RND3, TNXB, TLN2, EFNB1, EFNB2, NEDD9, MFAP4, CXCL12, COL5A1, MYH10	116	459	16792	3.15378	0.965934	0.570383	6.38607
GOTERM_BP_DIRECT	GO:0001764~neuron migration	5	4	0.0058693	NTRK3, NDEL1, CXCL12, NTN1, MYH10	116	105	16792	6.89327	0.990099	0.602682	8.6178
GOTERM_BP_DIRECT	GO:0007043~cell-cell junction assembly	3	2.4	0.00662201	PARD6B, TLN2, PKP4	116	18	16792	24.1264	0.994532	0.580274	9.67135
GOTERM_BP_DIRECT	GO:0030036~actin cytoskeleton organization	5	4	0.0122498	DLC1, RND3, TNXB, PALLD, FGD3	116	130	16792	5.56764	0.999936	0.748534	17.196
GOTERM_BP_DIRECT	GO:0007507~heart development	5	4	0.0371219	NTRK3, ERBB4, HOPX, PDLIM3, ARMC4	116	183	16792	3.95515	1	0.975454	43.9613
GOTERM_BP_DIRECT	GO:0007193~adenylate cyclase-inhibiting G-protein coupled receptor signaling pathway	3	2.4	0.0411517	S1PR3, ADCY2, ADCY9	116	47	16792	9.23991	1	0.974283	47.4462
GOTERM_BP_DIRECT	GO:0008284~positive regulation of cell proliferation	8	6.4	0.0411594	KLF5, NTRK3, TNS3, S1PR3, ERBB4, EFNB2, NTN1, LRP5	116	466	16792	2.48513	1	0.962939	47.4527
GOTERM_BP_DIRECT	GO:0006486~protein glycosylation	4	3.2	0.0425873	ST3GAL1, ST3GAL5, WBSCR17, GALNT18	116	113	16792	5.1242	1	0.955034	48.638
GOTERM_BP_DIRECT	GO:0048251~elastic fiber assembly	2	1.6	0.0469739	TNXB, MFAP4	116	7	16792	41.3596	1	0.956863	52.125
GOTERM_BP_DIRECT	GO:0044267~cellular protein metabolic process	4	3.2	0.047389	GATA6, LMCD1, ITM2B, SLC34A2	116	118	16792	4.90707	1	0.946488	52.4432
GOTERM_BP_DIRECT	GO:0007399~nervous system development	6	4.8	0.0474664	NDEL1, ERBB4, NAV2, ATOH8, ITM2B, GAS7	116	287	16792	3.02631	1	0.934341	52.5023
GOTERM_BP_DIRECT	GO:0048660~regulation of smooth muscle cell proliferation	2	1.6	0.0599886	NR4A3, TCF7L2	116	9	16792	32.1686	1	0.960576	61.2129
GOTERM_BP_DIRECT	GO:0006930~substrate-dependent cell migration, cell extension	2	1.6	0.0599886	NTN1, MYH10	116	9	16792	32.1686	1	0.960576	61.2129
GOTERM_BP_DIRECT	GO:0045893~positive regulation of transcription, DNA-templated	8	6.4	0.0637026	KLF5, ZNF516, ERBB4, GATA6, GDF6, ATOH8, NFATC2, LRP5	116	515	16792	2.24868	1	0.960255	63.4939
GOTERM_BP_DIRECT	GO:0008360~regulation of cell shape	4	3.2	0.0714752	DLC1, TPM1, FGD3, MYH10	116	140	16792	4.13596	1	0.967288	67.8677
GOTERM_BP_DIRECT	GO:0043627~response to estrogen	3	2.4	0.0731948	GATA6, CITED4, SLC34A2	116	65	16792	6.68117	1	0.963511	68.7668
GOTERM_BP_DIRECT	GO:0043206~extracellular fibril organization	2	1.6	0.079181	MFAP4, COL5A1	116	12	16792	24.1264	1	0.966756	71.7165
GOTERM_BP_DIRECT	GO:0009190~cyclic nucleotide biosynthetic process	2	1.6	0.079181	ADCY2, ADCY9	116	12	16792	24.1264	1	0.966756	71.7165
GOTERM_BP_DIRECT	GO:0007512~adult heart development	2	1.6	0.0854918	ADRA1A, MYH10	116	13	16792	22.2706	1	0.969901	74.5428
GOTERM_BP_DIRECT	GO:0007264~small GTPase mediated signal transduction	5	4	0.0888053	RND3, RAB18, MFHAS1, ARL4D, AGAP1	116	246	16792	2.94225	1	0.968944	75.9189
GOTERM_BP_DIRECT	GO:0045444~fat cell differentiation	3	2.4	0.0893263	GDF6, NR4A3, TCF7L2	116	73	16792	5.94898	1	0.964368	76.1288
GOTERM_BP_DIRECT	GO:0007030~Golgi organization	3	2.4	0.0914114	PRKD1, STX17, KIFC3	116	74	16792	5.86859	1	0.961905	76.952
GOTERM_BP_DIRECT	GO:0030334~regulation of cell migration	3	2.4	0.0914114	PARD6B, ERBB4, NTN1	116	74	16792	5.86859	1	0.961905	76.952
GOTERM_BP_DIRECT	GO:0006915~apoptotic process	8	6.4	0.094558	PRKD1, DLC1, GDF6, IFT57, SULF1, ADRA1A, NTN1, GADD45A	116	567	16792	2.04245	1	0.961025	78.1442
GOTERM_BP_DIRECT	GO:0035024~negative regulation of Rho protein signal transduction	2	1.6	0.0979849	DLC1, ADRA1A	116	15	16792	19.3011	1	0.960599	79.3768
GOTERM_BP_DIRECT	GO:0032793~positive regulation of CREB transcription factor activity	2	1.6	0.0979849	PRKD1, CAMK1D	116	15	16792	19.3011	1	0.960599	79.3768
GOTERM_MF_DIRECT	GO:0003779~actin binding	7	5.6	0.0114736	ABLIM1, TLN2, SNTB1, PALLD, TPM1, SYNPO, MYH10	115	278	16881	3.69618	0.930451	0.930451	13.7612
GOTERM_MF_DIRECT	GO:0051015~actin filament binding	5	4	0.0123028	LASP1, TLN2, TPM1, NEBL, MYH10	115	132	16881	5.56028	0.942707	0.76064	14.6846
GOTERM_MF_DIRECT	GO:0005524~ATP binding	18	14.4	0.0228129	CHKA, ACAA2, PDS5B, ADCY2, ERBB4, PIK3C2B, ITM2B, KIFC3, NTRK3, PRKD1, MAST4, SGK223, ADCY9, NAV2, BMP2K, UBE2E2, CAMK1D, MYH10	115	1495	16881	1.76739	0.99516	0.830845	25.626
GOTERM_MF_DIRECT	GO:0008307~structural constituent of muscle	3	2.4	0.0326572	PDLIM3, TPM1, NEBL	115	42	16881	10.4851	0.999533	0.853017	34.686
GOTERM_MF_DIRECT	GO:0008092~cytoskeletal protein binding	3	2.4	0.041686	PDLIM3, TPM1, NEBL	115	48	16881	9.17446	0.999947	0.86015	42.0894
GOTERM_MF_DIRECT	GO:0003836~beta-galactoside (CMP) alpha-2,3-sialyltransferase activity	2	1.6	0.0463331	ST3GAL1, ST3GAL5	115	7	16881	41.9404	0.999983	0.83902	45.5906
GOTERM_MF_DIRECT	GO:0008270~zinc ion binding	14	11.2	0.0516218	ABLIM1, ZFAND3, ADAMTS16, PDLIM3, LMCD1, NR4A3, LMX1A, NEBL, C9ORF3, ADAMTS9, LASP1, GATA6, BNC2, RNPEP	115	1169	16881	1.75798	0.999995	0.826063	49.3372
GOTERM_MF_DIRECT	GO:0044212~transcription regulatory region DNA binding	5	4	0.0563631	ZNF516, IKZF2, ERBB4, GATA6, TCF7L2	115	213	16881	3.44581	0.999998	0.81272	52.4922
GOTERM_MF_DIRECT	GO:0005515~protein binding	69	55.2	0.0616843	DLC1, TLN2, CPEB4, WWC1, PDLIM3, KIFC3, S1PR3, KCNQ4, ANK1, GATA6, MFHAS1, SNTB1, PELI2, LRRFIP1, RAMP3, ACAA2, SCAMP2, EFNB1, DMRT3, PIK3C2B, EFNB2, KTN1, IPO9, WLS, PALLD, NEBL, PRKD1, RND3, TNS3, NDEL1, RAB18, NAV2, CLDN1, ARL4D, MFAP4, GADD45A, UGP2, ABLIM1, ERBB4, NEDD9, ITM2B, TPM1, TCF7L2, FAM207A, STARD13, STX17, PER2, NDRG1, NFATC2, KIAA1683, SYNPO, KLF5, PARD6B, TNXB, PDS5B, IKZF2, KCNB…	115	8785	16881	1.15294	1	0.804885	55.8168
GOTERM_MF_DIRECT	GO:0016849~phosphorus-oxygen lyase activity	2	1.6	0.0781192	ADCY2, ADCY9	115	12	16881	24.4652	1	0.847248	64.779
GOTERM_MF_DIRECT	GO:0008201~heparin binding	4	3.2	0.0941943	TNXB, NAV2, LIPG, COL5A1	115	160	16881	3.66978	1	0.874762	71.8946
GOTERM_CC_DIRECT	GO:0001725~stress fiber	5	4	0.000385587	ABLIM1, TPM1, SYNPO, NEBL, MYH10	117	54	18224	14.4223	0.0674241	0.0674241	0.474348
GOTERM_CC_DIRECT	GO:0030018~Z disc	6	4.8	0.00094626	ANK1, PDLIM3, ADRA1A, PALLD, SYNPO, NEBL	117	118	18224	7.92003	0.157477	0.0821094	1.1604
GOTERM_CC_DIRECT	GO:0005794~Golgi apparatus	15	12	0.00116802	KLF5, SCAMP2, NEDD9, WLS, ITM2B, PAQR3, KIFC3, PRKD1, ST3GAL1, COL26A1, ST3GAL5, IFT57, SULF1, LIPG, FGD3	117	863	18224	2.70731	0.190659	0.068083	1.43054
GOTERM_CC_DIRECT	GO:0015629~actin cytoskeleton	7	5.6	0.00272418	ABLIM1, TLN2, PDLIM3, NFATC2, PALLD, SYNPO, MYH10	117	218	18224	5.00149	0.389666	0.116123	3.30727
GOTERM_CC_DIRECT	GO:0005925~focal adhesion	9	7.2	0.00354962	DLC1, TNS3, RND3, LASP1, TLN2, EFNB2, SNTB1, NEDD9, PALLD	117	391	18224	3.58528	0.474615	0.120784	4.28936
GOTERM_CC_DIRECT	GO:0005737~cytoplasm	48	38.4	0.00393849	ABLIM1, DLC1, ADCY2, TLN2, CPEB4, WWC1, PDLIM3, NEDD9, CITED4, TCF7L2, ANK1, WDPCP, COLCA2, STX17, SNTB1, PER2, NDRG1, TGM5, ATOH8, LRRFIP1, AGAP1, NFATC2, FGD3, KLF5, PARD6B, EFNB1, LMCD1, ARMC4, IPO9, PALLD, GAS7, NTN1, SLC34A2, C9ORF3, PRKD1, NTRK3, TNKS1BP1, TNS3, MAST4, LASP1, BNC2, PKP4, HOPX, ARL4D, GADD45A, UGP2, MYH10, CAMK1D	117	5222	18224	1.43173	0.510453	0.112233	4.74885
GOTERM_CC_DIRECT	GO:0005886~plasma membrane	39	31.2	0.00770055	ME3, ADCY2, ERBB4, TLN2, NKAIN3, ITM2B, S1PR3, COL26A1, KCNQ4, ANK1, WDPCP, NDRG1, LRRFIP1, NFATC2, RAMP3, KLF5, PARD6B, EFNB1, PIK3C2B, KCNB1, EFNB2, WLS, LDLRAD3, PALLD, SLC34A2, C9ORF3, TNKS1BP1, PRKD1, RAB18, ADCY9, LPAR6, BNC2, SULF1, PKP4, ADRA1A, ARL4D, RNPEP, LRP5, MYH10	117	4121	18224	1.47408	0.753204	0.181175	9.09058
GOTERM_CC_DIRECT	GO:0005938~cell cortex	5	4	0.0079163	PRKD1, PARD6B, WDPCP, NEDD9, MYH10	117	123	18224	6.33174	0.762729	0.164579	9.33398
GOTERM_CC_DIRECT	GO:0030027~lamellipodium	5	4	0.0191908	ABLIM1, NEDD9, PALLD, FGD3, MYH10	117	160	18224	4.86752	0.970022	0.32274	21.2507
GOTERM_CC_DIRECT	GO:0005856~cytoskeleton	7	5.6	0.0313729	TNKS1BP1, ANK1, PKP4, SNTB1, LRRFIP1, TPM1, FGD3	117	371	18224	2.93888	0.996879	0.43839	32.4964
GOTERM_CC_DIRECT	GO:0031012~extracellular matrix	6	4.8	0.0408902	ADAMTS9, COL26A1, TNXB, LMCD1, MFAP4, COL5A1	117	296	18224	3.15731	0.999477	0.496903	40.2337
GOTERM_CC_DIRECT	GO:0043235~receptor complex	4	3.2	0.0474743	RAMP3, NTRK3, ERBB4, LRP5	117	127	18224	4.90585	0.99985	0.519835	45.0998
GOTERM_CC_DIRECT	GO:0005887~integral component of plasma membrane	15	12	0.0654914	RAMP3, ADCY2, EFNB1, SLC16A12, EFNB2, KTN1, SLC34A2, NTRK3, PRKD1, S1PR3, ST3GAL5, ADCY9, LPAR6, CLDN1, ADRA1A	117	1415	18224	1.65117	0.999995	0.61057	56.6165
GOTERM_CC_DIRECT	GO:0000139~Golgi membrane	8	6.4	0.0833264	ST3GAL1, RND3, ST3GAL5, WBSCR17, GALNT18, WLS, ITM2B, PAQR3	117	591	18224	2.10844	1	0.675294	65.7903
GOTERM_CC_DIRECT	GO:0005578~proteinaceous extracellular matrix	5	4	0.0919992	ADAMTS9, COL26A1, TNXB, ADAMTS16, COL5A1	117	268	18224	2.90598	1	0.687938	69.5736
GOTERM_CC_DIRECT	GO:0005930~axoneme	3	2.4	0.0921948	WDPCP, IFT57, ARMC4	117	80	18224	5.84103	1	0.665195	69.6543
GOTERM_CC_DIRECT	GO:0032587~ruffle membrane	3	2.4	0.0961173	DLC1, WWC1, TPM1	117	82	18224	5.69856	1	0.659025	71.2319
KEGG_PATHWAY	hsa04360:Axon guidance	6	4.8	0.00231423	ABLIM1, EFNB1, EFNB2, NFATC2, CXCL12, NTN1	52	127	6910	6.27801	0.242725	0.242725	2.6246
KEGG_PATHWAY	hsa04925:Aldosterone synthesis and secretion	4	3.2	0.0215883	PRKD1, ADCY2, ADCY9, CAMK1D	52	81	6910	6.5622	0.927122	0.730041	22.1614
KEGG_PATHWAY	hsa00512:Mucin type O-Glycan biosynthesis	3	2.4	0.0216678	ST3GAL1, WBSCR17, GALNT18	52	31	6910	12.8598	0.927829	0.583654	22.234
KEGG_PATHWAY	hsa04020:Calcium signaling pathway	5	4	0.0423448	ADCY2, ADCY9, ERBB4, PDE1C, ADRA1A	52	179	6910	3.71186	0.99444	0.726929	39.1453
KEGG_PATHWAY	hsa04270:Vascular smooth muscle contraction	4	3.2	0.0570926	RAMP3, ADCY2, ADCY9, ADRA1A	52	119	6910	4.46671	0.999136	0.756075	49.0761
KEGG_PATHWAY	hsa04015:Rap1 signaling pathway	5	4	0.0683901	PRKD1, PARD6B, ADCY2, ADCY9, TLN2	52	210	6910	3.16392	0.999797	0.757517	55.6567
KEGG_PATHWAY	hsa04611:Platelet activation	4	3.2	0.0705602	ADCY2, ADCY9, TLN2, COL5A1	52	130	6910	4.08876	0.999846	0.714753	56.8281
KEGG_PATHWAY	hsa04261:Adrenergic signaling in cardiomyocytes	4	3.2	0.0924546	ADCY2, ADCY9, ADRA1A, TPM1	52	146	6910	3.64067	0.999991	0.766641	67.1635
KEGG_PATHWAY	hsa04390:Hippo signaling pathway	4	3.2	0.099818	PARD6B, GDF6, WWC1, TCF7L2	52	151	6910	3.52012	0.999997	0.753923	70.0951

## Sheet: GO EAG ST-EPN-RELA
Category	Term	Count	Percentage	PValue	Genes	List Total	Pop Hits	Pop Total	Fold Enrichment	Bonferroni	Benjamini	FDR
GOTERM_BP_DIRECT	GO:0030178~negative regulation of Wnt signaling pathway	10	1.7331	2.82815e-05	DACT1, GSC, NXN, CSNK1E, TSC2, TLE1, WIF1, APCDD1, TSKU, NFATC1	523	52	16792	6.17444	0.0674195	0.0674195	0.0498067
GOTERM_BP_DIRECT	GO:0007411~axon guidance	17	2.94627	3.67853e-05	NRP2, WNT5A, NRP1, WNT3A, DRAXIN, DPYSL5, EVL, L1CAM, DVL1, EPHB2, SEMA6A, UNC5A, SEMA3F, LHX2, MAPK8IP3, KIF26A, GPC1	523	159	16792	3.43283	0.0867885	0.044379	0.0647782
GOTERM_BP_DIRECT	GO:0048843~negative regulation of axon extension involved in axon guidance	7	1.21317	0.000118765	SEMA5A, WNT5A, SEMA6A, SEMA6B, NRP1, SEMA3F, WNT3A	523	26	16792	8.64421	0.254075	0.093088	0.209001
GOTERM_BP_DIRECT	GO:0006024~glycosaminoglycan biosynthetic process	8	1.38648	0.000282654	SDC1, B3GALT6, NDST1, HS3ST3A1, HSPG2, AGRN, B4GALT7, GPC1	523	42	16792	6.11563	0.502265	0.160058	0.496733
GOTERM_BP_DIRECT	GO:0045747~positive regulation of Notch signaling pathway	7	1.21317	0.000475067	SLC35C2, MFNG, HES5, DLL4, JAG2, LFNG, TSPAN17	523	33	16792	6.81059	0.690484	0.209072	0.833545
GOTERM_BP_DIRECT	GO:0006027~glycosaminoglycan catabolic process	6	1.03986	0.00109012	HYAL2, SDC1, HSPG2, AGRN, GPC1, IDUA	523	26	16792	7.40932	0.932248	0.36151	1.90298
GOTERM_BP_DIRECT	GO:0001501~skeletal system development	13	2.25303	0.00117954	CDKN1C, PTHLH, ALPL, MATN3, HDAC4, TBX3, FGFRL1, JAG2, GDF10, PKDCC, ACP2, IGFBP4, ADAMTS4	523	137	16792	3.04666	0.945677	0.340397	2.05754
GOTERM_BP_DIRECT	GO:0030198~extracellular matrix organization	16	2.77296	0.00123104	COL18A1, MATN3, COL4A2, BSG, COL4A1, WNT3A, ELN, HSPG2, CSGALNACT1, ITGA9, LAMA3, LAMC3, COL6A2, COL6A1, AGRN, VWA1	523	196	16792	2.62099	0.952169	0.316145	2.14646
GOTERM_BP_DIRECT	GO:0008285~negative regulation of cell proliferation	25	4.33276	0.00148837	COL18A1, CTBP1, ERBB4, JARID2, AIMP2, TBX5, PPP2R5C, FGFRL1, BAP1, GPER1, TP73, PTHLH, LIF, TMEM115, HDAC4, SSTR2, BTG2, DLL4, TSC2, PEMT, IL1B, RARA, DLG5, CHD5, DNAJA3	523	396	16792	2.02696	0.974677	0.33532	2.58963
GOTERM_BP_DIRECT	GO:0048010~vascular endothelial growth factor receptor signaling pathway	9	1.55979	0.00172572	NRP2, SHB, DOCK1, NRP1, PGF, MAPKAPK3, VAV2, VAV1, ELMO2	523	72	16792	4.01338	0.985917	0.347064	2.9967
GOTERM_BP_DIRECT	GO:0030203~glycosaminoglycan metabolic process	6	1.03986	0.00182273	SDC1, B3GALT6, HSPG2, AGRN, B4GALT7, GPC1	523	29	16792	6.64284	0.98892	0.335904	3.16262
GOTERM_BP_DIRECT	GO:0046627~negative regulation of insulin receptor signaling pathway	6	1.03986	0.00182273	PID1, SOCS3, NCOA5, TSC2, IL1B, CISH	523	29	16792	6.64284	0.98892	0.335904	3.16262
GOTERM_BP_DIRECT	GO:0001934~positive regulation of protein phosphorylation	12	2.07972	0.00203998	AKT1, ERBB4, C3, RASGRP1, WNT3A, IL1B, TBX1, GPER1, BRAT1, INSR, PLAUR, DVL1	523	127	16792	3.03374	0.993525	0.342943	3.53321
GOTERM_BP_DIRECT	GO:0034765~regulation of ion transmembrane transport	11	1.90641	0.00240642	KCNJ4, KCND3, KCNC4, KCNQ3, KCNK6, CACNA1I, ASIC2, KCNA3, CACNA1H, CACNA2D2, KCNK10	523	111	16792	3.18178	0.997384	0.367073	4.15526
GOTERM_BP_DIRECT	GO:0061337~cardiac conduction	7	1.21317	0.00255091	KCNJ4, KCND3, KCNK6, CACNB1, CACNA1C, CACNA2D2, KCNK3	523	45	16792	4.99443	0.99817	0.36254	4.3995
GOTERM_BP_DIRECT	GO:0030030~cell projection organization	6	1.03986	0.00328964	AKT1, POC1A, TWF2, NUBP1, NUBP2, WRAP73	523	33	16792	5.83765	0.999706	0.418502	5.63908
GOTERM_BP_DIRECT	GO:0006890~retrograde vesicle-mediated transport, Golgi to ER	9	1.55979	0.00392639	TMEM115, KDELR3, UVRAG, RER1, LMAN2, TMED9, KIF26A, KIF3C, RAB1A	523	82	16792	3.52395	0.999939	0.454928	6.69535
GOTERM_BP_DIRECT	GO:0090103~cochlea morphogenesis	5	0.866551	0.00432511	WNT5A, GRHL3, TBX1, FZD2, DVL1	523	22	16792	7.29706	0.999977	0.467017	7.35107
GOTERM_BP_DIRECT	GO:0007165~signal transduction	53	9.18544	0.00499943	FGF18, GPR85, NRP1, TOLLIP, PGF, PPP2R5C, KCNK10, ARHGAP4, AKT1, SHB, UNC5A, IL4R, ARHGAP1, IL1B, STAM, RARA, DLG5, PLCB1, CASKIN2, MAGI3, PDE10A, FADD, TLE1, PLAUR, GNB1, NCOA5, DLL4, ICOSLG, NEK6, ERBB4, RAP1GAP, C3, PPFIA1, MAPKAPK3, CCL7, LINGO1, DOCK1, RASGRP1, TNFRSF18, CAMK2B, AGRN, TRIP10, EPAS1, CACNA1I, DPYSL5, VAV2, TRADD, SALL3, CSNK1E, GRK6, WIF1, ARAP3, IGFBP4	523	1161	16792	1.4657	0.999996	0.497016	8.45017
GOTERM_BP_DIRECT	GO:0090179~planar cell polarity pathway involved in neural tube closure	4	0.693241	0.00532836	WNT5A, GRHL3, FZD2, DVL1	523	12	16792	10.7024	0.999998	0.500414	8.98182
GOTERM_BP_DIRECT	GO:0097491~sympathetic neuron projection guidance	3	0.519931	0.00555114	NRP2, NRP1, SEMA3F	523	4	16792	24.0803	0.999999	0.496876	9.34027
GOTERM_BP_DIRECT	GO:1902285~semaphorin-plexin signaling pathway involved in neuron projection guidance	3	0.519931	0.00555114	NRP2, NRP1, SEMA3F	523	4	16792	24.0803	0.999999	0.496876	9.34027
GOTERM_BP_DIRECT	GO:0036486~ventral trunk neural crest cell migration	3	0.519931	0.00555114	NRP2, NRP1, SEMA3F	523	4	16792	24.0803	0.999999	0.496876	9.34027
GOTERM_BP_DIRECT	GO:0097490~sympathetic neuron projection extension	3	0.519931	0.00555114	NRP2, NRP1, SEMA3F	523	4	16792	24.0803	0.999999	0.496876	9.34027
GOTERM_BP_DIRECT	GO:0016055~Wnt signaling pathway	14	2.42634	0.00575345	WNT5A, NKD2, DRAXIN, WNT3A, TLE1, APCDD1, DVL1, RSPO4, DACT1, NXN, CSNK1E, GRK6, WNT11, WIF1	523	187	16792	2.40374	0.999999	0.49243	9.66461
GOTERM_BP_DIRECT	GO:0007267~cell-cell signaling	17	2.94627	0.00605335	FGF18, NRP1, TOLLIP, PGF, TBX5, PCDH8, CCL7, SEMA5A, PTHLH, PCDH1, SSTR2, FJX1, IL1B, TFAP2C, MERTK, ADRA1D, NGF	523	254	16792	2.1489	1	0.49396	10.1434
GOTERM_BP_DIRECT	GO:0043065~positive regulation of apoptotic process	19	3.29289	0.00612897	ARHGEF3, ERBB4, CLU, FADD, GPER1, VAV2, VAV1, TP73, MCF2L, TRADD, ARHGAP4, AKT1, TGM2, RHOB, WNT11, ARL6IP5, DNAJA3, PNMA1, NGF	523	300	16792	2.03345	1	0.482988	10.2637
GOTERM_BP_DIRECT	GO:0007223~Wnt signaling pathway, calcium modulating pathway	6	1.03986	0.00685294	WNT5A, GNB1, WNT11, FZD2, PLCB1, NFATC1	523	39	16792	4.93955	1	0.506946	11.4082
GOTERM_BP_DIRECT	GO:0009887~organ morphogenesis	9	1.55979	0.00784441	COL18A1, SEMA6A, DGCR2, NRP1, TBX3, ELN, TLE1, EVL, LFNG	523	92	16792	3.14091	1	0.540425	12.9533
GOTERM_BP_DIRECT	GO:0007399~nervous system development	18	3.11958	0.0085968	ERBB4, GLIS2, DPYSL5, DPYSL4, EVL, L1CAM, ST8SIA2, EPHB2, SEMA5A, CSGALNACT1, SEMA6A, HDAC4, PCDH1, HES4, ST8SIA4, GFRA1, OLFM1, ZNF423	523	287	16792	2.01368	1	0.559376	14.1088
GOTERM_BP_DIRECT	GO:1901166~neural crest cell migration involved in autonomic nervous system development	3	0.519931	0.00906187	NRP2, NRP1, SEMA3F	523	5	16792	19.2642	1	0.564865	14.8158
GOTERM_BP_DIRECT	GO:0051056~regulation of small GTPase mediated signal transduction	11	1.90641	0.00908083	ARHGAP4, ARHGEF3, RAP1GAP, TSC2, ARHGAP1, RHOB, ARAP3, TRIP10, VAV2, VAV1, MCF2L	523	134	16792	2.63566	1	0.552495	14.8445
GOTERM_BP_DIRECT	GO:0001525~angiogenesis	15	2.59965	0.0101454	COL18A1, NRP2, FGF18, COL4A2, NRP1, EPAS1, PGF, HSPG2, TBX1, VAV2, EPHB2, SHB, DLL4, RHOB, TNFAIP2	523	223	16792	2.15967	1	0.580132	16.4417
GOTERM_BP_DIRECT	GO:0043277~apoptotic cell clearance	4	0.693241	0.0102827	TGM2, PDIA6, RARA, MERTK	523	15	16792	8.56189	1	0.572713	16.6456
GOTERM_BP_DIRECT	GO:0000122~negative regulation of transcription from RNA polymerase II promoter	35	6.06586	0.0103663	LMO1, BACH2, GLIS2, CBX4, CBX2, CBX8, ZBTB18, DNAJC17, PCBP3, RARA, TCF25, DNAJA3, CTBP1, GSC, TBX3, JARID2, HMG20A, TLE1, UBE2I, PARK2, TP73, NOC2L, CDKN1C, HDAC4, DACT1, SAP130, HES5, BTG2, HES3, DLL4, TGIF2, TFAP2C, ZFPM1, CUX2, MAD2L2	523	720	16792	1.56076	1	0.563777	16.7696
GOTERM_BP_DIRECT	GO:0007528~neuromuscular junction development	5	0.866551	0.0104548	COL4A1, CACNB1, CACNA2D2, DNAJA3, DVL1	523	28	16792	5.73341	1	0.555397	16.9006
GOTERM_BP_DIRECT	GO:0043547~positive regulation of GTPase activity	29	5.026	0.0105636	FGF18, RAP1GAP, ERBB4, NPRL2, CCL7, MCF2L, ADAP1, ARHGAP4, DOCK1, SMAP1, VPS9D1, RASGRP1, ARHGAP1, CAMK2B, AGRN, PLCB1, TRIP10, LAMTOR5, ARHGEF3, GRHL3, VAV2, RGS16, VAV1, RGS14, RABEP2, TSC2, GFRA1, WNT11, ARAP3	523	565	16792	1.64797	1	0.548073	17.0614
GOTERM_BP_DIRECT	GO:0050766~positive regulation of phagocytosis	5	0.866551	0.011836	C3, FCER1G, IL1B, LMAN2, MERTK	523	29	16792	5.5357	1	0.578643	18.9202
GOTERM_BP_DIRECT	GO:0006469~negative regulation of protein kinase activity	9	1.55979	0.0119702	AKT1, SHB, SOCS3, TSC2, CAMK2N1, DNAJA3, CISH, TRIB1, DVL1	523	99	16792	2.91882	1	0.572228	19.1141
GOTERM_BP_DIRECT	GO:0001755~neural crest cell migration	6	1.03986	0.0124976	SEMA5A, SEMA6A, SEMA6B, ERBB4, SEMA3F, TBX1	523	45	16792	4.28094	1	0.577758	19.8711
GOTERM_BP_DIRECT	GO:0032436~positive regulation of proteasomal ubiquitin-dependent protein catabolic process	7	1.21317	0.0143444	AKT1, NKD2, CSNK1E, CLU, PARK2, TRIB1, DVL1	523	64	16792	3.51171	1	0.618535	22.4703
GOTERM_BP_DIRECT	GO:0046676~negative regulation of insulin secretion	5	0.866551	0.0149364	INHBB, MIDN, PFKL, VSNL1, PARK2	523	31	16792	5.17856	1	0.62371	23.2864
GOTERM_BP_DIRECT	GO:0071526~semaphorin-plexin signaling pathway	5	0.866551	0.0185054	SEMA5A, SEMA6A, SEMA6B, NRP1, SEMA3F	523	33	16792	4.86471	1	0.693345	28.0379
GOTERM_BP_DIRECT	GO:0050919~negative chemotaxis	5	0.866551	0.0204715	NRP2, SEMA5A, SEMA6A, SEMA6B, SEMA3F	523	34	16792	4.72163	1	0.720904	30.5353
GOTERM_BP_DIRECT	GO:0016192~vesicle-mediated transport	11	1.90641	0.0204911	AP2A2, CHMP1A, TSC2, PLIN3, MAPK8IP3, PARK2, ARAP3, TRIP10, YKT6, RAB1A, TSNARE1	523	152	16792	2.32354	1	0.712426	30.5598
GOTERM_BP_DIRECT	GO:0048644~muscle organ morphogenesis	3	0.519931	0.0238495	LIF, GSC, TBX1	523	8	16792	12.0402	1	0.757906	34.6364
GOTERM_BP_DIRECT	GO:0030177~positive regulation of Wnt signaling pathway	5	0.866551	0.0247761	RSPO4, ATP6V1C2, DACT1, DISC1, DVL1	523	36	16792	4.45932	1	0.763059	35.7207
GOTERM_BP_DIRECT	GO:0048844~artery morphogenesis	4	0.693241	0.0261969	NRP1, ZMIZ1, TBX1, WNT11	523	21	16792	6.11563	1	0.774401	37.3505
GOTERM_BP_DIRECT	GO:0006783~heme biosynthetic process	4	0.693241	0.0261969	ALAS1, IBA57, COX10, SLC25A39	523	21	16792	6.11563	1	0.774401	37.3505
GOTERM_BP_DIRECT	GO:0007010~cytoskeleton organization	11	1.90641	0.0290694	ARHGAP4, SEMA6A, CCDC6, DOCK1, MAEA, CAMSAP1, AGRN, ARAP3, CCL7, ELMO2, QRICH1	523	161	16792	2.19365	1	0.80169	40.5273
GOTERM_BP_DIRECT	GO:0008625~extrinsic apoptotic signaling pathway via death domain receptors	5	0.866551	0.0295871	KIAA0141, TNFRSF18, FADD, TRADD, NGF	523	38	16792	4.22462	1	0.800386	41.0835
GOTERM_BP_DIRECT	GO:0034446~substrate adhesion-dependent cell spreading	5	0.866551	0.0295871	MICALL2, FGFRL1, MERTK, RAB1A, PARVA	523	38	16792	4.22462	1	0.800386	41.0835
GOTERM_BP_DIRECT	GO:1903827~regulation of cellular protein localization	3	0.519931	0.0300405	WNT5A, CSNK1E, DVL1	523	9	16792	10.7024	1	0.798432	41.5665
GOTERM_BP_DIRECT	GO:0071340~skeletal muscle acetylcholine-gated channel clustering	3	0.519931	0.0300405	RER1, DNAJA3, DVL1	523	9	16792	10.7024	1	0.798432	41.5665
GOTERM_BP_DIRECT	GO:0021675~nerve development	3	0.519931	0.0300405	NRP2, NRP1, SEMA3F	523	9	16792	10.7024	1	0.798432	41.5665
GOTERM_BP_DIRECT	GO:0021612~facial nerve structural organization	3	0.519931	0.0300405	NRP2, NRP1, SEMA3F	523	9	16792	10.7024	1	0.798432	41.5665
GOTERM_BP_DIRECT	GO:0061549~sympathetic ganglion development	3	0.519931	0.0300405	NRP2, NRP1, SEMA3F	523	9	16792	10.7024	1	0.798432	41.5665
GOTERM_BP_DIRECT	GO:0060041~retina development in camera-type eye	6	1.03986	0.033853	LPCAT1, LAMC3, GNB1, LHX2, TGIF2, MERTK	523	58	16792	3.32142	1	0.829795	45.4828
GOTERM_BP_DIRECT	GO:0014066~regulation of phosphatidylinositol 3-kinase signaling	7	1.21317	0.0343272	AKT1, FGF18, ERBB4, RASGRP1, PPP2R5C, VAV1, PIP4K2B	523	78	16792	2.8814	1	0.827842	45.9523
GOTERM_BP_DIRECT	GO:0007346~regulation of mitotic cell cycle	5	0.866551	0.034913	CDKN1C, MAEA, SIK1, NEK6, TP73	523	40	16792	4.01338	1	0.826938	46.5269
GOTERM_BP_DIRECT	GO:0010628~positive regulation of gene expression	15	2.59965	0.0350161	PID1, LRRC32, WNT3A, TLE1, RNF207, GPER1, SGMS1, PARK2, DLL4, QKI, IL1B, WNT11, CUX2, OLFM1, NGF	523	262	16792	1.83819	1	0.821806	46.6274
GOTERM_BP_DIRECT	GO:0071805~potassium ion transmembrane transport	9	1.55979	0.0351353	SLC12A7, KCNC4, KCNQ3, KCNAB2, SLC9A3, KCNK6, KCNA3, KCNK3, KCNK10	523	121	16792	2.38813	1	0.816873	46.7435
GOTERM_BP_DIRECT	GO:0035136~forelimb morphogenesis	3	0.519931	0.0367896	SALL3, TBX3, TBX5	523	10	16792	9.63212	1	0.825434	48.3292
GOTERM_BP_DIRECT	GO:0032092~positive regulation of protein binding	6	1.03986	0.0407971	WNT5A, MFNG, DACT1, WNT3A, PARK2, LFNG	523	61	16792	3.15807	1	0.850981	51.988
GOTERM_BP_DIRECT	GO:0006813~potassium ion transport	7	1.21317	0.0422691	KCNJ4, KCND3, KCNC4, KCNQ3, KCNK6, KCNA3, KCNK3	523	82	16792	2.74085	1	0.856006	53.2695
GOTERM_BP_DIRECT	GO:0048538~thymus development	5	0.866551	0.0438768	MAD1L1, JARID2, LMO4, TBX1, FADD	523	43	16792	3.73338	1	0.861574	54.6322
GOTERM_BP_DIRECT	GO:0060070~canonical Wnt signaling pathway	7	1.21317	0.0444204	WNT5A, SDC1, WNT3A, WNT11, FZD2, DISC1, DVL1	523	83	16792	2.70783	1	0.860173	55.0844
GOTERM_BP_DIRECT	GO:0006464~cellular protein modification process	8	1.38648	0.0453239	AKT1, PLOD1, ST8SIA4, UBA3, BAP1, UBE2I, ST8SIA2, B4GALT7	523	105	16792	2.44625	1	0.861056	55.8267
GOTERM_BP_DIRECT	GO:0035556~intracellular signal transduction	20	3.4662	0.0468714	ARHGEF3, MAGI3, DGKQ, TOLLIP, ADCY5, MCF2L, CISH, RGS14, DVL1, AKT1, KSR2, TNS1, PLCH2, ASB1, DCLK2, STK39, DLG5, SIK1, PLCB1, NFATC1	523	403	16792	1.5934	1	0.865756	57.0711
GOTERM_BP_DIRECT	GO:0030574~collagen catabolic process	6	1.03986	0.0485432	COL18A1, COL4A2, COL4A1, COL6A2, COL6A1, ADAMTS2	523	64	16792	3.01004	1	0.870857	58.3783
GOTERM_BP_DIRECT	GO:0042136~neurotransmitter biosynthetic process	3	0.519931	0.0518018	NOS1, SLC6A3, GAD1	523	12	16792	8.02677	1	0.883758	60.8191
GOTERM_BP_DIRECT	GO:0048846~axon extension involved in axon guidance	3	0.519931	0.0518018	NRP2, NRP1, SEMA3F	523	12	16792	8.02677	1	0.883758	60.8191
GOTERM_BP_DIRECT	GO:0035413~positive regulation of catenin import into nucleus	3	0.519931	0.0518018	SEMA5A, DACT1, WNT3A	523	12	16792	8.02677	1	0.883758	60.8191
GOTERM_BP_DIRECT	GO:0045893~positive regulation of transcription, DNA-templated	24	4.15945	0.0520888	WNT5A, NOS1, ERBB4, TBX3, GLIS2, WNT3A, TBX5, TBX1, FZD2, ATXN7L3, TP73, DVL1, CDKN1C, HDAC4, HES5, LHX2, IL1B, WNT11, RARA, PLCB1, MAD2L2, INSR, NFATC1, ZNF423	523	515	16792	1.49625	1	0.881094	61.0275
GOTERM_BP_DIRECT	GO:0030900~forebrain development	5	0.866551	0.0540112	SSTR2, GSC, NDST1, DRAXIN, MAPK8IP3	523	46	16792	3.4899	1	0.886409	62.3966
GOTERM_BP_DIRECT	GO:0003151~outflow tract morphogenesis	5	0.866551	0.0540112	TBX3, TBX1, WNT11, FZD2, ZFPM1	523	46	16792	3.4899	1	0.886409	62.3966
GOTERM_BP_DIRECT	GO:0007389~pattern specification process	4	0.693241	0.0550662	MFNG, TBX5, GRHL3, TBX1	523	28	16792	4.58672	1	0.887432	63.1285
GOTERM_BP_DIRECT	GO:0071356~cellular response to tumor necrosis factor	8	1.38648	0.0556981	PID1, HDAC4, HYAL2, HYAL3, SGMS1, GPER1, SMPD4, CCL7	523	110	16792	2.33506	1	0.886504	63.5604
GOTERM_BP_DIRECT	GO:0008284~positive regulation of cell proliferation	22	3.81282	0.0575212	COL18A1, ACER3, FGF18, SSBP3, ERBB4, MVD, TBX3, PGF, WNT3A, BIRC6, TBX1, GPER1, CBX8, PTHLH, LIF, HDAC4, HES5, RARA, SLC35F6, INSR, C9ORF69, ADRA1D	523	466	16792	1.51578	1	0.890878	64.78
GOTERM_BP_DIRECT	GO:0031641~regulation of myelination	3	0.519931	0.0599896	AKT1, HES5, RARA	523	13	16792	7.40932	1	0.897596	66.37
GOTERM_BP_DIRECT	GO:0045651~positive regulation of macrophage differentiation	3	0.519931	0.0599896	LIF, FADD, TRIB1	523	13	16792	7.40932	1	0.897596	66.37
GOTERM_BP_DIRECT	GO:0060412~ventricular septum morphogenesis	4	0.693241	0.0600544	TBX3, FGFRL1, WNT11, ZFPM1	523	29	16792	4.42856	1	0.89437	66.4108
GOTERM_BP_DIRECT	GO:0060775~planar cell polarity pathway involved in gastrula mediolateral intercalation	2	0.34662	0.0612079	WNT5A, WNT11	523	2	16792	32.1071	1	0.895562	67.1296
GOTERM_BP_DIRECT	GO:0021649~vestibulocochlear nerve structural organization	2	0.34662	0.0612079	NRP2, NRP1	523	2	16792	32.1071	1	0.895562	67.1296
GOTERM_BP_DIRECT	GO:0001798~positive regulation of type IIa hypersensitivity	2	0.34662	0.0612079	C3, FCER1G	523	2	16792	32.1071	1	0.895562	67.1296
GOTERM_BP_DIRECT	GO:1904835~dorsal root ganglion morphogenesis	2	0.34662	0.0612079	NRP2, NRP1	523	2	16792	32.1071	1	0.895562	67.1296
GOTERM_BP_DIRECT	GO:0030825~positive regulation of cGMP metabolic process	2	0.34662	0.0612079	WNT5A, FZD2	523	2	16792	32.1071	1	0.895562	67.1296
GOTERM_BP_DIRECT	GO:0001938~positive regulation of endothelial cell proliferation	6	1.03986	0.0632534	NRP2, SEMA5A, WNT5A, AKT1, NRP1, PGF	523	69	16792	2.79192	1	0.90012	68.3686
GOTERM_BP_DIRECT	GO:0030217~T cell differentiation	4	0.693241	0.0652461	DLL4, JAG2, LFNG, VAV1	523	30	16792	4.28094	1	0.904188	69.5332
GOTERM_BP_DIRECT	GO:0090004~positive regulation of establishment of protein localization to plasma membrane	4	0.693241	0.0652461	AKT1, NKD2, RER1, GPER1	523	30	16792	4.28094	1	0.904188	69.5332
GOTERM_BP_DIRECT	GO:0071300~cellular response to retinoic acid	6	1.03986	0.0664652	WNT5A, TWF2, WNT3A, TBX1, RARA, WNT11	523	70	16792	2.75203	1	0.905346	70.2256
GOTERM_BP_DIRECT	GO:0030168~platelet activation	8	1.38648	0.0674374	AKT1, DGKQ, GNB1, RHOB, FCER1G, VAV2, MERTK, VAV1	523	115	16792	2.23354	1	0.905623	70.7671
GOTERM_BP_DIRECT	GO:0070208~protein heterotrimerization	3	0.519931	0.0685849	GNB1, COL6A2, COL6A1	523	14	16792	6.88009	1	0.906484	71.3943
GOTERM_BP_DIRECT	GO:0048009~insulin-like growth factor receptor signaling pathway	3	0.519931	0.0685849	AKT1, TSC2, PLCB1	523	14	16792	6.88009	1	0.906484	71.3943
GOTERM_BP_DIRECT	GO:0006897~endocytosis	9	1.55979	0.0686258	RABEP2, CSNK1E, DNER, TSC2, TOM1, TRIP10, ANKFY1, RAB1A, SGIP1	523	139	16792	2.07888	1	0.903621	71.4164
GOTERM_BP_DIRECT	GO:0007268~chemical synaptic transmission	13	2.25303	0.0723457	SLC12A7, SSTR2, KCNC4, KCNQ3, SLC6A11, ASIC2, CACNB1, PTPRS, BSN, PCDH8, AGRN, GAD1, KCNK3	523	240	16792	1.73913	1	0.912721	73.3621
GOTERM_BP_DIRECT	GO:0001974~blood vessel remodeling	4	0.693241	0.0762201	LIF, EPAS1, DLL4, TGM2	523	32	16792	4.01338	1	0.921222	75.2552
GOTERM_BP_DIRECT	GO:0036503~ERAD pathway	3	0.519931	0.0775545	RNF185, BRSK2, PARK2	523	15	16792	6.42141	1	0.922252	75.8774
GOTERM_BP_DIRECT	GO:0007213~G-protein coupled acetylcholine receptor signaling pathway	3	0.519931	0.0775545	GNB1, AGRN, PLCB1	523	15	16792	6.42141	1	0.922252	75.8774
GOTERM_BP_DIRECT	GO:0070588~calcium ion transmembrane transport	8	1.38648	0.0778216	TRPV3, CACNA1I, CACNB1, CACNA1H, SLC8B1, CACNA1C, CACNA2D2, TRPM2	523	119	16792	2.15846	1	0.920421	76.0002
GOTERM_BP_DIRECT	GO:0030334~regulation of cell migration	6	1.03986	0.0802011	AKT1, LAMA3, ERBB4, LMO4, JAG2, RHOB	523	74	16792	2.60328	1	0.924155	77.0679
GOTERM_BP_DIRECT	GO:0043491~protein kinase B signaling	4	0.693241	0.0819915	AKT1, TSC2, IL1B, MERTK	523	33	16792	3.89177	1	0.926215	77.8416
GOTERM_BP_DIRECT	GO:0030322~stabilization of membrane potential	3	0.519931	0.0868669	KCNK6, KCNK3, KCNK10	523	16	16792	6.02008	1	0.935111	79.8256
GOTERM_BP_DIRECT	GO:0007220~Notch receptor processing	3	0.519931	0.0868669	DNER, DLL4, JAG2	523	16	16792	6.02008	1	0.935111	79.8256
GOTERM_BP_DIRECT	GO:0016226~iron-sulfur cluster assembly	3	0.519931	0.0868669	IBA57, NUBP1, NUBP2	523	16	16792	6.02008	1	0.935111	79.8256
GOTERM_BP_DIRECT	GO:0030324~lung development	6	1.03986	0.0875946	WNT5A, FGF18, EIF4EBP1, EPAS1, TBX5, ADAMTS2	523	76	16792	2.53477	1	0.934508	80.1069
GOTERM_BP_DIRECT	GO:0060021~palate development	6	1.03986	0.0875946	WNT5A, TBX3, WNT3A, PKDCC, WNT11, EPHB2	523	76	16792	2.53477	1	0.934508	80.1069
GOTERM_BP_DIRECT	GO:0007585~respiratory gaseous exchange	4	0.693241	0.0879451	NDST1, ELN, MAPK8IP3, PBX3	523	34	16792	3.7773	1	0.933107	80.2411
GOTERM_BP_DIRECT	GO:0046777~protein autophosphorylation	10	1.7331	0.0887114	AKT1, ERBB4, MYO3A, STK10, MAPKAPK3, STK39, CAMK2B, SIK1, INSR, NEK6	523	172	16792	1.86669	1	0.93261	80.5315
GOTERM_BP_DIRECT	GO:1903375~facioacoustic ganglion development	2	0.34662	0.0903949	NRP2, NRP1	523	3	16792	21.4047	1	0.934056	81.1554
GOTERM_BP_DIRECT	GO:0019087~transformation of host cell by virus	2	0.34662	0.0903949	HYAL2, INSR	523	3	16792	21.4047	1	0.934056	81.1554
GOTERM_BP_DIRECT	GO:0097374~sensory neuron axon guidance	2	0.34662	0.0903949	NRP2, NRP1	523	3	16792	21.4047	1	0.934056	81.1554
GOTERM_BP_DIRECT	GO:0021828~gonadotrophin-releasing hormone neuronal migration to the hypothalamus	2	0.34662	0.0903949	NRP2, NRP1	523	3	16792	21.4047	1	0.934056	81.1554
GOTERM_BP_DIRECT	GO:0016310~phosphorylation	7	1.21317	0.0914081	PANK4, AKT1, TOLLIP, NADK, SGMS1, TK1, EPHB2	523	100	16792	2.2475	1	0.93408	81.5218
GOTERM_BP_DIRECT	GO:0031175~neuron projection development	7	1.21317	0.0914081	GPRIN1, MICALL2, BTG2, UNC5A, CAMSAP1, CAMSAP3, MANF	523	100	16792	2.2475	1	0.93408	81.5218
GOTERM_BP_DIRECT	GO:0045944~positive regulation of transcription from RNA polymerase II promoter	39	6.7591	0.0947315	WNT5A, SBNO2, LMO1, WNT3A, LMO4, GLIS2, CBFB, LIF, AKT1, TCF20, SAFB, LHX2, IL1B, RARA, AGRN, DDX41, NFATC1, PID1, HYAL2, SSBP3, NOS1, EPAS1, TBX5, GMEB1, TBX1, FADD, GRHL3, GPER1, PARK2, TP73, MED10, HDAC4, EIF4A3, EBF4, HES5, HES3, ZMIZ1, TFAP2C, PBX3	523	981	16792	1.27643	1	0.938652	82.6769
GOTERM_BP_DIRECT	GO:0070509~calcium ion import	3	0.519931	0.0964922	MCUR1, CACNA1I, CACNA1H	523	17	16792	5.66595	1	0.940024	83.2609
GOTERM_BP_DIRECT	GO:0090201~negative regulation of release of cytochrome c from mitochondria	3	0.519931	0.0964922	AKT1, PRELID1, PARK2	523	17	16792	5.66595	1	0.940024	83.2609
GOTERM_MF_DIRECT	GO:0005515~protein binding	309	53.5529	0.000687073	RBPMS2, CTTNBP2NL, XRCC3, LTBP1, AURKAIP1, PGF, SLC9A3, C16ORF70, PPP2R5C, TRAPPC2L, SYT7, WDR82, RAB1A, SHB, TAF5L, STAM, RARA, HTRA3, TPSB2, TMUB2, CDCA4, PPP1R37, LRRC3, MATN3, OSBP2, BSG, L3MBTL4, MAGI3, DDRGK1, KIAA0141, PTPRS, HMG20A, MED11, CCDC137, MIIP, MED10, PLAUR, SSTR2, GLUL, MAPK4, CMIP, MAD2L2, NEK6, PNMA1, ADAMTS4, KAZN, CPSF3L, ERBB4, TICRR, ELN, RUNDC3A, NPRL2, ADAP1, EPHB2, TK1…	523	8785	16881	1.13531	0.378499	0.378499	1.02957
GOTERM_MF_DIRECT	GO:0005524~ATP binding	65	11.2652	0.0047605	ATP5D, XRCC3, UBE2G1, ADCY5, MYO7A, ACSF3, ATAD3C, AKT1, ATAD3B, IDH3G, NUBP1, NUBP2, PMS2, STK39, SIK1, INSR, SRPK3, MAGI3, TWF2, MYO3A, PFKL, PKDCC, UBE2I, UBE2J2, MCM2, PANK4, EIF4A3, GLUL, KSR2, MAPK4, KIF26A, NEK6, SPAST, ERBB4, MVD, STK10, ABCD1, MAPKAPK3, BRSK2, UBE2QL1, TK1, EPHB2, TRIB1, TGM2, DCLK2, CAMK2B, DDX41, CHD5, DNAJA3, EHD3, TRIP13, DGKQ, SMC6, ATP11A, NADK, KIF3C, CSNK1E, UBA3…	523	1495	16881	1.40336	0.963196	0.808155	6.93314
GOTERM_MF_DIRECT	GO:0017124~SH3 domain binding	10	1.7331	0.0115872	CCDC6, DOCK1, ARHGAP1, UVRAG, QKI, EVL, PARK2, ADAM12, ELMO2, SGIP1	523	119	16881	2.71237	0.999686	0.93201	16.0956
GOTERM_MF_DIRECT	GO:0005096~GTPase activator activity	17	2.94627	0.0134614	RAP1GAP, NPRL2, RGS16, RGS14, ADAP1, TBC1D16, ARHGAP4, DOCK1, RABEP2, SMAP1, VPS9D1, TSC2, ARHGAP1, WNT11, ARAP3, PLCB1, TRIP10	523	279	16881	1.96671	0.999915	0.904118	18.4595
GOTERM_MF_DIRECT	GO:0008134~transcription factor binding	17	2.94627	0.0156597	CTBP1, EPAS1, TBX5, LMO4, TLE1, UBE2I, TP73, TRIB1, HDAC4, TAF12, HES5, HES4, HES3, RARA, ZFPM1, DNAJA3, ELMSAN1	523	284	16881	1.93209	0.999982	0.887461	21.153
GOTERM_MF_DIRECT	GO:0019894~kinesin binding	5	0.866551	0.0221776	FAM83D, MAPK8IP3, NEFH, NEK6, DISC1	523	35	16881	4.61104	1	0.924725	28.6588
GOTERM_MF_DIRECT	GO:0033691~sialic acid binding	3	0.519931	0.0236143	ST8SIA4, AGRN, ST8SIA2	523	8	16881	12.104	1	0.90581	30.2209
GOTERM_MF_DIRECT	GO:0005267~potassium channel activity	5	0.866551	0.0266632	KCNC4, KCNQ3, KCNK6, KCNK3, KCNK10	523	37	16881	4.36179	1	0.903448	33.4308
GOTERM_MF_DIRECT	GO:0019900~kinase binding	7	1.21317	0.0284112	MIDN, DGKQ, PFKL, TOLLIP, PARK2, JAKMIP3, TRADD	523	75	16881	3.01254	1	0.89097	35.2084
GOTERM_MF_DIRECT	GO:0030215~semaphorin receptor binding	4	0.693241	0.0328867	SEMA5A, SEMA6A, SEMA6B, SEMA3F	523	23	16881	5.61343	1	0.901137	39.5597
GOTERM_MF_DIRECT	GO:0005516~calmodulin binding	12	2.07972	0.0332929	KCNQ3, NOS1, MYO3A, MYO7A, CAMSAP1, MAPKAPK3, CAMK2B, CAMSAP3, SYT7, RGS16, PLCB1, CACNA1C	523	189	16881	2.04935	1	0.881173	39.9409
GOTERM_MF_DIRECT	GO:0032947~protein complex scaffold	5	0.866551	0.0343405	LAMTOR5, MAGI3, KLHL17, TELO2, DISC1	523	40	16881	4.03466	1	0.866694	40.9134
GOTERM_MF_DIRECT	GO:0008237~metallopeptidase activity	7	1.21317	0.0393286	AMZ1, CHMP1A, ECEL1, ADAM33, ADAM12, ADAMTS2, ADAMTS4	523	81	16881	2.78939	1	0.881847	45.346
GOTERM_MF_DIRECT	GO:0016757~transferase activity, transferring glycosyl groups	6	1.03986	0.0400286	GALNT2, MFNG, A4GALT, XXYLT1, B4GALT7, LFNG	523	61	16881	3.17481	1	0.867245	45.9425
GOTERM_MF_DIRECT	GO:0030507~spectrin binding	4	0.693241	0.0451249	GNB1, MYO7A, CAMSAP1, CAMSAP3	523	26	16881	4.96573	1	0.881186	50.1062
GOTERM_MF_DIRECT	GO:0051721~protein phosphatase 2A binding	4	0.693241	0.0496384	AKT1, CTTNBP2NL, EIF4EBP1, SLC6A3	523	27	16881	4.78181	1	0.889416	53.5417
GOTERM_MF_DIRECT	GO:0045499~chemorepellent activity	4	0.693241	0.0496384	SEMA5A, SEMA6A, SEMA6B, SEMA3F	523	27	16881	4.78181	1	0.889416	53.5417
GOTERM_MF_DIRECT	GO:0001085~RNA polymerase II transcription factor binding	5	0.866551	0.0567503	DACT1, GSC, TBX3, ZFPM1, NFATC1	523	47	16881	3.43375	1	0.907284	58.51
GOTERM_MF_DIRECT	GO:0008017~microtubule binding	12	2.07972	0.0589605	FAM83D, MAP1LC3C, LZTS1, CAMSAP1, DPYSL5, NEFH, KIF26A, JAKMIP3, KIF3C, SPAST, RGS14, SGIP1	523	208	16881	1.86215	1	0.903313	59.95
GOTERM_MF_DIRECT	GO:0061631~ubiquitin conjugating enzyme activity	4	0.693241	0.059294	UBE2G1, BIRC6, UBE2QL1, UBE2J2	523	29	16881	4.45203	1	0.892065	60.1632
GOTERM_MF_DIRECT	GO:0033906~hyaluronoglucuronidase activity	2	0.34662	0.0608903	HYAL2, HYAL3	523	2	16881	32.2772	1	0.886241	61.169
GOTERM_MF_DIRECT	GO:0004794~L-threonine ammonia-lyase activity	2	0.34662	0.0608903	SDS, SDSL	523	2	16881	32.2772	1	0.886241	61.169
GOTERM_MF_DIRECT	GO:0005150~interleukin-1, Type I receptor binding	2	0.34662	0.0608903	TOLLIP, IL1RN	523	2	16881	32.2772	1	0.886241	61.169
GOTERM_MF_DIRECT	GO:0005110~frizzled-2 binding	2	0.34662	0.0608903	WNT5A, WNT3A	523	2	16881	32.2772	1	0.886241	61.169
GOTERM_MF_DIRECT	GO:0005085~guanyl-nucleotide exchange factor activity	8	1.38648	0.073521	LAMTOR5, ARHGAP4, ARHGEF3, DOCK1, RASGRP1, VAV2, VAV1, MCF2L	523	118	16881	2.18829	1	0.919248	68.3313
GOTERM_MF_DIRECT	GO:0019901~protein kinase binding	18	3.11958	0.0764797	SLC12A7, BRSK2, PARK2, TP73, RGS14, CAMK2N1, DVL1, FAM83D, HDAC4, AP2A2, CEP68, MAPK4, TELO2, NEFH, STK39, SIK1, DNAJA3, NEK6	523	376	16881	1.54519	1	0.918128	69.8204
GOTERM_MF_DIRECT	GO:0030276~clathrin binding	5	0.866551	0.0765581	SMAP1, DNER, C2CD4C, TOM1, SYT7	523	52	16881	3.10358	1	0.90895	69.859
GOTERM_MF_DIRECT	GO:0030544~Hsp70 protein binding	4	0.693241	0.0809901	MVD, RNF207, PARK2, DNAJA3	523	33	16881	3.91239	1	0.912421	71.9652
GOTERM_MF_DIRECT	GO:0022841~potassium ion leak channel activity	3	0.519931	0.0860825	KCNK6, KCNK3, KCNK10	523	16	16881	6.05198	1	0.917224	74.2154
GOTERM_MF_DIRECT	GO:0005089~Rho guanyl-nucleotide exchange factor activity	6	1.03986	0.0898741	ARHGAP4, ARHGEF3, DOCK1, VAV2, VAV1, MCF2L	523	77	16881	2.51511	1	0.918441	75.78
GOTERM_MF_DIRECT	GO:0004351~glutamate decarboxylase activity	2	0.34662	0.0899332	GLUL, GAD1	523	3	16881	21.5182	1	0.910656	75.8037
GOTERM_MF_DIRECT	GO:0008332~low voltage-gated calcium channel activity	2	0.34662	0.0899332	CACNA1I, CACNA1H	523	3	16881	21.5182	1	0.910656	75.8037
GOTERM_MF_DIRECT	GO:0033829~O-fucosylpeptide 3-beta-N-acetylglucosaminyltransferase activity	2	0.34662	0.0899332	MFNG, LFNG	523	3	16881	21.5182	1	0.910656	75.8037
GOTERM_MF_DIRECT	GO:0003941~L-serine ammonia-lyase activity	2	0.34662	0.0899332	SDS, SDSL	523	3	16881	21.5182	1	0.910656	75.8037
GOTERM_MF_DIRECT	GO:0005070~SH3/SH2 adaptor activity	5	0.866551	0.0945734	ARHGAP4, SHB, ARHGAP1, STAM, SLA	523	56	16881	2.8819	1	0.914166	77.5962
GOTERM_MF_DIRECT	GO:0016616~oxidoreductase activity, acting on the CH-OH group of donors, NAD or NADP as acceptor	3	0.519931	0.0956307	CTBP1, IDH3G, FAM213B	523	17	16881	5.69598	1	0.909151	77.9869
GOTERM_MF_DIRECT	GO:0030695~GTPase regulator activity	3	0.519931	0.0956307	RAP1GAP, RUNDC3A, DNAJA3	523	17	16881	5.69598	1	0.909151	77.9869
GOTERM_MF_DIRECT	GO:0005109~frizzled binding	4	0.693241	0.0991819	WNT5A, WNT3A, WNT11, DVL1	523	36	16881	3.58636	1	0.910127	79.2532
GOTERM_MF_DIRECT	GO:0005251~delayed rectifier potassium channel activity	4	0.693241	0.0991819	KCND3, KCNC4, KCNQ3, KCNA3	523	36	16881	3.58636	1	0.910127	79.2532
GOTERM_CC_DIRECT	GO:0030173~integral component of Golgi membrane	13	2.25303	1.35137e-07	CSGALNACT1, ACER3, GALNT2, MFNG, A4GALT, ST8SIA4, UBIAD1, RER1, SGMS1, ST8SIA2, QSOX2, YIF1B, LFNG	554	58	18224	7.37309	5.62155e-05	5.62155e-05	0.000189566
GOTERM_CC_DIRECT	GO:0005829~cytosol	128	22.1837	0.00236525	PPP2R5C, TRAPPC2L, SYT7, RAB1A, TBC1D16, SHB, EIF4EBP1, IL1B, STAM, STK39, CHAC2, SOCS3, YTHDF2, FADD, GLUL, MAPK4, VSNL1, ADSL, KIF26A, ANKFY1, NEK6, MVD, ERBB4, CLU, MAPKAPK3, RUNDC3A, TK1, EPHB2, PDE6D, DOCK1, DDX41, DNAJA3, UNKL, LAMTOR5, EPAS1, FAM213B, EVL, MYL12B, VAV2, VAV1, KIF3C, TRADD, DVL1, APEH, HDAC4, NXN, UBA3, TSC2, GUK1, PC, PIP4K2B, MAD1L1, NRP1, KCNAB2, TOLLIP, MYO7A, RPS2, MCF…	554	3315	18224	1.27017	0.626602	0.388937	3.26726
GOTERM_CC_DIRECT	GO:0005769~early endosome	16	2.77296	0.00436783	NRP1, RAP1GAP, UVRAG, ATP11A, GPER1, ST8SIA2, RAB1A, TBC1D16, CHMP1A, RABEP2, PTP4A3, DNER, RHOB, TOM1, USP10, ANKFY1	554	229	18224	2.29836	0.838136	0.455016	5.95574
GOTERM_CC_DIRECT	GO:0000139~Golgi membrane	31	5.37262	0.00441765	GALNT2, B3GALT6, RAP1GAP, NDST1, TRAPPC2L, ST8SIA2, SGMS1, LMAN2, RAB1A, LPCAT1, RASGRP1, AGPAT3, B4GALT7, SLC30A6, KDELR3, BSG, HYAL2, HS3ST3A1, B3GALT1, GPER1, TMED9, CSGALNACT1, TMEM115, ST8SIA4, MAPK8IP3, CHSY1, SCARA3, CUX2, YKT6, SMPD4, ATP8A1	554	591	18224	1.72547	0.841471	0.369003	6.02173
GOTERM_CC_DIRECT	GO:0005783~endoplasmic reticulum	39	6.7591	0.0074307	GPR85, CLU, RNF185, BRSK2, TRAPPC2L, UVRAG, PDIA6, SGMS1, SLC26A11, SERPINH1, MANF, RTN2, LPCAT1, PLOD1, TGM2, DDX41, PIEZO1, ARL6IP5, AGPAT3, DISC1, OLFM1, NSDHL, MEST, PRSS56, TMC6, HYAL2, DDRGK1, UBIAD1, ATP11A, FAM213B, UBE2J2, GPER1, PARK2, TMED9, SSR4, YKT6, SMPD4, SPAST, ATP8A1	554	828	18224	1.54942	0.955073	0.462347	9.93373
GOTERM_CC_DIRECT	GO:0005796~Golgi lumen	9	1.55979	0.00877355	WNT5A, MUC2, SDC1, WNT3A, HSPG2, AGRN, GPC1, SDF4, NGF	554	96	18224	3.08394	0.974419	0.457183	11.628
GOTERM_CC_DIRECT	GO:0005891~voltage-gated calcium channel complex	5	0.866551	0.0109096	CACNA1I, CACNB1, CACNA1H, CACNA1C, CACNA2D2	554	29	18224	5.6716	0.989573	0.478947	14.2622
GOTERM_CC_DIRECT	GO:0048786~presynaptic active zone	5	0.866551	0.0109096	PPFIA1, BSN, ERC2, GPER1, GAD1	554	29	18224	5.6716	0.989573	0.478947	14.2622
GOTERM_CC_DIRECT	GO:0042383~sarcolemma	8	1.38648	0.0146879	KCND3, BSG, NOS1, PEMT, CACNB1, COL6A2, COL6A1, SLC8B1	554	85	18224	3.09603	0.997878	0.536726	18.744
GOTERM_CC_DIRECT	GO:0005793~endoplasmic reticulum-Golgi intermediate compartment	7	1.21317	0.0169988	SLC35C2, RER1, PDIA6, LMAN2, YIF1B, TMED9, SERPINH1	554	68	18224	3.38628	0.999201	0.547278	21.3768
GOTERM_CC_DIRECT	GO:0005856~cytoskeleton	20	3.4662	0.0189324	KAZN, NOS1, DGKQ, MAEA, TWF2, KCNAB2, MYO7A, EVL, TRADD, CCDC6, PDE6D, TNS1, FRMD4A, STK39, ERC2, ARAP3, TRIP10, AFAP1, ARL6IP5, PARVA	554	371	18224	1.77333	0.999648	0.548481	23.5186
GOTERM_CC_DIRECT	GO:0016607~nuclear speck	13	2.25303	0.0200018	SRSF1, DGKQ, EPAS1, GLIS2, CBX4, SMC6, WBP11, EIF4A3, SRSF4, ATXN2L, ZMIZ1, PLCB1, NEK6	554	201	18224	2.12756	0.999776	0.534247	24.6798
GOTERM_CC_DIRECT	GO:0005765~lysosomal membrane	16	2.77296	0.020649	LAMTOR5, SPNS2, NAPG, MYO7A, C18ORF8, ATP11A, ACP2, SYT7, OSTM1, SLC26A11, TRPM2, ATP6V1C2, GNB1, COL6A1, SLC35F6, ANKFY1	554	274	18224	1.92089	0.99983	0.514863	25.3746
GOTERM_CC_DIRECT	GO:0000792~heterochromatin	4	0.693241	0.0246137	RRP1B, CBX2, CBX8, CHD5	554	21	18224	6.26577	0.999969	0.549543	29.5025
GOTERM_CC_DIRECT	GO:0005925~focal adhesion	20	3.4662	0.0302025	BSG, NRP1, TSPAN4, PPFIA1, HSPG2, L1CAM, EVL, FZD2, RPS2, SPRY4, PLAUR, SDC1, TNS1, ZNF185, TGM2, RHOB, AFAP1, EHD3, PARVA, PNMA1	554	391	18224	1.68262	0.999997	0.59799	34.9621
GOTERM_CC_DIRECT	GO:0043025~neuronal cell body	17	2.94627	0.0314076	NRP1, RAP1GAP, SLC6A3, DPYSL5, ASIC2, TRPM2, CAMK2N1, DVL1, EPHB2, EIF4A3, KLHL17, CSNK1E, DNER, RARA, SRD5A1, YKT6, OLFM1	554	315	18224	1.7753	0.999998	0.58729	36.0867
GOTERM_CC_DIRECT	GO:0005737~cytoplasm	179	31.0225	0.0355439	RBPMS2, CTTNBP2NL, MTSS1, XRCC3, MAEA, SLC6A3, TRAPPC2L, EIF4EBP1, ZNF185, PMS2, STK39, RARA, PID1, CASKIN2, TWF2, MYO3A, SOCS3, UBIAD1, KRT10, YTHDF2, FADD, GRHL3, PTHLH, CCDC6, SSTR2, GLUL, TNS1, MAPK4, LYST, TELO2, CMIP, ERC2, MAD2L2, NEK6, PNMA1, KAZN, CPSF3L, TNFAIP8L1, STK10, CLU, MAPKAPK3, FAM19A2, UBAC1, ADAP1, LIF, DOCK1, METTL1, PLCH2, CASZ1, AGRN, SDF4, DNAJA3, SGIP1, PHYHIPL, EPAS1, S…	554	5222	18224	1.12759	1	0.609749	39.8106
GOTERM_CC_DIRECT	GO:0030424~axon	13	2.25303	0.0392102	NRP2, NRP1, RAP1GAP, SLC6A3, KCNA3, BSN, GPER1, EPHB2, DVL1, SEMA6A, NEFH, DISC1, OLFM1	554	222	18224	1.9263	1	0.624244	42.9419
GOTERM_CC_DIRECT	GO:0030054~cell junction	22	3.81282	0.0406207	LZTS1, KCNAB2, GABRA3, BSN, PCDH8, SYT7, GPER1, RGS14, CAMK2N1, TP73, CBLN4, KCNJ4, DACT1, KLHL17, CEP68, OTOF, DDB2, ERC2, AGRN, OLFM1, DNAJA3, DISC1	554	459	18224	1.57668	1	0.61649	44.1058
GOTERM_CC_DIRECT	GO:0031519~PcG protein complex	4	0.693241	0.0473955	PCGF3, CBX4, CBX2, CBX8	554	27	18224	4.87338	1	0.65462	49.395
GOTERM_CC_DIRECT	GO:0008076~voltage-gated potassium channel complex	7	1.21317	0.0511369	KCNJ4, KCND3, KCNC4, KCNQ3, KCNAB2, KCNK6, KCNA3	554	88	18224	2.61667	1	0.664391	52.1128
GOTERM_CC_DIRECT	GO:0014069~postsynaptic density	11	1.90641	0.0544277	LZTS1, KLHL17, KCNAB2, BSN, NEFH, GPER1, CACNA1C, CAMK2N1, RGS14, DISC1, DVL1	554	184	18224	1.96657	1	0.669992	54.3906
GOTERM_CC_DIRECT	GO:0097440~apical dendrite	3	0.519931	0.0574734	OSBP2, CLU, YKT6	554	13	18224	7.59122	1	0.673476	56.4087
GOTERM_CC_DIRECT	GO:0035102~PRC1 complex	3	0.519931	0.0574734	CBX4, CBX2, CBX8	554	13	18224	7.59122	1	0.673476	56.4087
GOTERM_CC_DIRECT	GO:0030914~STAGA complex	3	0.519931	0.0657391	TAF5L, TAF12, SAP130	554	14	18224	7.04899	1	0.707679	61.4754
GOTERM_CC_DIRECT	GO:0005789~endoplasmic reticulum membrane	35	6.06586	0.0713002	GALNT2, RNF185, PDIA6, LSS, LMAN2, RTN2, RAB1A, LPCAT1, PLOD1, RASGRP1, PEMT, MGLL, SRD5A1, PIEZO1, ARL6IP5, AGPAT3, NSDHL, MEST, KDELR3, ACER3, TMC6, DDRGK1, PIGW, UBIAD1, UBE2J2, GPER1, TMED9, YIF1B, PLAUR, OTOF, SCARA3, DOLPP1, SMPD4, SPAST, PIP4K2B	554	862	18224	1.33566	1	0.722558	64.5704
GOTERM_CC_DIRECT	GO:0016604~nuclear body	4	0.693241	0.0775145	TOLLIP, CBX4, GEMIN7, RGS14	554	33	18224	3.98731	1	0.738828	67.7548
GOTERM_CC_DIRECT	GO:0032580~Golgi cisterna membrane	6	1.03986	0.0809788	CSGALNACT1, TMEM115, GALNT2, B3GALT6, CHSY1, B4GALT7	554	76	18224	2.597	1	0.741055	69.4126
GOTERM_CC_DIRECT	GO:0005604~basement membrane	6	1.03986	0.0919707	COL18A1, LAMA3, COL4A1, LAMC3, HSPG2, VWA1	554	79	18224	2.49838	1	0.773834	74.1632
GOTERM_CC_DIRECT	GO:0043209~myelin sheath	9	1.55979	0.0920283	GLUL, NAPG, GNB1, FAM213B, NEFH, SRD5A1, PMP2, PLCB1, EHD3	554	152	18224	1.94775	1	0.761727	74.1861
KEGG_PATHWAY	hsa04512:ECM-receptor interaction	10	1.7331	0.00203779	ITGA9, COL4A2, SDC1, LAMA3, COL4A1, LAMC3, COL6A2, HSPG2, COL6A1, AGRN	227	87	6910	3.49891	0.388358	0.388358	2.60029
KEGG_PATHWAY	hsa04330:Notch signaling pathway	7	1.21317	0.00445394	MFNG, CTBP1, HES5, DLL4, JAG2, LFNG, DVL1	227	48	6910	4.43924	0.658974	0.416026	5.60249
KEGG_PATHWAY	hsa04310:Wnt signaling pathway	12	2.07972	0.00537373	WNT5A, CTBP1, NKD2, CSNK1E, WNT3A, CAMK2B, WIF1, WNT11, FZD2, PLCB1, NFATC1, DVL1	227	138	6910	2.647	0.727076	0.351345	6.72278
KEGG_PATHWAY	hsa04550:Signaling pathways regulating pluripotency of stem cells	11	1.90641	0.0161491	LIF, WNT5A, INHBB, AKT1, PCGF3, TBX3, JARID2, WNT3A, WNT11, FZD2, DVL1	227	140	6910	2.39176	0.980232	0.625035	18.9646
KEGG_PATHWAY	hsa04510:Focal adhesion	14	2.42634	0.0172671	COL4A2, COL4A1, PGF, MYL12B, VAV2, VAV1, AKT1, ITGA9, DOCK1, LAMA3, LAMC3, COL6A2, COL6A1, PARVA	227	206	6910	2.06877	0.98497	0.568093	20.146
KEGG_PATHWAY	hsa00532:Glycosaminoglycan biosynthesis - chondroitin sulfate / dermatan sulfate	4	0.693241	0.0260946	CSGALNACT1, B3GALT6, CHSY1, B4GALT7	227	20	6910	6.08811	0.998292	0.654254	28.9306
KEGG_PATHWAY	hsa05200:Pathways in cancer	21	3.63951	0.0319832	WNT5A, FGF18, COL4A2, CTBP1, COL4A1, EPAS1, PGF, WNT3A, ADCY5, FADD, FZD2, DVL1, AKT1, CCDC6, LAMA3, LAMC3, GNB1, RASGRP1, RARA, WNT11, PLCB1	227	393	6910	1.62659	0.999604	0.673437	34.2852
KEGG_PATHWAY	hsa01230:Biosynthesis of amino acids	7	1.21317	0.0334651	GLUL, IDH3G, PFKL, SDS, SDSL, RPIA, PC	227	74	6910	2.87951	0.999726	0.641344	35.5727
KEGG_PATHWAY	hsa04713:Circadian entrainment	8	1.38648	0.0354552	NOS1, GNB1, ADCY5, CACNA1I, CACNA1H, CAMK2B, PLCB1, CACNA1C	227	95	6910	2.56341	0.999833	0.619645	37.2652
KEGG_PATHWAY	hsa00534:Glycosaminoglycan biosynthesis - heparan sulfate / heparin	4	0.693241	0.042128	B3GALT6, NDST1, HS3ST3A1, B4GALT7	227	24	6910	5.07342	0.999969	0.645587	42.6455
KEGG_PATHWAY	hsa04916:Melanogenesis	8	1.38648	0.0448797	WNT5A, ADCY5, WNT3A, CAMK2B, WNT11, FZD2, PLCB1, DVL1	227	100	6910	2.43524	0.999984	0.634329	44.7376
KEGG_PATHWAY	hsa04925:Aldosterone synthesis and secretion	7	1.21317	0.0486973	ADCY5, CACNA1I, CACNA1H, CAMK2B, PLCB1, CACNA1C, KCNK3	227	81	6910	2.63066	0.999994	0.633083	47.5235
KEGG_PATHWAY	hsa04360:Axon guidance	9	1.55979	0.0559576	SEMA5A, SEMA6A, SEMA6B, NRP1, UNC5A, SEMA3F, DPYSL5, L1CAM, EPHB2	227	127	6910	2.1572	0.999999	0.656141	52.4675
KEGG_PATHWAY	hsa04974:Protein digestion and absorption	7	1.21317	0.0676145	COL18A1, COL4A2, COL4A1, SLC9A3, ELN, COL6A2, COL6A1	227	88	6910	2.42141	1	0.700354	59.5149
KEGG_PATHWAY	hsa04725:Cholinergic synapse	8	1.38648	0.0708805	AKT1, KCNJ4, KCNQ3, GNB1, ADCY5, CAMK2B, PLCB1, CACNA1C	227	111	6910	2.19391	1	0.693086	61.3088
KEGG_PATHWAY	hsa01100:Metabolic pathways	50	8.66551	0.0726154	ATP5D, B3GALT6, NDST1, COX10, LSS, SGMS1, AFMID, ALAS1, IDH3G, MGLL, PLCB1, AGPAT3, IDUA, HYAL2, HYAL3, PFKL, PIGW, PANK4, ATP6V1C2, GLUL, SDS, RRM2, ADSL, CHSY1, ALPL, GALNT2, POLR2F, MVD, TK1, MTHFR, LPCAT1, PLCH2, PEMT, RPIA, GAD1, B4GALT7, INPP5A, NSDHL, A4GALT, DGKQ, NOS1, B3GALT1, SDSL, FAM213B, NADK, CSGALNACT1, ITPA, GUK1, SMPD4, PC	227	1228	6910	1.23944	1	0.678744	62.2316
KEGG_PATHWAY	hsa04120:Ubiquitin mediated proteolysis	9	1.55979	0.079545	SOCS3, UBE2G1, UBA3, DDB2, BIRC6, UBE2I, UBE2QL1, PARK2, UBE2J2	227	137	6910	1.99974	1	0.691196	65.7187
KEGG_PATHWAY	hsa04151:PI3K-Akt signaling pathway	17	2.94627	0.0992478	FGF18, COL4A2, COL4A1, PGF, PPP2R5C, AKT1, ITGA9, EIF4EBP1, LAMA3, LAMC3, GNB1, IL4R, TSC2, COL6A2, COL6A1, INSR, NGF	227	345	6910	1.49997	1	0.753273	74.0772
