# Supplementary material for: YAP1 subgroup supratentorial ependymoma requires TEAD and nuclear factor I-mediated transcriptional programmes for tumorigenesis
Source: Nat Commun. 2019 Sep 2;10:3914. doi: 10.1038/s41467-019-11884-5 (PMC6718408; doi:10.1038/s41467-019-11884-5)
Supplement: Supplementary file 8 — Supplementary Data 5 [file 41467_2019_11884_MOESM8_ESM.xlsx]

## Sheet: Motif enrichm. enh. ST-EPN-YAP1
Motif enrichment in ST-EPN-YAP1-specific YAP1 peaks overlapping with ST-EPN-YAP1-specific enhancers/superenhancers
Motif Name	Consensus	P-value	Log P-value	q-value (Benjamini)	# of Target Sequences with Motif(of 242)	% of Target Sequences with Motif	# of Background Sequences with Motif(of 49109)	% of Background Sequences with Motif
NF1-halfsite(CTF)/LNCaP-NF1-ChIP-Seq(Unpublished)/Homer	YTGCCAAG	1e-07	-17.65	0	85	0.3512	9748.1	0.1985
TEAD3(TEA)/MA0808.1/JASPAR	ACATTCCA	1e-07	-17.56	0	97	0.4008	11797	0.2402
TEAD4(TEA)/Tropoblast-Tead4-ChIP-Seq(GSE37350)/Homer	CCWGGAATGY	1e-07	-16.38	0	47	0.1942	4166.3	0.0848
Rfx1(HTH)/NPC-H3K4me1-ChIP-Seq(GSE16256)/Homer	KGTTGCCATGGCAA	1e-05	-13.81	0.0001	17	0.0702	825.7	0.0168
Rfx2(HTH)/LoVo-RFX2-ChIP-Seq(GSE49402)/Homer	GTTGCCATGGCAACM	1e-05	-13.46	0.0001	11	0.0455	342.8	0.007
RFX(HTH)/K562-RFX3-ChIP-Seq(SRA012198)/Homer	CGGTTGCCATGGCAAC	1e-05	-12.47	0.0002	10	0.0413	307.7	0.0063
X-box(HTH)/NPC-H3K4me1-ChIP-Seq(GSE16256)/Homer	GGTTGCCATGGCAA	1e-05	-12.41	0.0002	12	0.0496	461.9	0.0094
TEAD(TEA)/Fibroblast-PU.1-ChIP-Seq(Unpublished)/Homer	YCWGGAATGY	1e-05	-11.83	0.0004	36	0.1488	3310.6	0.0674
Nur77(NR)/K562-NR4A1-ChIP-Seq(GSE31363)/Homer	TGACCTTTNCNT	1e-05	-11.52	0.0004	14	0.0579	684.1	0.0139
NFAT(RHD)/Jurkat-NFATC1-ChIP-Seq(Jolma_et_al.)/Homer	ATTTTCCATT	0.0001	-10.12	0.0016	42	0.1736	4477.4	0.0912
TEAD2(TEA)/Py2T-Tead2-ChIP-Seq(GSE55709)/Homer	CCWGGAATGY	0.0001	-9.229	0.0035	27	0.1116	2462.3	0.0501
Smad3(MAD)/NPC-Smad3-ChIP-Seq(GSE36673)/Homer	TWGTCTGV	0.001	-7.503	0.0178	90	0.3719	13440	0.2737
Gata2(Zf)/K562-GATA2-ChIP-Seq(GSE18829)/Homer	BBCTTATCTS	0.01	-6.859	0.0313	24	0.0992	2430.1	0.0495
Lhx2(Homeobox)/HFSC-Lhx2-ChIP-Seq(GSE48068)/Homer	TAATTAGN	0.01	-6.744	0.0326	36	0.1488	4284.9	0.0873
Gata1(Zf)/K562-GATA1-ChIP-Seq(GSE18829)/Homer	SAGATAAGRV	0.01	-6.741	0.0326	22	0.0909	2164	0.0441
Gata4(Zf)/Heart-Gata4-ChIP-Seq(GSE35151)/Homer	NBWGATAAGR	0.01	-6.548	0.0347	33	0.1364	3857.2	0.0785
Chop(bZIP)/MEF-Chop-ChIP-Seq(GSE35681)/Homer	ATTGCATCAT	0.01	-6.453	0.036	11	0.0455	761.3	0.0155
Pho2(bHLH)/Yeast-Pho2-ChIP-Seq(GSE29506)/Homer	CCCACGTGCT	0.01	-5.775	0.0669	15	0.062	1347	0.0274
Oct6(POU,Homeobox)/NPC-Oct6-ChIP-Seq(GSE35496)/Homer	WATGCAAATGAG	0.01	-5.768	0.0669	16	0.0661	1484.4	0.0302
Esrrb(NR)/mES-Esrrb-ChIP-Seq(GSE11431)/Homer	KTGACCTTGA	0.01	-5.669	0.067	23	0.095	2513.4	0.0512
SPCH(bHLH)/Seedling-SPCH-ChIP-Seq(GSE57497)/Homer	WNBCACGTGA	0.01	-5.56	0.0711	30	0.124	3625.1	0.0738
NFAT:AP1(RHD,bZIP)/Jurkat-NFATC1-ChIP-Seq(Jolma_et_al.)/Homer	SARTGGAAAAWRTGAGTCAB	0.01	-5.523	0.0711	10	0.0413	738.8	0.015
Lhx1(Homeobox)/EmbryoCarcinoma-Lhx1-ChIP-Seq(GSE70957)/Homer	NNYTAATTAR	0.01	-5.383	0.0775	36	0.1488	4650.7	0.0947
Tgif2(Homeobox)/mES-Tgif2-ChIP-Seq(GSE55404)/Homer	TGTCANYT	0.01	-5.02	0.1068	94	0.3884	15292.2	0.3114
IRF:BATF(IRF:bZIP)/pDC-Irf8-ChIP-Seq(GSE66899)/Homer	CTTTCANTATGACTV	0.01	-4.898	0.1159	7	0.0289	450.1	0.0092
Fosl2(bZIP)/3T3L1-Fosl2-ChIP-Seq(GSE56872)/Homer	NATGASTCABNN	0.01	-4.767	0.1269	12	0.0496	1090.8	0.0222
NF1(CTF)/LNCAP-NF1-ChIP-Seq(Unpublished)/Homer	CYTGGCABNSTGCCAR	0.01	-4.726	0.1274	18	0.0744	1957.7	0.0399
Erra(NR)/HepG2-Erra-ChIP-Seq(GSE31477)/Homer	CAAAGGTCAG	0.01	-4.643	0.1334	65	0.2686	10027.4	0.2042
Atf4(bZIP)/MEF-Atf4-ChIP-Seq(GSE35681)/Homer	MTGATGCAAT	0.1	-4.576	0.1378	11	0.0455	983.2	0.02
BATF(bZIP)/Th17-BATF-ChIP-Seq(GSE39756)/Homer	DATGASTCAT	0.1	-4.447	0.1515	20	0.0826	2323.5	0.0473
Jun-AP1(bZIP)/K562-cJun-ChIP-Seq(GSE31477)/Homer	GATGASTCATCN	0.1	-4.357	0.1604	9	0.0372	749.2	0.0153
Brn1(POU,Homeobox)/NPC-Brn1-ChIP-Seq(GSE35496)/Homer	TATGCWAATBAV	0.1	-4.338	0.1604	11	0.0455	1018.6	0.0207
Gfi1b(Zf)/HPC7-Gfi1b-ChIP-Seq(GSE22178)/Homer	MAATCACTGC	0.1	-4.335	0.1604	23	0.095	2824.5	0.0575
PAX5(Paired,Homeobox),condensed/GM12878-PAX5-ChIP-Seq(GSE32465)/Homer	GTCACGCTCSCTGM	0.1	-4.326	0.1604	6	0.0248	388.1	0.0079
Maz(Zf)/HepG2-Maz-ChIP-Seq(GSE31477)/Homer	GGGGGGGG	0.1	-4.237	0.1604	40	0.1653	5713.9	0.1164
GATA3(Zf)/iTreg-Gata3-ChIP-Seq(GSE20898)/Homer	AGATAASR	0.1	-4.114	0.1761	40	0.1653	5760.6	0.1173
Eomes(T-box)/H9-Eomes-ChIP-Seq(GSE26097)/Homer	ATTAACACCT	0.1	-4.107	0.1761	61	0.2521	9544.3	0.1944
HIF2a(bHLH)/785_O-HIF2a-ChIP-Seq(GSE34871)/Homer	GCACGTACCC	0.1	-3.948	0.197	12	0.0496	1223.2	0.0249
Pitx1(Homeobox)/Chicken-Pitx1-ChIP-Seq(GSE38910)/Homer	TAATCCCN	0.1	-3.932	0.197	113	0.4669	19621.7	0.3996
PIF4(bHLH)/Seedling-PIF4-ChIP-Seq(GSE35315)/Homer	NNBCACGTGN	0.1	-3.9	0.197	34	0.1405	4797.8	0.0977
Bapx1(Homeobox)/VertebralCol-Bapx1-ChIP-Seq(GSE36672)/Homer	TTRAGTGSYK	0.1	-3.868	0.1978	57	0.2355	8924.4	0.1817
PIF5ox(bHLH)/Arabidopsis-PIF5ox-ChIP-Seq(GSE35062)/Homer	BCACGTGVDN	0.1	-3.793	0.208	29	0.1198	3978.1	0.081
Brachyury(T-box)/Mesoendoderm-Brachyury-ChIP-exo(GSE54963)/Homer	ANTTMRCASBNNNGTGYKAAN	0.1	-3.766	0.2088	10	0.0413	969.6	0.0197
NPAS2(bHLH)/Liver-NPAS2-ChIP-Seq(GSE39860)/Homer	KCCACGTGAC	0.1	-3.678	0.223	30	0.124	4190	0.0853
KLF5(Zf)/LoVo-KLF5-ChIP-Seq(GSE49402)/Homer	DGGGYGKGGC	0.1	-3.668	0.223	36	0.1488	5234.6	0.1066
AP-1(bZIP)/ThioMac-PU.1-ChIP-Seq(GSE21512)/Homer	VTGACTCATC	0.1	-3.623	0.2252	21	0.0868	2696.6	0.0549
Dorsal(RHD)/Embryo-dl-ChIP-Seq(GSE65441)/Homer	GGGAAAAMCCCG	0.1	-3.528	0.2425	9	0.0372	867.4	0.0177
Foxa2(Forkhead)/Liver-Foxa2-ChIP-Seq(GSE25694)/Homer	CYTGTTTACWYW	0.1	-3.489	0.2467	23	0.095	3067.9	0.0625
MafF(bZIP)/HepG2-MafF-ChIP-Seq(GSE31477)/Homer	HWWGTCAGCAWWTTT	0.1	-3.488	0.2467	10	0.0413	1016.5	0.0207
Ap4(bHLH)/AML-Tfap4-ChIP-Seq(GSE45738)/Homer	NAHCAGCTGD	0.1	-3.483	0.2467	42	0.1736	6378.2	0.1299
Pit1+1bp(Homeobox)/GCrat-Pit1-ChIP-Seq(GSE58009)/Homer	ATGCATAATTCA	0.1	-3.471	0.2467	11	0.0455	1165.7	0.0237
OCT:OCT(POU,Homeobox,IR1)/NPC-Brn2-ChIP-Seq(GSE35496)/Homer	ATGAATWATTCATGA	0.1	-3.453	0.2467	2	0.0083	56.3	0.0011
PHA-4(Forkhead)/cElegans-Embryos-PHA4-ChIP-Seq(modEncode)/Homer	KTGTTTGC	0.1	-3.409	0.2467	77	0.3182	12933.5	0.2634
EBF1(EBF)/Near-E2A-ChIP-Seq(GSE21512)/Homer	GTCCCCWGGGGA	0.1	-3.408	0.2467	39	0.1612	5874.4	0.1196
Mef2d(MADS)/Retina-Mef2d-ChIP-Seq(GSE61391)/Homer	GCTATTTTTAGC	0.1	-3.393	0.2467	7	0.0289	613.2	0.0125
FOXA1(Forkhead)/MCF7-FOXA1-ChIP-Seq(GSE26831)/Homer	WAAGTAAACA	0.1	-3.286	0.2591	26	0.1074	3643.1	0.0742
Fox:Ebox(Forkhead,bHLH)/Panc1-Foxa2-ChIP-Seq(GSE47459)/Homer	NNNVCTGWGYAAACASN	0.1	-3.277	0.2591	27	0.1116	3818.9	0.0778
Atf3(bZIP)/GBM-ATF3-ChIP-Seq(GSE33912)/Homer	DATGASTCATHN	0.1	-3.251	0.2591	18	0.0744	2312.5	0.0471
Arnt:Ahr(bHLH)/MCF7-Arnt-ChIP-Seq(Lo_et_al.)/Homer	TBGCACGCAA	0.1	-3.238	0.2591	17	0.0702	2154	0.0439
PRDM9(Zf)/Testis-DMC1-ChIP-Seq(GSE35498)/Homer	ADGGYAGYAGCATCT	0.1	-3.146	0.2781	16	0.0661	2016.6	0.0411
Egr1(Zf)/K562-Egr1-ChIP-Seq(GSE32465)/Homer	TGCGTGGGYG	0.1	-3.09	0.2895	19	0.0785	2525.7	0.0514
Tlx?(NR)/NPC-H3K4me1-ChIP-Seq(GSE16256)/Homer	CTGGCAGSCTGCCA	0.1	-3.003	0.3107	17	0.0702	2220.6	0.0452
CEBP:CEBP(bZIP)/MEF-Chop-ChIP-Seq(GSE35681)/Homer	NTNATGCAAYMNNHTGMAAY	0.1	-2.973	0.3151	6	0.0248	536.6	0.0109
Lhx3(Homeobox)/Neuron-Lhx3-ChIP-Seq(GSE31456)/Homer	ADBTAATTAR	0.1	-2.966	0.3151	44	0.1818	6991.4	0.1424
ZNF136(Zf)/HEK293-ZNF136.GFP-ChIP-Seq(GSE58341)/Homer	YTKGATAHAGTATTCTWGGTNGGCA	0.1	-2.843	0.3477	4	0.0165	293.6	0.006
Fra1(bZIP)/BT549-Fra1-ChIP-Seq(GSE46166)/Homer	NNATGASTCATH	0.1	-2.821	0.3502	15	0.062	1944.9	0.0396
AMYB(HTH)/Testes-AMYB-ChIP-Seq(GSE44588)/Homer	TGGCAGTTGG	0.1	-2.803	0.351	42	0.1736	6709.4	0.1366
Unknown6/Drosophila-Promoters/Homer	AATTTTAAAA	0.1	-2.776	0.3556	26	0.1074	3838.2	0.0782
Tbox:Smad(T-box,MAD)/ESCd5-Smad2_3-ChIP-Seq(GSE29422)/Homer	AGGTGHCAGACA	0.1	-2.694	0.3803	7	0.0289	720.9	0.0147
Unknown5/Drosophila-Promoters/Homer	GCTGATAASV	0.1	-2.645	0.3936	16	0.0661	2163.6	0.0441
Sox4(HMG)/proB-Sox4-ChIP-Seq(GSE50066)/Homer	YCTTTGTTCC	0.1	-2.642	0.3936	25	0.1033	3718	0.0757
GRE(NR),IR3/RAW264.7-GRE-ChIP-Seq(Unpublished)/Homer	VAGRACAKWCTGTYC	0.1	-2.627	0.3936	8	0.0331	881.3	0.0179
AARE(HLH)/mES-cMyc-ChIP-Seq/Homer	GATTGCATCA	0.1	-2.572	0.406	4	0.0165	322.2	0.0066
Rfx5(HTH)/GM12878-Rfx5-ChIP-Seq(GSE31477)/Homer	SCCTAGCAACAG	0.1	-2.507	0.4274	10	0.0413	1218.2	0.0248
Oct4(POU,Homeobox)/mES-Oct4-ChIP-Seq(GSE11431)/Homer	ATTTGCATAW	0.1	-2.501	0.4274	13	0.0537	1708	0.0348
CEBP:AP1(bZIP)/ThioMac-CEBPb-ChIP-Seq(GSE21512)/Homer	DRTGTTGCAA	0.1	-2.497	0.4274	21	0.0868	3073.6	0.0626
Mef2c(MADS)/GM12878-Mef2c-ChIP-Seq(GSE32465)/Homer	DCYAAAAATAGM	0.1	-2.481	0.4274	12	0.0496	1548.5	0.0315
USF1(bHLH)/GM12878-Usf1-ChIP-Seq(GSE32465)/Homer	SGTCACGTGR	0.1	-2.474	0.4274	12	0.0496	1550.2	0.0316
ZNF264(Zf)/HEK293-ZNF264.GFP-ChIP-Seq(GSE58341)/Homer	RGGGCACTAACY	0.1	-2.455	0.4274	18	0.0744	2568.5	0.0523
KANADI1(Myb)/Seedling-KAN1-ChIP-Seq(GSE48081)/Homer	ARGAATAWWN	0.1	-2.402	0.4391	30	0.124	4722.3	0.0962
Tcf21(bHLH)/ArterySmoothMuscle-Tcf21-ChIP-Seq(GSE61369)/Homer	NAACAGCTGG	0.1	-2.383	0.4419	32	0.1322	5096	0.1038
FOXA1(Forkhead)/LNCAP-FOXA1-ChIP-Seq(GSE27824)/Homer	WAAGTAAACA	0.1	-2.381	0.4419	29	0.1198	4551.8	0.0927
BMYB(HTH)/Hela-BMYB-ChIP-Seq(GSE27030)/Homer	NHAACBGYYV	0.1	-2.379	0.4419	40	0.1653	6574.3	0.1339
BMAL1(bHLH)/Liver-Bmal1-ChIP-Seq(GSE39860)/Homer	GNCACGTG	0.1	-2.361	0.4419	43	0.1777	7145.9	0.1455
SOC1(MADS)/Seedling-SOC1-ChIP-Seq(GSE45846)/Homer	TWCCAWWTWTGG	0.1	-2.348	0.4419	12	0.0496	1586.7	0.0323
c-Myc(bHLH)/LNCAP-cMyc-ChIP-Seq(Unpublished)/Homer	VCCACGTG	1	-2.28	0.4616	11	0.0455	1440.6	0.0293
Tbx5(T-box)/HL1-Tbx5.biotin-ChIP-Seq(GSE21529)/Homer	AGGTGTCA	1	-2.278	0.4616	83	0.343	14894.7	0.3033
STAT6(Stat)/CD4-Stat6-ChIP-Seq(GSE22104)/Homer	ABTTCYYRRGAA	1	-2.273	0.4616	18	0.0744	2636.4	0.0537
PGR(NR)/EndoStromal-PGR-ChIP-Seq(GSE69539)/Homer	AAGAACATWHTGTTC	1	-2.268	0.4616	7	0.0289	801.2	0.0163
Foxo1(Forkhead)/RAW-Foxo1-ChIP-Seq(Fan_et_al.)/Homer	CTGTTTAC	1	-2.237	0.4616	51	0.2107	8735.1	0.1779
Nkx6.1(Homeobox)/Islet-Nkx6.1-ChIP-Seq(GSE40975)/Homer	GKTAATGR	1	-2.22	0.4632	63	0.2603	11047	0.225
KLF10(Zf)/HEK293-KLF10.GFP-ChIP-Seq(GSE58341)/Homer	GGGGGTGTGTCC	1	-2.209	0.4632	14	0.0579	1967.9	0.0401
Nkx2.2(Homeobox)/NPC-Nkx2.2-ChIP-Seq(GSE61673)/Homer	BTBRAGTGSN	1	-2.184	0.4697	52	0.2149	8962.5	0.1825
EKLF(Zf)/Erythrocyte-Klf1-ChIP-Seq(GSE20478)/Homer	NWGGGTGTGGCY	1	-2.133	0.4892	7	0.0289	830.9	0.0169
MyoG(bHLH)/C2C12-MyoG-ChIP-Seq(GSE36024)/Homer	AACAGCTG	1	-2.121	0.4898	34	0.1405	5609.2	0.1142
NFkB-p65(RHD)/GM12787-p65-ChIP-Seq(GSE19485)/Homer	WGGGGATTTCCC	1	-2.067	0.5114	17	0.0702	2542.2	0.0518
KLF14(Zf)/HEK293-KLF14.GFP-ChIP-Seq(GSE58341)/Homer	RGKGGGCGKGGC	1	-2.062	0.5114	42	0.1736	7146.3	0.1455
Sox2(HMG)/mES-Sox2-ChIP-Seq(GSE11431)/Homer	BCCATTGTTC	1	-2.049	0.5114	24	0.0992	3807.7	0.0775
Sox3(HMG)/NPC-Sox3-ChIP-Seq(GSE33059)/Homer	CCWTTGTY	1	-2.028	0.5158	45	0.186	7739	0.1576
ABF1/SacCer-Promoters/Homer	CGTRNAAARTGA	1	-2.027	0.5158	5	0.0207	542.6	0.011
Nkx2.1(Homeobox)/LungAC-Nkx2.1-ChIP-Seq(GSE43252)/Homer	RSCACTYRAG	1	-2.021	0.5158	71	0.2934	12759.4	0.2598
Sox15(HMG)/CPA-Sox15-ChIP-Seq(GSE62909)/Homer	RAACAATGGN	1	-1.986	0.5223	28	0.1157	4574.2	0.0932
AR-halfsite(NR)/LNCaP-AR-ChIP-Seq(GSE27824)/Homer	CCAGGAACAG	1	-1.956	0.5325	96	0.3967	17748.1	0.3614
Klf4(Zf)/mES-Klf4-ChIP-Seq(GSE11431)/Homer	GCCACACCCA	1	-1.924	0.5445	10	0.0413	1378.7	0.0281
Znf263(Zf)/K562-Znf263-ChIP-Seq(GSE31477)/Homer	CVGTSCTCCC	1	-1.924	0.5445	53	0.219	9346.8	0.1903
Sox10(HMG)/SciaticNerve-Sox3-ChIP-Seq(GSE35132)/Homer	CCWTTGTYYB	1	-1.923	0.5445	42	0.1736	7241.6	0.1475
TATA-box/SacCer-Promoters/Homer	BBHWTATATA	1	-1.918	0.5445	9	0.0372	1211	0.0247
HEB(bHLH)/mES-Heb-ChIP-Seq(GSE53233)/Homer	VCAGCTGBNN	1	-1.901	0.5445	57	0.2355	10136.6	0.2064
Nr5a2(NR)/Pancreas-LRH1-ChIP-Seq(GSE34295)/Homer	BTCAAGGTCA	1	-1.898	0.5445	19	0.0785	2973.2	0.0605
T1ISRE(IRF)/ThioMac-Ifnb-Expression/Homer	ACTTTCGTTTCT	1	-1.842	0.559	1	0.0041	35.4	0.0007
EBF(EBF)/proBcell-EBF-ChIP-Seq(GSE21978)/Homer	DGTCCCYRGGGA	1	-1.832	0.5595	8	0.0331	1068.7	0.0218
TOD6?/SacCer-Promoters/Homer	GCGATGAGMT	1	-1.82	0.5613	5	0.0207	582.1	0.0119
Tbx20(T-box)/Heart-Tbx20-ChIP-Seq(GSE29636)/Homer	GGTGYTGACAGS	1	-1.82	0.5613	7	0.0289	905.1	0.0184
Nkx2.5(Homeobox)/HL1-Nkx2.5.biotin-ChIP-Seq(GSE21529)/Homer	RRSCACTYAA	1	-1.81	0.5613	56	0.2314	10017.6	0.204
Unknown4/Drosophila-Promoters/Homer	AAAAATACCRMA	1	-1.806	0.5613	4	0.0165	430.1	0.0088
Sox6(HMG)/Myotubes-Sox6-ChIP-Seq(GSE32627)/Homer	CCATTGTTNY	1	-1.79	0.5613	40	0.1653	6954.2	0.1416
RORgt(NR)/EL4-RORgt.Flag-ChIP-Seq(GSE56019)/Homer	AAYTAGGTCA	1	-1.778	0.5613	4	0.0165	435.6	0.0089
Smad2(MAD)/ES-SMAD2-ChIP-Seq(GSE29422)/Homer	CTGTCTGG	1	-1.771	0.5613	40	0.1653	6968.3	0.1419
MYB(HTH)/ERMYB-Myb-ChIPSeq(GSE22095)/Homer	GGCVGTTR	1	-1.74	0.5724	43	0.1777	7565.6	0.1541
CEBP(bZIP)/ThioMac-CEBPb-ChIP-Seq(GSE21512)/Homer	ATTGCGCAAC	1	-1.735	0.5724	17	0.0702	2687.1	0.0547
Tbet(T-box)/CD8-Tbet-ChIP-Seq(GSE33802)/Homer	AGGTGTGAAM	1	-1.729	0.5724	26	0.1074	4350.3	0.0886
CHR(?)/Hela-CellCycle-Expression/Homer	SRGTTTCAAA	1	-1.706	0.5775	18	0.0744	2883.2	0.0587
Nr5a2(NR)/mES-Nr5a2-ChIP-Seq(GSE19019)/Homer	BTCAAGGTCA	1	-1.686	0.5846	14	0.0579	2167.4	0.0441
E-box/Arabidopsis-Promoters/Homer	GCCACGTG	1	-1.683	0.5846	10	0.0413	1458.5	0.0297
Isl1(Homeobox)/Neuron-Isl1-ChIP-Seq(GSE31456)/Homer	CTAATKGV	1	-1.671	0.5846	47	0.1942	8389.1	0.1708
HIF-1b(HLH)/T47D-HIF1b-ChIP-Seq(GSE59937)/Homer	RTACGTGC	1	-1.658	0.587	23	0.095	3832.9	0.0781
SeqBias: CG bias	SSSSSSSSSS	1	-1.657	0.587	180	0.7438	35174.4	0.7163
c-Jun-CRE(bZIP)/K562-cJun-ChIP-Seq(GSE31477)/Homer	ATGACGTCATCY	1	-1.648	0.587	7	0.0289	952.5	0.0194
SeqBias: polyA-repeat	AAAAAAAAAA	1	-1.628	0.5906	241	0.9959	48495.2	0.9876
Oct4:Sox17(POU,Homeobox,HMG)/F9-Sox17-ChIP-Seq(GSE44553)/Homer	CCATTGTATGCAAAT	1	-1.598	0.6037	4	0.0165	469.7	0.0096
Usf2(bHLH)/C2C12-Usf2-ChIP-Seq(GSE36030)/Homer	GTCACGTGGT	1	-1.596	0.6037	7	0.0289	967.3	0.0197
GATA(Zf),IR3/iTreg-Gata3-ChIP-Seq(GSE20898)/Homer	NNNNNBAGATAWYATCTVHN	1	-1.573	0.6095	4	0.0165	474.2	0.0097
MyoD(bHLH)/Myotube-MyoD-ChIP-Seq(GSE21614)/Homer	RRCAGCTGYTSY	1	-1.536	0.6277	24	0.0992	4092.9	0.0833
NFY(CCAAT)/Promoter/Homer	RGCCAATSRG	1	-1.529	0.6278	19	0.0785	3160.2	0.0644
ETS:RUNX(ETS,Runt)/Jurkat-RUNX1-ChIP-Seq(GSE17954)/Homer	RCAGGATGTGGT	1	-1.5	0.6413	3	0.0124	330.9	0.0067
ZNF416(Zf)/HEK293-ZNF416.GFP-ChIP-Seq(GSE58341)/Homer	WDNCTGGGCA	1	-1.498	0.6413	40	0.1653	7178.2	0.1462
Otx2(Homeobox)/EpiLC-Otx2-ChIP-Seq(GSE56098)/Homer	NYTAATCCYB	1	-1.454	0.6614	18	0.0744	3015.8	0.0614
HIF-1a(bHLH)/MCF7-HIF1a-ChIP-Seq(GSE28352)/Homer	TACGTGCV	1	-1.421	0.6789	6	0.0248	847.2	0.0173
Sox9(HMG)/Limb-SOX9-ChIP-Seq(GSE73225)/Homer	AGGVNCCTTTGT	1	-1.42	0.6789	22	0.0909	3788.2	0.0771
E-box(bHLH)/Promoter/Homer	SSGGTCACGTGA	1	-1.401	0.6824	2	0.0083	193.3	0.0039
SPDEF(ETS)/VCaP-SPDEF-ChIP-Seq(SRA014231)/Homer	ASWTCCTGBT	1	-1.401	0.6824	27	0.1116	4752.7	0.0968
Zic(Zf)/Cerebellum-ZIC1.2-ChIP-Seq(GSE60731)/Homer	CCTGCTGAGH	1	-1.393	0.6824	22	0.0909	3805.7	0.0775
SUT1?/SacCer-Promoters/Homer	CCCCGCGC	1	-1.366	0.6919	139	0.5744	27067.6	0.5512
Tcfcp2l1(CP2)/mES-Tcfcp2l1-ChIP-Seq(GSE11431)/Homer	NRAACCRGTTYRAACCRGYT	1	-1.365	0.6919	4	0.0165	520.1	0.0106
Unknown3/Drosophila-Promoters/Homer	ACVAKCTGGCAGCGC	1	-1.364	0.6919	3	0.0124	355.7	0.0072
PAX3:FKHR-fusion(Paired,Homeobox)/Rh4-PAX3:FKHR-ChIP-Seq(GSE19063)/Homer	ACCRTGACTAATTNN	1	-1.327	0.705	5	0.0207	701.8	0.0143
NF1:FOXA1(CTF,Forkhead)/LNCAP-FOXA1-ChIP-Seq(GSE27824)/Homer	WNTGTTTRYTTTGGCA	1	-1.303	0.717	2	0.0083	207.8	0.0042
STAT6(Stat)/Macrophage-Stat6-ChIP-Seq(GSE38377)/Homer	TTCCKNAGAA	1	-1.296	0.7174	16	0.0661	2730.2	0.0556
LIN-39(Homeobox)/cElegans.L3-LIN39-ChIP-Seq(modEncode)/Homer	ATGATTRATG	1	-1.294	0.7174	26	0.1074	4638.8	0.0945
Smad4(MAD)/ESC-SMAD4-ChIP-Seq(GSE29422)/Homer	VBSYGTCTGG	1	-1.267	0.7283	38	0.157	6988.4	0.1423
ZNF692(Zf)/HEK293-ZNF692.GFP-ChIP-Seq(GSE58341)/Homer	GTGGGCCCCA	1	-1.262	0.7283	5	0.0207	720.7	0.0147
Zelda(Zf)/Embryo-zld-ChIP-Seq(GSE65441)/Homer	KBCTACCTGW	1	-1.24	0.7387	12	0.0496	2009.3	0.0409
bZIP:IRF(bZIP,IRF)/Th17-BatF-ChIP-Seq(GSE39756)/Homer	NAGTTTCABTHTGACTNW	1	-1.239	0.7387	10	0.0413	1637.6	0.0333
SpiB(ETS)/OCILY3-SPIB-ChIP-Seq(GSE56857)/Homer	AAAGRGGAAGTG	1	-1.236	0.7387	7	0.0289	1087.1	0.0221
Mef2b(MADS)/HEK293-Mef2b.V5-ChIP-Seq(GSE67450)/Homer	GCTATTTTTGGM	1	-1.222	0.7387	19	0.0785	3346.8	0.0682
MITF(bHLH)/MastCells-MITF-ChIP-Seq(GSE48085)/Homer	RTCATGTGAC	1	-1.22	0.7387	19	0.0785	3347.5	0.0682
ELT-3(Gata)/cElegans-L1-ELT3-ChIP-Seq(modEncode)/Homer	AWTGATAAGA	1	-1.198	0.7457	9	0.0372	1470.4	0.0299
SeqBias: CA-repeat	CACACACACA	1	-1.187	0.749	124	0.5124	24255.1	0.4939
SeqBias: C/A-bias	MMMMMMMMMM	1	-1.181	0.7493	242	1	48866.8	0.9951
Foxh1(Forkhead)/hESC-FOXH1-ChIP-Seq(GSE29422)/Homer	NNTGTGGATTSS	1	-1.168	0.7541	14	0.0579	2426.3	0.0494
Pknox1(Homeobox)/ES-Prep1-ChIP-Seq(GSE63282)/Homer	SCTGTCAVTCAV	1	-1.123	0.7839	6	0.0248	947.8	0.0193
bHLHE40(bHLH)/HepG2-BHLHE40-ChIP-Seq(GSE31477)/Homer	KCACGTGMCN	1	-1.115	0.7852	6	0.0248	950.4	0.0194
ZNF165(Zf)/WHIM12-ZNF165-ChIP-Seq(GSE65937)/Homer	AAGGKGRCGCAGGCA	1	-1.109	0.7852	4	0.0165	588.1	0.012
AP-2gamma(AP2)/MCF7-TFAP2C-ChIP-Seq(GSE21234)/Homer	SCCTSAGGSCAW	1	-1.109	0.7852	29	0.1198	5371.5	0.1094
Stat3+il21(Stat)/CD4-Stat3-ChIP-Seq(GSE19198)/Homer	SVYTTCCNGGAARB	1	-1.099	0.7852	19	0.0785	3431.2	0.0699
Pbx3(Homeobox)/GM12878-PBX3-ChIP-Seq(GSE32465)/Homer	SCTGTCAMTCAN	1	-1.094	0.7852	6	0.0248	958.6	0.0195
Pax7(Paired,Homeobox),longest/Myoblast-Pax7-ChIP-Seq(GSE25064)/Homer	NTAATTDGCYAATTANNWWD	1	-1.091	0.7852	1	0.0041	83.1	0.0017
Srebp1a(bHLH)/HepG2-Srebp1a-ChIP-Seq(GSE31477)/Homer	RTCACSCCAY	1	-1.089	0.7852	5	0.0207	776.7	0.0158
CArG(MADS)/PUER-Srf-ChIP-Seq(Sullivan_et_al.)/Homer	CCATATATGGNM	1	-1.087	0.7852	8	0.0331	1334.3	0.0272
GATA(Zf),IR4/iTreg-Gata3-ChIP-Seq(GSE20898)/Homer	NAGATWNBNATCTNN	1	-1.078	0.7852	2	0.0083	246	0.005
Ptf1a(bHLH)/Panc1-Ptf1a-ChIP-Seq(GSE47459)/Homer	ACAGCTGTTN	1	-1.066	0.7852	71	0.2934	13750.3	0.28
n-Myc(bHLH)/mES-nMyc-ChIP-Seq(GSE11431)/Homer	VRCCACGTGG	1	-1.06	0.7852	15	0.062	2685.7	0.0547
JunD(bZIP)/K562-JunD-ChIP-Seq/Homer	ATGACGTCATCN	1	-1.047	0.787	2	0.0083	251.3	0.0051
PABPC1(?)/MEL-PABC1-CLIP-Seq(GSE69755)/Homer	HAATAAAGNN	1	-1.039	0.7889	41	0.1694	7805.4	0.159
RBPJ:Ebox(?,bHLH)/Panc1-Rbpj1-ChIP-Seq(GSE47459)/Homer	GGGRAARRGRMCAGMTG	1	-1.032	0.7903	10	0.0413	1741.3	0.0355
SeqBias: GA-repeat	GAGAGAGAGA	1	-1.029	0.7903	162	0.6694	32213.4	0.656
Rbpj1(?)/Panc1-Rbpj1-ChIP-Seq(GSE47459)/Homer	HTTTCCCASG	1	-1.024	0.7903	39	0.1612	7425.3	0.1512
MafA(bZIP)/Islet-MafA-ChIP-Seq(GSE30298)/Homer	TGCTGACTCA	1	-0.9933	0.8073	19	0.0785	3511.1	0.0715
NFkB-p65-Rel(RHD)/ThioMac-LPS-Expression(GSE23622)/Homer	GGAAATTCCC	1	-0.9886	0.8073	2	0.0083	263.9	0.0054
Stat3(Stat)/mES-Stat3-ChIP-Seq(GSE11431)/Homer	CTTCCGGGAA	1	-0.9837	0.8073	13	0.0537	2348.4	0.0478
Meis1(Homeobox)/MastCells-Meis1-ChIP-Seq(GSE48085)/Homer	VGCTGWCAVB	1	-0.9795	0.8073	38	0.157	7275	0.1482
Cbf1(bHLH)/Yeast-Cbf1-ChIP-Seq(GSE29506)/Homer	TCACGTGAYH	1	-0.9772	0.8073	5	0.0207	817.2	0.0166
Unknown3/Arabidopsis-Promoters/Homer	AYTAAACCGG	1	-0.965	0.8077	3	0.0124	449.3	0.0092
STAT1(Stat)/HelaS3-STAT1-ChIP-Seq(GSE12782)/Homer	NATTTCCNGGAAAT	1	-0.9594	0.8079	8	0.0331	1396.3	0.0284
Myf5(bHLH)/GM-Myf5-ChIP-Seq(GSE24852)/Homer	BAACAGCTGT	1	-0.9496	0.8114	19	0.0785	3546.4	0.0722
Hnf1(Homeobox)/Liver-Foxa2-Chip-Seq(GSE25694)/Homer	GGTTAAWCATTAA	1	-0.9242	0.8278	3	0.0124	461.6	0.0094
Atoh1(bHLH)/Cerebellum-Atoh1-ChIP-Seq(GSE22111)/Homer	VNRVCAGCTGGY	1	-0.9203	0.8278	30	0.124	5749.9	0.1171
STAT5(Stat)/mCD4+-Stat5-ChIP-Seq(GSE12346)/Homer	RTTTCTNAGAAA	1	-0.9192	0.8278	9	0.0372	1611.1	0.0328
Mef2a(MADS)/HL1-Mef2a.biotin-ChIP-Seq(GSE21529)/Homer	CYAAAAATAG	1	-0.9157	0.8278	9	0.0372	1613.1	0.0329
Klf9(Zf)/GBM-Klf9-ChIP-Seq(GSE62211)/Homer	GCCACRCCCACY	1	-0.913	0.8278	7	0.0289	1227.1	0.025
ZNF415(Zf)/HEK293-ZNF415.GFP-ChIP-Seq(GSE58341)/Homer	GRTGMTRGAGCC	1	-0.9054	0.8278	13	0.0537	2401.9	0.0489
FXR(NR),IR1/Liver-FXR-ChIP-Seq(Chong_et_al.)/Homer	AGGTCANTGACCTB	1	-0.9001	0.8278	9	0.0372	1622.1	0.033
Pho4(bHLH)/Yeast-Pho4-ChIP-Seq(GSE29506)/Homer	AAGCACGTGBGD	1	-0.8981	0.8278	4	0.0165	658.8	0.0134
Atf2(bZIP)/3T3L1-Atf2-ChIP-Seq(GSE56872)/Homer	NRRTGACGTCAT	1	-0.8944	0.8278	6	0.0248	1043.6	0.0213
PQM-1(?)/cElegans-L3-ChIP-Seq(modEncode)/Homer	ACTGATAAGA	1	-0.8932	0.8278	7	0.0289	1237.6	0.0252
SCL(bHLH)/HPC7-Scl-ChIP-Seq(GSE13511)/Homer	AVCAGCTG	1	-0.89	0.8278	117	0.4835	23285.3	0.4742
PAX6(Paired,Homeobox)/Forebrain-Pax6-ChIP-Seq(GSE66961)/Homer	NGTGTTCAVTSAAGCGKAAA	1	-0.8667	0.8278	2	0.0083	291.1	0.0059
GSC(Homeobox)/FrogEmbryos-GSC-ChIP-Seq(DRA000576)/Homer	RGGATTAR	1	-0.8605	0.8288	23	0.095	4417.6	0.09
CLOCK(bHLH)/Liver-Clock-ChIP-Seq(GSE39860)/Homer	GHCACGTG	1	-0.8557	0.8288	10	0.0413	1845.4	0.0376
Fli1(ETS)/CD8-FLI-ChIP-Seq(GSE20898)/Homer	NRYTTCCGGH	1	-0.8539	0.8288	25	0.1033	4822.7	0.0982
Srebp2(bHLH)/HepG2-Srebp2-ChIP-Seq(GSE31477)/Homer	CGGTCACSCCAC	1	-0.8511	0.8288	3	0.0124	485	0.0099
GAGA-repeat/Arabidopsis-Promoters/Homer	CTCTCTCTCY	1	-0.851	0.8288	27	0.1116	5224.1	0.1064
IBL1(bHLH)/Seedling-IBL1-ChIP-Seq(GSE51120)/Homer	CACGTGCC	1	-0.8485	0.8288	33	0.1364	6426.1	0.1309
Egr2(Zf)/Thymocytes-Egr2-ChIP-Seq(GSE34254)/Homer	NGCGTGGGCGGR	1	-0.7926	0.861	3	0.0124	504.3	0.0103
FoxL2(Forkhead)/Ovary-FoxL2-ChIP-Seq(GSE60858)/Homer	WWTRTAAACAVG	1	-0.7876	0.861	15	0.062	2888.6	0.0588
Tcf12(bHLH)/GM12878-Tcf12-ChIP-Seq(GSE32465)/Homer	VCAGCTGYTG	1	-0.7874	0.861	27	0.1116	5293.4	0.1078
Atf7(bZIP)/3T3L1-Atf7-ChIP-Seq(GSE56872)/Homer	NGRTGACGTCAY	1	-0.7804	0.861	8	0.0331	1497	0.0305
STAT4(Stat)/CD4-Stat4-ChIP-Seq(GSE22104)/Homer	NYTTCCWGGAAR	1	-0.7797	0.861	24	0.0992	4699.3	0.0957
E2A(bHLH)/proBcell-E2A-ChIP-Seq(GSE21978)/Homer	DNRCAGCTGY	1	-0.7644	0.8644	39	0.1612	7736.4	0.1575
GLI3(Zf)/Limb-GLI3-ChIP-Chip(GSE11077)/Homer	CGTGGGTGGTCC	1	-0.7622	0.8644	3	0.0124	515.2	0.0105
Olig2(bHLH)/Neuron-Olig2-ChIP-Seq(GSE30882)/Homer	RCCATMTGTT	1	-0.7591	0.8644	47	0.1942	9357.8	0.1906
PR(NR)/T47D-PR-ChIP-Seq(GSE31130)/Homer	VAGRACAKNCTGTBC	1	-0.7475	0.8667	47	0.1942	9374.5	0.1909
Reverb(NR),DR2/RAW-Reverba.biotin-ChIP-Seq(GSE45914)/Homer	GTRGGTCASTGGGTCA	1	-0.7305	0.8774	3	0.0124	528	0.0108
SeqBias: GCW-triplet	GCWGCWGCWGCW	1	-0.7305	0.8774	242	1	48957.6	0.997
FOXP1(Forkhead)/H9-FOXP1-ChIP-Seq(GSE31006)/Homer	NYYTGTTTACHN	1	-0.7288	0.8774	8	0.0331	1530.9	0.0312
BORIS(Zf)/K562-CTCFL-ChIP-Seq(GSE32465)/Homer	CNNBRGCGCCCCCTGSTGGC	1	-0.7253	0.8774	4	0.0165	729.1	0.0148
PBX1(Homeobox)/MCF7-PBX1-ChIP-Seq(GSE28007)/Homer	GSCTGTCACTCA	1	-0.7155	0.8774	2	0.0083	333.2	0.0068
E-box/Drosophila-Promoters/Homer	AACAGCTGTTHN	1	-0.7101	0.8774	6	0.0248	1140	0.0232
GAGA-repeat/SacCer-Promoters/Homer	CTYTCTYTCTCTCTC	1	-0.7097	0.8774	100	0.4132	20164.9	0.4106
Pax7(Paired,Homeobox)/Myoblast-Pax7-ChIP-Seq(GSE25064)/Homer	TAATCAATTA	1	-0.6996	0.8774	2	0.0083	338.6	0.0069
ETV1(ETS)/GIST48-ETV1-ChIP-Seq(GSE22441)/Homer	AACCGGAAGT	1	-0.6956	0.8774	31	0.1281	6211.8	0.1265
PU.1-IRF(ETS:IRF)/Bcell-PU.1-ChIP-Seq(GSE21512)/Homer	MGGAAGTGAAAC	1	-0.6926	0.8774	31	0.1281	6216	0.1266
EWS:ERG-fusion(ETS)/CADO_ES1-EWS:ERG-ChIP-Seq(SRA014231)/Homer	ATTTCCTGTN	1	-0.6896	0.8774	17	0.0702	3381.2	0.0689
ZNF143|STAF(Zf)/CUTLL-ZNF143-ChIP-Seq(GSE29600)/Homer	ATTTCCCAGVAKSCY	1	-0.6889	0.8774	8	0.0331	1558	0.0317
CRX(Homeobox)/Retina-Crx-ChIP-Seq(GSE20012)/Homer	GCTAATCC	1	-0.6874	0.8774	48	0.1983	9668.1	0.1969
GFY-Staf(?,Zf)/Promoter/Homer	RACTACAATTCCCAGAAKGC	1	-0.6855	0.8774	1	0.0041	142.6	0.0029
ZNF317(Zf)/HEK293-ZNF317.GFP-ChIP-Seq(GSE58341)/Homer	GTCWGCTGTYYCTCT	1	-0.6751	0.8774	2	0.0083	346.4	0.0071
PRDM14(Zf)/H1-PRDM14-ChIP-Seq(GSE22767)/Homer	RGGTCTCTAACY	1	-0.6618	0.878	6	0.0248	1168.5	0.0238
Nkx3.1(Homeobox)/LNCaP-Nkx3.1-ChIP-Seq(GSE28264)/Homer	AAGCACTTAA	1	-0.6557	0.8795	48	0.1983	9719.1	0.1979
NeuroD1(bHLH)/Islet-NeuroD1-ChIP-Seq(GSE30298)/Homer	GCCATCTGTT	1	-0.6541	0.8795	21	0.0868	4232.5	0.0862
Tgif1(Homeobox)/mES-Tgif1-ChIP-Seq(GSE55404)/Homer	YTGWCADY	1	-0.6446	0.8816	68	0.281	13800.4	0.281
SEP3(MADS)/Arabidoposis-Flower-Sep3-ChIP-Seq/Homer	CCAAAAAGGG	1	-0.6392	0.8826	29	0.1198	5880.2	0.1197
Pax8(Paired,Homeobox)/Thyroid-Pax8-ChIP-Seq(GSE26938)/Homer	GTCATGCHTGRCTGS	1	-0.6228	0.8933	7	0.0289	1399.9	0.0285
SeqBias: TA-repeat	TATATATATA	1	-0.6165	0.8951	54	0.2231	11006	0.2241
ZBTB12(Zf)/HEK293-ZBTB12.GFP-ChIP-Seq(GSE58341)/Homer	NGNTCTAGAACCNGV	1	-0.6148	0.8951	8	0.0331	1611.9	0.0328
DMRT6(DM)/Testis-DMRT6-ChIP-Seq(GSE60440)/Homer	YDGHTACAWTGTADC	1	-0.6146	0.8951	3	0.0124	576.7	0.0117
RLR1?/SacCer-Promoters/Homer	WTTTTCYYTTTT	1	-0.6074	0.8951	14	0.0579	2852.5	0.0581
SeqBias: polyC-repeat	CCCCCCCCCC	1	-0.599	0.8956	238	0.9835	48211.1	0.9818
Tcf4(HMG)/Hct116-Tcf4-ChIP-Seq(SRA012054)/Homer	ASATCAAAGGVA	1	-0.5859	0.9036	9	0.0372	1841.6	0.0375
Initiator/Drosophila-Promoters/Homer	NTCAGTYG	1	-0.5843	0.9036	48	0.1983	9841.3	0.2004
OCT4-SOX2-TCF-NANOG(POU,Homeobox,HMG)/mES-Oct4-ChIP-Seq(GSE11431)/Homer	ATTTGCATAACAATG	1	-0.583	0.9036	3	0.0124	591.6	0.012
ZNF711(Zf)/SHSY5Y-ZNF711-ChIP-Seq(GSE20673)/Homer	AGGCCTAG	1	-0.5829	0.9036	44	0.1818	9027.8	0.1838
SeqBias: G/A bias	RRRRRRRRRR	1	-0.5822	0.9036	242	1	48987.1	0.9976
Nrf2(bZIP)/Lymphoblast-Nrf2-ChIP-Seq(GSE37589)/Homer	HTGCTGAGTCAT	1	-0.5733	0.9036	1	0.0041	168.6	0.0034
FOXM1(Forkhead)/MCF7-FOXM1-ChIP-Seq(GSE72977)/Homer	TRTTTACTTW	1	-0.5723	0.9036	19	0.0785	3920.1	0.0798
Max(bHLH)/K562-Max-ChIP-Seq(GSE31477)/Homer	RCCACGTGGYYN	1	-0.5672	0.9036	12	0.0496	2480.8	0.0505
Pdx1(Homeobox)/Islet-Pdx1-ChIP-Seq(SRA008281)/Homer	YCATYAATCA	1	-0.5607	0.9036	18	0.0744	3728.9	0.0759
ZNF467(Zf)/HEK293-ZNF467.GFP-ChIP-Seq(GSE58341)/Homer	TGGGGAAGGGCM	1	-0.5604	0.9036	20	0.0826	4141.7	0.0843
FHY3(FAR1)/Arabidopsis-FHY3-ChIP-Seq(GSE30711)/Homer	HHCACGCGCBTN	1	-0.5397	0.9083	3	0.0124	613.8	0.0125
Ets1-distal(ETS)/CD4+-PolII-ChIP-Seq(Barski_et_al.)/Homer	MACAGGAAGT	1	-0.5332	0.9106	6	0.0248	1256.6	0.0256
NF-E2(bZIP)/K562-NFE2-ChIP-Seq(GSE31477)/Homer	GATGACTCAGCA	1	-0.5161	0.9227	1	0.0041	184.1	0.0037
CRE(bZIP)/Promoter/Homer	CSGTGACGTCAC	1	-0.5139	0.9227	3	0.0124	627.8	0.0128
Pit1(Homeobox)/GCrat-Pit1-ChIP-Seq(GSE58009)/Homer	ATGMATATDC	1	-0.5099	0.9227	16	0.0661	3376.9	0.0688
ETS:E-box(ETS,bHLH)/HPC7-Scl-ChIP-Seq(GSE22178)/Homer	AGGAARCAGCTG	1	-0.5075	0.9227	2	0.0083	411.9	0.0084
Ascl1(bHLH)/NeuralTubes-Ascl1-ChIP-Seq(GSE55840)/Homer	NNVVCAGCTGBN	1	-0.5067	0.9227	40	0.1653	8344.7	0.1699
c-Myc(bHLH)/mES-cMyc-ChIP-Seq(GSE11431)/Homer	VVCCACGTGG	1	-0.498	0.9227	9	0.0372	1921.4	0.0391
Six1(Homeobox)/Myoblast-Six1-ChIP-Chip(GSE20150)/Homer	GKVTCADRTTWC	1	-0.4898	0.9251	4	0.0165	859.9	0.0175
NFkB-p50,p52(RHD)/Monocyte-p50-ChIP-Chip(Schreiber_et_al.)/Homer	GGGGGAATCCCC	1	-0.4881	0.9251	2	0.0083	420.7	0.0086
FOXA1:AR(Forkhead,NR)/LNCAP-AR-ChIP-Seq(GSE27824)/Homer	AGTAAACAAAAAAGAACAND	1	-0.4871	0.9251	1	0.0041	193.3	0.0039
Oct2(POU,Homeobox)/Bcell-Oct2-ChIP-Seq(GSE21512)/Homer	ATATGCAAAT	1	-0.4836	0.9251	5	0.0207	1080.7	0.022
CES-1(Homeobox)/cElegans-L1-CES1-ChIP-Seq(modEncode)/Homer	AAATTSAATTTN	1	-0.4762	0.9251	10	0.0413	2155.9	0.0439
PCF/Arabidopsis-Promoters/Homer	NNWWWTGGGCYTDDN	1	-0.4719	0.9251	5	0.0207	1089.9	0.0222
Bach1(bZIP)/K562-Bach1-ChIP-Seq(GSE31477)/Homer	AWWNTGCTGAGTCAT	1	-0.4659	0.9258	1	0.0041	200	0.0041
ZNF189(Zf)/HEK293-ZNF189.GFP-ChIP-Seq(GSE58341)/Homer	TGGAACAGMA	1	-0.4564	0.9311	19	0.0785	4076.1	0.083
Atf1(bZIP)/K562-ATF1-ChIP-Seq(GSE31477)/Homer	GATGACGTCA	1	-0.4462	0.9372	10	0.0413	2188.4	0.0446
Unknown-ESC-element(?)/mES-Nanog-ChIP-Seq(GSE11724)/Homer	CACAGCAGGGGG	1	-0.446	0.9372	14	0.0579	3038.6	0.0619
HLH-1(bHLH)/cElegans-Embryo-HLH1-ChIP-Seq(modEncode)/Homer	RACAGCTGTTBH	1	-0.4433	0.9372	17	0.0702	3675.9	0.0749
Bcl6(Zf)/Liver-Bcl6-ChIP-Seq(GSE31578)/Homer	NNNCTTTCCAGGAAA	1	-0.4386	0.9372	34	0.1405	7234.1	0.1473
NRF1(NRF)/MCF7-NRF1-ChIP-Seq(Unpublished)/Homer	CTGCGCATGCGC	1	-0.4296	0.9386	1	0.0041	213.7	0.0044
ZBTB18(Zf)/HEK293-ZBTB18.GFP-ChIP-Seq(GSE58341)/Homer	AACATCTGGA	1	-0.4207	0.9435	11	0.0455	2432.1	0.0495
SeqBias: A/T bias	WWWWWWWWWW	1	-0.394	0.9655	195	0.8058	40004.7	0.8147
Mouse_Recombination_Hotspot(Zf)/Testis-DMC1-ChIP-Seq(GSE24438)/Homer	ACTYKNATTCGTGNTACTTC	1	-0.3826	0.9694	1	0.0041	232.1	0.0047
YY1(Zf)/Promoter/Homer	CAAGATGGCGGC	1	-0.3826	0.9694	1	0.0041	232.3	0.0047
GATA3(Zf),DR8/iTreg-Gata3-ChIP-Seq(GSE20898)/Homer	AGATSTNDNNDSAGATAASN	1	-0.3803	0.9694	1	0.0041	233.6	0.0048
HRE(HSF)/Striatum-HSF1-ChIP-Seq(GSE38000)/Homer	TTCTAGAABNTTCTA	1	-0.3779	0.9694	4	0.0165	945	0.0192
ZNF322(Zf)/HEK293-ZNF322.GFP-ChIP-Seq(GSE58341)/Homer	GAGCCTGGTACTGWGCCTGR	1	-0.377	0.9694	6	0.0248	1394.4	0.0284
GRE(NR),IR3/A549-GR-ChIP-Seq(GSE32465)/Homer	NRGVACABNVTGTYCY	1	-0.3729	0.9694	2	0.0083	483.5	0.0098
Phox2a(Homeobox)/Neuron-Phox2a-ChIP-Seq(GSE31456)/Homer	YTAATYNRATTA	1	-0.3712	0.9694	6	0.0248	1400.7	0.0285
GATA3(Zf),DR4/iTreg-Gata3-ChIP-Seq(GSE20898)/Homer	AGATGKDGAGATAAG	1	-0.369	0.9694	1	0.0041	238.1	0.0048
Unknown4/Arabidopsis-Promoters/Homer	CKTCKTCTTY	1	-0.3665	0.9694	20	0.0826	4434.1	0.0903
ZNF669(Zf)/HEK293-ZNF669.GFP-ChIP-Seq(GSE58341)/Homer	GARTGGTCATCGCCC	1	-0.3539	0.9694	1	0.0041	245.7	0.005
Unknown(Homeobox)/Limb-p300-ChIP-Seq/Homer	SSCMATWAAA	1	-0.3506	0.9694	11	0.0455	2526.6	0.0515
GRHL2(CP2)/HBE-GRHL2-ChIP-Seq(GSE46194)/Homer	AAACYKGTTWDACMRGTTTB	1	-0.3482	0.9694	6	0.0248	1425.1	0.029
ARE(NR)/LNCAP-AR-ChIP-Seq(GSE27824)/Homer	RGRACASNSTGTYCYB	1	-0.3404	0.9721	4	0.0165	978.7	0.0199
Tal1	CATCTG	1	-0.3387	0.9721	31	0.1281	6818.4	0.1389
GABPA(ETS)/Jurkat-GABPa-ChIP-Seq(GSE17954)/Homer	RACCGGAAGT	1	-0.3355	0.9721	17	0.0702	3849.6	0.0784
RBFox2(?)/Heart-RBFox2-CLIP-Seq(GSE57926)/Homer	TGCATGCA	1	-0.3331	0.9721	40	0.1653	8721.9	0.1776
GFY(?)/Promoter/Homer	ACTACAATTCCC	1	-0.3278	0.9721	1	0.0041	258.1	0.0053
ERE(NR),IR3/MCF7-ERa-ChIP-Seq(Unpublished)/Homer	VAGGTCACNSTGACC	1	-0.3249	0.9721	4	0.0165	993	0.0202
LHY(Myb)/Seedling-LHY-ChIP-Seq(GSE52175)/Homer	ADAAATATCT	1	-0.3031	0.9881	14	0.0579	3258.8	0.0664
MafK(bZIP)/C2C12-MafK-ChIP-Seq(GSE36030)/Homer	GCTGASTCAGCA	1	-0.3015	0.9881	3	0.0124	779.3	0.0159
ZNF519(Zf)/HEK293-ZNF519.GFP-ChIP-Seq(GSE58341)/Homer	GAGSCCGAGC	1	-0.3015	0.9881	3	0.0124	779.8	0.0159
PU.1(ETS)/ThioMac-PU.1-ChIP-Seq(GSE21512)/Homer	AGAGGAAGTG	1	-0.2981	0.9881	9	0.0372	2163.6	0.0441
ZFX(Zf)/mES-Zfx-ChIP-Seq(GSE11431)/Homer	AGGCCTRG	1	-0.2956	0.9881	31	0.1281	6923.3	0.141
Trl(Zf)/S2-GAGAfactor-ChIP-Seq(GSE40646)/Homer	RGAGAGAG	1	-0.2933	0.9881	61	0.2521	13211.2	0.269
Tcf3(HMG)/mES-Tcf3-ChIP-Seq(GSE11724)/Homer	ASWTCAAAGG	1	-0.2861	0.9881	4	0.0165	1034.3	0.0211
Unknown2/Drosophila-Promoters/Homer	CATCMCTA	1	-0.2857	0.9881	26	0.1074	5884.7	0.1198
ZSCAN22(Zf)/HEK293-ZSCAN22.GFP-ChIP-Seq(GSE58341)/Homer	SMCAGTCWGAKGGAGGAGGC	1	-0.282	0.9881	1	0.0041	284.5	0.0058
Nanog(Homeobox)/mES-Nanog-ChIP-Seq(GSE11724)/Homer	RGCCATTAAC	1	-0.2719	0.9887	92	0.3802	19672.9	0.4006
ERG(ETS)/VCaP-ERG-ChIP-Seq(GSE14097)/Homer	ACAGGAAGTG	1	-0.2587	0.9985	35	0.1446	7874.4	0.1604
Hoxc9(Homeobox)/Ainv15-Hoxc9-ChIP-Seq(GSE21812)/Homer	GGCCATAAATCA	1	-0.2546	0.9993	7	0.0289	1777.6	0.0362
SFP1/SacCer-Promoters/Homer	DDAAAAATTTTY	1	-0.2503	1	1	0.0041	305.6	0.0062
Brn2(POU,Homeobox)/NPC-Brn2-ChIP-Seq(GSE35496)/Homer	ATGAATATTC	1	-0.2433	1	1	0.0041	310.7	0.0063
Elk1(ETS)/Hela-Elk1-ChIP-Seq(GSE31477)/Homer	HACTTCCGGY	1	-0.2421	1	8	0.0331	2028.9	0.0413
TCFL2(HMG)/K562-TCF7L2-ChIP-Seq(GSE29196)/Homer	ACWTCAAAGG	1	-0.2393	1	1	0.0041	313.8	0.0064
Elk4(ETS)/Hela-Elk4-ChIP-Seq(GSE31477)/Homer	NRYTTCCGGY	1	-0.2337	1	8	0.0331	2043.8	0.0416
E2F7(E2F)/Hela-E2F7-ChIP-Seq(GSE32673)/Homer	VDTTTCCCGCCA	1	-0.2314	1	1	0.0041	319.8	0.0065
DPL-1(E2F)/cElegans-Adult-ChIP-Seq(modEncode)/Homer	TAGCGCGC	1	-0.2291	1	5	0.0207	1347.2	0.0274
EGL-5(Homeobox)/cElegans-L3-EGL5-ChIP-Seq(modEncode)/Homer	ATTTAATGGG	1	-0.224	1	27	0.1116	6268.7	0.1277
E2F1(E2F)/Hela-E2F1-ChIP-Seq(GSE22478)/Homer	CWGGCGGGAA	1	-0.2036	1	2	0.0083	627.6	0.0128
PU.1:IRF8(ETS:IRF)/pDC-Irf8-ChIP-Seq(GSE66899)/Homer	GGAAGTGAAAST	1	-0.2029	1	3	0.0124	891.4	0.0182
NRF(NRF)/Promoter/Homer	STGCGCATGCGC	1	-0.1856	1	1	0.0041	359.1	0.0073
HOXA2(Homeobox)/mES-Hoxa2-ChIP-Seq(Donaldson_et_al.)/Homer	GYCATCMATCAT	1	-0.1835	1	1	0.0041	361.3	0.0074
TR4(NR),DR1/Hela-TR4-ChIP-Seq(GSE24685)/Homer	GAGGTCAAAGGTCA	1	-0.171	1	1	0.0041	374.2	0.0076
SeqBias: CG-repeat	CGCGCGCGCG	1	-0.1677	1	13	0.0537	3343.2	0.0681
HRE(HSF)/HepG2-HSF1-ChIP-Seq(GSE31477)/Homer	BSTTCTRGAABVTTCYAGAA	1	-0.1645	1	2	0.0083	678.8	0.0138
PAX5(Paired,Homeobox)/GM12878-PAX5-ChIP-Seq(GSE32465)/Homer	GCAGCCAAGCRTGACH	1	-0.1638	1	5	0.0207	1462.4	0.0298
RUNX2(Runt)/PCa-RUNX2-ChIP-Seq(GSE33889)/Homer	NWAACCACADNN	1	-0.1555	1	13	0.0537	3380.3	0.0688
TATA-Box(TBP)/Promoter/Homer	CCTTTTAWAGSC	1	-0.1542	1	22	0.0909	5414	0.1103
ETS1(ETS)/Jurkat-ETS1-ChIP-Seq(GSE17954)/Homer	ACAGGAAGTG	1	-0.153	1	18	0.0744	4524.8	0.0921
RUNX-AML(Runt)/CD4+-PolII-ChIP-Seq(Barski_et_al.)/Homer	GCTGTGGTTW	1	-0.1514	1	11	0.0455	2930.3	0.0597
Cdx2(Homeobox)/mES-Cdx2-ChIP-Seq(GSE14586)/Homer	GYMATAAAAH	1	-0.1457	1	9	0.0372	2476.2	0.0504
AP-2alpha(AP2)/Hela-AP2alpha-ChIP-Seq(GSE31477)/Homer	ATGCCCTGAGGC	1	-0.14	1	16	0.0661	4119.7	0.0839
E2F4(E2F)/K562-E2F4-ChIP-Seq(GSE31477)/Homer	GGCGGGAAAH	1	-0.1381	1	4	0.0165	1263.6	0.0257
DMRT1(DM)/Testis-DMRT1-ChIP-Seq(GSE64892)/Homer	TWGHWACAWTGTWDC	1	-0.1313	1	2	0.0083	732.9	0.0149
Bach2(bZIP)/OCILy7-Bach2-ChIP-Seq(GSE44420)/Homer	TGCTGAGTCA	1	-0.127	1	2	0.0083	740.9	0.0151
Unknown1(NR/Ini-like)/Drosophila-Promoters/Homer	MYGGTCACACTG	1	-0.1233	1	2	0.0083	747.1	0.0152
IRF4(IRF)/GM12878-IRF4-ChIP-Seq(GSE32465)/Homer	ACTGAAACCA	1	-0.122	1	6	0.0248	1814	0.0369
GATA:SCL(Zf,bHLH)/Ter119-SCL-ChIP-Seq(GSE18720)/Homer	CRGCTGBNGNSNNSAGATAA	1	-0.1189	1	1	0.0041	442.3	0.009
RAR:RXR(NR),DR5/ES-RAR-ChIP-Seq(GSE56893)/Homer	AGGTCAAGGTCA	1	-0.1128	1	1	0.0041	452.8	0.0092
THRa(NR)/C17.2-THRa-ChIP-Seq(GSE38347)/Homer	GGTCANYTGAGGWCA	1	-0.1101	1	6	0.0248	1850.7	0.0377
PRDM1(Zf)/Hela-PRDM1-ChIP-Seq(GSE31477)/Homer	ACTTTCACTTTC	1	-0.1053	1	8	0.0331	2365.3	0.0482
RUNX1(Runt)/Jurkat-RUNX1-ChIP-Seq(GSE29180)/Homer	AAACCACARM	1	-0.1016	1	17	0.0702	4513.2	0.0919
RUNX(Runt)/HPC7-Runx1-ChIP-Seq(GSE22178)/Homer	SAAACCACAG	1	-0.09382	1	10	0.0413	2900.9	0.0591
HOXD13(Homeobox)/Chicken-Hoxd13-ChIP-Seq(GSE38910)/Homer	NCYAATAAAA	1	-0.08406	1	15	0.062	4141.2	0.0843
EWS:FLI1-fusion(ETS)/SK_N_MC-EWS:FLI1-ChIP-Seq(SRA014231)/Homer	VACAGGAAAT	1	-0.08024	1	8	0.0331	2469	0.0503
ETS(ETS)/Promoter/Homer	AACCGGAAGT	1	-0.07494	1	3	0.0124	1165.9	0.0237
Etv2(ETS)/ES-ER71-ChIP-Seq(GSE59402)/Homer(0.967)	NNAYTTCCTGHN	1	-0.074	1	15	0.062	4201.7	0.0856
caudal(Homeobox)/Drosophila-Embryos-ChIP-Chip(modEncode)/Homer	GGYCATAAAW	1	-0.07367	1	10	0.0413	2999.3	0.0611
EHF(ETS)/LoVo-EHF-ChIP-Seq(GSE49402)/Homer	AVCAGGAAGT	1	-0.07067	1	24	0.0992	6308.4	0.1285
E2A(bHLH),near_PU.1/Bcell-PU.1-ChIP-Seq(GSE21512)/Homer	NVCACCTGBN	1	-0.07049	1	28	0.1157	7214.2	0.1469
HNF4a(NR),DR1/HepG2-HNF4a-ChIP-Seq(GSE25021)/Homer	CARRGKBCAAAGTYCA	1	-0.06705	1	6	0.0248	2020.5	0.0411
REB1/SacCer-Promoters/Homer	KCCGGGTAAYRR	1	-0.06367	1	1	0.0041	562.1	0.0114
Sp1(Zf)/Promoter/Homer	GGCCCCGCCCCC	1	-0.05835	1	1	0.0041	579.3	0.0118
ZNF675(Zf)/HEK293-ZNF675.GFP-ChIP-Seq(GSE58341)/Homer	ARGAGGMCAAAATGW	1	-0.04852	1	1	0.0041	615.1	0.0125
p63(p53)/Keratinocyte-p63-ChIP-Seq(GSE17611)/Homer	NNDRCATGYCYNRRCATGYH	1	-0.04617	1	3	0.0124	1294.1	0.0264
HOXB13(Homeobox)/ProstateTumor-HOXB13-ChIP-Seq(GSE56288)/Homer	TTTTATKRGG	1	-0.04481	1	14	0.0579	4186	0.0852
Zfp809(Zf)/ES-Zfp809-ChIP-Seq(GSE70799)/Homer	GGGGCTYGKCTGGGA	1	-0.03664	1	2	0.0083	1034.1	0.0211
HNF6(Homeobox)/Liver-Hnf6-ChIP-Seq(ERP000394)/Homer	NTATYGATCH	1	-0.0296	1	5	0.0207	2005.6	0.0408
ELF5(ETS)/T47D-ELF5-ChIP-Seq(GSE30407)/Homer	ACVAGGAAGT	1	-0.02552	1	10	0.0413	3406.4	0.0694
VDR(NR),DR3/GM10855-VDR+vitD-ChIP-Seq(GSE22484)/Homer	ARAGGTCANWGAGTTCANNN	1	-0.02252	1	1	0.0041	766.6	0.0156
PPARE(NR),DR1/3T3L1-Pparg-ChIP-Seq(GSE13511)/Homer	TGACCTTTGCCCCA	1	-0.01895	1	14	0.0579	4541.5	0.0925
RXR(NR),DR1/3T3L1-RXR-ChIP-Seq(GSE13511)/Homer	TAGGGCAAAGGTCA	1	-0.01689	1	18	0.0744	5581.3	0.1137
HOXA9(Homeobox)/HSC-Hoxa9-ChIP-Seq(GSE33509)/Homer	GGCCATAAATCA	1	-0.01587	1	6	0.0248	2479.6	0.0505
ELF1(ETS)/Jurkat-ELF1-ChIP-Seq(SRA014231)/Homer	AVCCGGAAGT	1	-0.01375	1	4	0.0165	1925.2	0.0392
E2F6(E2F)/Hela-E2F6-ChIP-Seq(GSE31477)/Homer	GGCGGGAARN	1	-0.006252	1	3	0.0124	1800.2	0.0367
Ik-1	NHTTGGGAATRCC	1	-0.004928	1	242	1	49105.3	1
CTCF(Zf)/CD4+-CTCF-ChIP-Seq(Barski_et_al.)/Homer	AYAGTGCCMYCTRGTGGCCA	1	0	1	0	0	429.4	0.0087
CTCF-SatelliteElement(Zf?)/CD4+-CTCF-ChIP-Seq(Barski_et_al.)/Homer	TGCAGTTCCMVNWRTGGCCA	1	0	1	0	0	52.1	0.0011
RAR:RXR(NR),DR5/ES-RAR-ChIP-Seq(GSE56893)/Homer	RGGTCADNNAGAGGTCAV	1	0	1	0	0	115.1	0.0023
E2F(E2F)/Hela-CellCycle-Expression/Homer	TTSGCGCGAAAA	1	0	1	0	0	162.4	0.0033
EBNA1(EBV-virus)/Raji-EBNA1-ChIP-Seq(GSE30709)/Homer	GGYAGCAYDTGCTDCCCNNN	1	0	1	0	0	55.7	0.0011
GFX(?)/Promoter/Homer	ATTCTCGCGAGA	1	0	1	0	0	22	0.0004
Hoxb4(Homeobox)/ES-Hoxb4-ChIP-Seq(GSE34014)/Homer	TGATTRATGGCY	1	0	1	0	0	705.1	0.0144
IRF1(IRF)/PBMC-IRF1-ChIP-Seq(GSE43036)/Homer	GAAAGTGAAAGT	1	0	1	0	0	570.6	0.0116
IRF2(IRF)/Erythroblas-IRF2-ChIP-Seq(GSE36985)/Homer	GAAASYGAAASY	1	0	1	0	0	401.4	0.0082
ISRE(IRF)/ThioMac-LPS-Expression(GSE23622)/Homer	AGTTTCASTTTC	1	0	1	0	0	242.7	0.0049
LXRE(NR),DR4/RAW-LXRb.biotin-ChIP-Seq(GSE21512)/Homer	RGGTTACTANAGGTCA	1	0	1	0	0	167.4	0.0034
OCT:OCT(POU,Homeobox)/NPC-Brn1-ChIP-Seq(GSE35496)/Homer	ATGAATATTCATGAG	1	0	1	0	0	14.3	0.0003
p53(p53)/Saos-p53-ChIP-Seq(GSE15780)/Homer	RRCATGYCYRGRCATGYYYN	1	0	1	0	0	289.9	0.0059
p53(p53)/mES-cMyc-ChIP-Seq(GSE11431)/Homer	ACATGCCCGGGCAT	1	0	1	0	0	85.4	0.0017
p53(p53)/Saos-p53-ChIP-Seq/Homer	RRCATGYCYRGRCATGYYYN	1	0	1	0	0	289.9	0.0059
Pax7(Paired,Homeobox),long/Myoblast-Pax7-ChIP-Seq(GSE25064)/Homer	TAATCHGATTAC	1	0	1	0	0	67.4	0.0014
RARg(NR)/ES-RARg-ChIP-Seq(GSE30538)/Homer	AGGTCAAGGTCA	1	0	1	0	0	119.1	0.0024
REST-NRSF(Zf)/Jurkat-NRSF-ChIP-Seq/Homer	GGMGCTGTCCATGGTGCTGA	1	0	1	0	0	39.4	0.0008
ZBTB33(Zf)/GM12878-ZBTB33-ChIP-Seq(GSE32465)/Homer	GGVTCTCGCGAGAAC	1	0	1	0	0	62.3	0.0013
ZFP3(Zf)/HEK293-ZFP3.GFP-ChIP-Seq(GSE58341)/Homer	GGGTTTTGAAGGATGARTAGGAGTT	1	0	1	0	0	6.1	0.0001
ZNF16(Zf)/HEK293-ZNF16.GFP-ChIP-Seq(GSE58341)/Homer	MACCTTCYATGGCTCCCTAKTGCCY	1	0	1	0	0	54.7	0.0011
ZNF382(Zf)/HEK293-ZNF382.GFP-ChIP-Seq(GSE58341)/Homer	GNCTGTASTRNTGBCTCHTT	1	0	1	0	0	91.5	0.0019
ZNF41(Zf)/HEK293-ZNF41.GFP-ChIP-Seq(GSE58341)/Homer	CCTCATGGTGYCYTWYTCCCTTGTG	1	0	1	0	0	98.5	0.002
ZNF528(Zf)/HEK293-ZNF528.GFP-ChIP-Seq(GSE58341)/Homer	AGAAATGACTTCCCT	1	0	1	0	0	24.1	0.0005
DREF/Drosophila-Promoters/Homer	AVYTATCGATAD	1	0	1	0	0	24.6	0.0005
TATA-box/Drosophila-Promoters/Homer	CTATAAAAGCSV	1	0	1	0	0	218.6	0.0045
Unknown2/Arabidopsis-Promoters/Homer	AAACGACGTCGTTTT	1	0	1	0	0	6.1	0.0001
Unknown1/Arabidopsis-Promoters/Homer	RGGGTAWWWTHGTAA	1	0	1	0	0	318.9	0.0065
EFL-1(E2F)/cElegans-L1-EFL1-ChIP-Seq(modEncode)/Homer	TGCAARYGCGCTCYA	1	0	1	0	0	50	0.001
GEI-11(Myb?)/cElegans-L4-GEI11-ChIP-Seq(modEncode)/Homer	CCGACAYYTYACGGG	1	0	1	0	0	146.4	0.003
LIN-15B(Zf)/cElegans-L3-LIN15B-ChIP-Seq(modEncode)/Homer	CARTGGAGCGCRYTTGCATT	1	0	1	0	0	11.2	0.0002

## Sheet: Motif enrichm. enh. ST-EPN-RELA
Motif enrichment in ST-EPN-RELA-specific YAP1 peaks overlapping with ST-EPN-RELA-specific enhancern/superenhancern
Motif Name	Consensus	P-value	Log P-value	q-value (Benjamini)	# of Target Sequences with Motif(of 886)	% of Target Sequences with Motif	# of Background Sequences with Motif(of 48625)	% of Background Sequences with Motif
Lhx2(Homeobox)/HFSC-Lhx2-ChIP-Seq(GSE48068)/Homer	TAATTAGN	1e-20	-47.1	0	138	0.1558	3160.6	0.065
Lhx1(Homeobox)/EmbryoCarcinoma-Lhx1-ChIP-Seq(GSE70957)/Homer	NNYTAATTAR	1e-15	-35.04	0	131	0.1479	3388.7	0.0697
Lhx3(Homeobox)/Neuron-Lhx3-ChIP-Seq(GSE31456)/Homer	ADBTAATTAR	1e-13	-31.94	0	171	0.193	5158.9	0.1061
Nkx6.1(Homeobox)/Islet-Nkx6.1-ChIP-Seq(GSE40975)/Homer	GKTAATGR	1e-10	-23.42	0	231	0.2607	8458.6	0.1739
Oct6(POU,Homeobox)/NPC-Oct6-ChIP-Seq(GSE35496)/Homer	WATGCAAATGAG	1e-06	-15.07	0	46	0.0519	1095	0.0225
Phox2a(Homeobox)/Neuron-Phox2a-ChIP-Seq(GSE31456)/Homer	YTAATYNRATTA	1e-06	-14.01	0.0001	40	0.0451	924.1	0.019
Stat3+il21(Stat)/CD4-Stat3-ChIP-Seq(GSE19198)/Homer	SVYTTCCNGGAARB	1e-06	-13.91	0.0001	95	0.1072	3116.7	0.0641
p53(p53)/Saos-p53-ChIP-Seq(GSE15780)/Homer	RRCATGYCYRGRCATGYYYN	1e-05	-12.56	0.0002	20	0.0226	323.5	0.0066
p53(p53)/Saos-p53-ChIP-Seq/Homer	RRCATGYCYRGRCATGYYYN	1e-05	-12.56	0.0002	20	0.0226	323.5	0.0066
Isl1(Homeobox)/Neuron-Isl1-ChIP-Seq(GSE31456)/Homer	CTAATKGV	1e-05	-12.24	0.0002	175	0.1975	6939	0.1427
STAT4(Stat)/CD4-Stat4-ChIP-Seq(GSE22104)/Homer	NYTTCCWGGAAR	0.0001	-10.68	0.0008	103	0.1163	3739.6	0.0769
Brn1(POU,Homeobox)/NPC-Brn1-ChIP-Seq(GSE35496)/Homer	TATGCWAATBAV	0.0001	-10.5	0.0009	32	0.0361	779.7	0.016
CES-1(Homeobox)/cElegans-L1-CES1-ChIP-Seq(modEncode)/Homer	AAATTSAATTTN	0.0001	-9.66	0.0019	48	0.0542	1438.8	0.0296
AR-halfsite(NR)/LNCaP-AR-ChIP-Seq(GSE27824)/Homer	CCAGGAACAG	0.001	-8.82	0.0041	397	0.4481	18864.2	0.3878
Stat3(Stat)/mES-Stat3-ChIP-Seq(GSE11431)/Homer	CTTCCGGGAA	0.001	-8.784	0.0041	67	0.0756	2304	0.0474
p63(p53)/Keratinocyte-p63-ChIP-Seq(GSE17611)/Homer	NNDRCATGYCYNRRCATGYH	0.001	-8.096	0.0074	46	0.0519	1457.5	0.03
STAT5(Stat)/mCD4+-Stat5-ChIP-Seq(GSE12346)/Homer	RTTTCTNAGAAA	0.001	-7.23	0.0165	40	0.0451	1266.8	0.026
Fra1(bZIP)/BT549-Fra1-ChIP-Seq(GSE46166)/Homer	NNATGASTCATH	0.001	-7.095	0.0179	52	0.0587	1789.7	0.0368
STAT6(Stat)/Macrophage-Stat6-ChIP-Seq(GSE38377)/Homer	TTCCKNAGAA	0.001	-7.081	0.0179	57	0.0643	2010.9	0.0413
STAT1(Stat)/HelaS3-STAT1-ChIP-Seq(GSE12782)/Homer	NATTTCCNGGAAAT	0.01	-6.82	0.0212	34	0.0384	1045.4	0.0215
Tcf4(HMG)/Hct116-Tcf4-ChIP-Seq(SRA012054)/Homer	ASATCAAAGGVA	0.01	-6.548	0.0265	42	0.0474	1400.2	0.0288
TEAD3(TEA)/MA0808.1/JASPAR	ACATTCCA	0.01	-6.223	0.035	217	0.2449	9949.8	0.2046
Oct4(POU,Homeobox)/mES-Oct4-ChIP-Seq(GSE11431)/Homer	ATTTGCATAW	0.01	-6.192	0.035	36	0.0406	1171.9	0.0241
Tcf3(HMG)/mES-Tcf3-ChIP-Seq(GSE11724)/Homer	ASWTCAAAGG	0.01	-6.145	0.035	26	0.0293	762.4	0.0157
Fosl2(bZIP)/3T3L1-Fosl2-ChIP-Seq(GSE56872)/Homer	NATGASTCABNN	0.01	-6.008	0.0382	35	0.0395	1142.8	0.0235
HOXA9(Homeobox)/HSC-Hoxa9-ChIP-Seq(GSE33509)/Homer	GGCCATAAATCA	0.01	-5.978	0.0382	53	0.0598	1933.2	0.0397
Sox4(HMG)/proB-Sox4-ChIP-Seq(GSE50066)/Homer	YCTTTGTTCC	0.01	-5.79	0.044	76	0.0858	3015.6	0.062
Bcl6(Zf)/Liver-Bcl6-ChIP-Seq(GSE31578)/Homer	NNNCTTTCCAGGAAA	0.01	-5.709	0.046	141	0.1591	6193.7	0.1273
Atf3(bZIP)/GBM-ATF3-ChIP-Seq(GSE33912)/Homer	DATGASTCATHN	0.01	-5.543	0.0524	56	0.0632	2113.3	0.0434
TEAD4(TEA)/Tropoblast-Tead4-ChIP-Seq(GSE37350)/Homer	CCWGGAATGY	0.01	-5.369	0.0603	90	0.1016	3739.4	0.0769
BATF(bZIP)/Th17-BATF-ChIP-Seq(GSE39756)/Homer	DATGASTCAT	0.01	-5.357	0.0603	54	0.0609	2041.1	0.042
CEBP:CEBP(bZIP)/MEF-Chop-ChIP-Seq(GSE35681)/Homer	NTNATGCAAYMNNHTGMAAY	0.01	-5.346	0.0603	16	0.0181	415.1	0.0085
AP-1(bZIP)/ThioMac-PU.1-ChIP-Seq(GSE21512)/Homer	VTGACTCATC	0.01	-5.234	0.0627	62	0.07	2425.6	0.0499
Oct2(POU,Homeobox)/Bcell-Oct2-ChIP-Seq(GSE21512)/Homer	ATATGCAAAT	0.01	-5.151	0.0661	24	0.0271	741.2	0.0152
Nanog(Homeobox)/mES-Nanog-ChIP-Seq(GSE11724)/Homer	RGCCATTAAC	0.01	-5.132	0.0661	358	0.4041	17636.8	0.3626
Sox2(HMG)/mES-Sox2-ChIP-Seq(GSE11431)/Homer	BCCATTGTTC	0.01	-4.97	0.0748	72	0.0813	2930.7	0.0603
NF1-halfsite(CTF)/LNCaP-NF1-ChIP-Seq(Unpublished)/Homer	YTGCCAAG	0.01	-4.944	0.0748	217	0.2449	10228.7	0.2103
HOXD13(Homeobox)/Chicken-Hoxd13-ChIP-Seq(GSE38910)/Homer	NCYAATAAAA	0.1	-4.474	0.1164	69	0.0779	2854.3	0.0587
SeqBias: TA-repeat	TATATATATA	0.1	-4.361	0.127	156	0.1761	7215.7	0.1483
AP-2gamma(AP2)/MCF7-TFAP2C-ChIP-Seq(GSE21234)/Homer	SCCTSAGGSCAW	0.1	-4.357	0.127	182	0.2054	8553.4	0.1758
Sox15(HMG)/CPA-Sox15-ChIP-Seq(GSE62909)/Homer	RAACAATGGN	0.1	-4.274	0.1318	83	0.0937	3564.2	0.0733
FXR(NR),IR1/Liver-FXR-ChIP-Seq(Chong_et_al.)/Homer	AGGTCANTGACCTB	0.1	-4.267	0.1318	56	0.0632	2261.1	0.0465
HOXB13(Homeobox)/ProstateTumor-HOXB13-ChIP-Seq(GSE56288)/Homer	TTTTATKRGG	0.1	-4.228	0.1318	71	0.0801	2986.8	0.0614
Sox10(HMG)/SciaticNerve-Sox3-ChIP-Seq(GSE35132)/Homer	CCWTTGTYYB	0.1	-4.016	0.1589	132	0.149	6065.8	0.1247
Unknown1(NR/Ini-like)/Drosophila-Promoters/Homer	MYGGTCACACTG	0.1	-3.93	0.1694	24	0.0271	828.9	0.017
TCFL2(HMG)/K562-TCF7L2-ChIP-Seq(GSE29196)/Homer	ACWTCAAAGG	0.1	-3.9	0.1708	9	0.0102	218.2	0.0045
ZBTB12(Zf)/HEK293-ZBTB12.GFP-ChIP-Seq(GSE58341)/Homer	NGNTCTAGAACCNGV	0.1	-3.864	0.1732	43	0.0485	1698.8	0.0349
Unknown(Homeobox)/Limb-p300-ChIP-Seq/Homer	SSCMATWAAA	0.1	-3.849	0.1732	47	0.053	1888.4	0.0388
Smad3(MAD)/NPC-Smad3-ChIP-Seq(GSE36673)/Homer	TWGTCTGV	0.1	-3.847	0.1732	274	0.3093	13519	0.2779
LIN-39(Homeobox)/cElegans.L3-LIN39-ChIP-Seq(modEncode)/Homer	ATGATTRATG	0.1	-3.761	0.1805	76	0.0858	3304.6	0.0679
Tlx?(NR)/NPC-H3K4me1-ChIP-Seq(GSE16256)/Homer	CTGGCAGSCTGCCA	0.1	-3.752	0.1805	63	0.0711	2669.4	0.0549
CRE(bZIP)/Promoter/Homer	CSGTGACGTCAC	0.1	-3.687	0.187	23	0.026	804.9	0.0165
Bach2(bZIP)/OCILy7-Bach2-ChIP-Seq(GSE44420)/Homer	TGCTGAGTCA	0.1	-3.682	0.187	21	0.0237	717.1	0.0147
RBFox2(?)/Heart-RBFox2-CLIP-Seq(GSE57926)/Homer	TGCATGCA	0.1	-3.496	0.2178	174	0.1964	8354.4	0.1718
ZNF264(Zf)/HEK293-ZNF264.GFP-ChIP-Seq(GSE58341)/Homer	RGGGCACTAACY	0.1	-3.291	0.2626	66	0.0745	2890.7	0.0594
ZNF692(Zf)/HEK293-ZNF692.GFP-ChIP-Seq(GSE58341)/Homer	GTGGGCCCCA	0.1	-3.267	0.264	32	0.0361	1253.8	0.0258
AP-2alpha(AP2)/Hela-AP2alpha-ChIP-Seq(GSE31477)/Homer	ATGCCCTGAGGC	0.1	-3.267	0.264	141	0.1591	6701.3	0.1378
TEAD(TEA)/Fibroblast-PU.1-ChIP-Seq(Unpublished)/Homer	YCWGGAATGY	0.1	-3.257	0.264	60	0.0677	2600.8	0.0535
CRX(Homeobox)/Retina-Crx-ChIP-Seq(GSE20012)/Homer	GCTAATCC	0.1	-3.256	0.264	166	0.1874	8002.3	0.1645
Arnt:Ahr(bHLH)/MCF7-Arnt-ChIP-Seq(Lo_et_al.)/Homer	TBGCACGCAA	0.1	-3.152	0.2765	59	0.0666	2568.4	0.0528
Pit1+1bp(Homeobox)/GCrat-Pit1-ChIP-Seq(GSE58009)/Homer	ATGCATAATTCA	0.1	-3.129	0.2783	21	0.0237	763	0.0157
STAT6(Stat)/CD4-Stat6-ChIP-Seq(GSE22104)/Homer	ABTTCYYRRGAA	0.1	-3.114	0.2783	46	0.0519	1939	0.0399
FOXA1:AR(Forkhead,NR)/LNCAP-AR-ChIP-Seq(GSE27824)/Homer	AGTAAACAAAAAAGAACAND	0.1	-3.07	0.286	5	0.0056	106.4	0.0022
ABF1/SacCer-Promoters/Homer	CGTRNAAARTGA	0.1	-3.051	0.2869	17	0.0192	592.4	0.0122
Rbpj1(?)/Panc1-Rbpj1-ChIP-Seq(GSE47459)/Homer	HTTTCCCASG	0.1	-3.007	0.2951	151	0.1704	7290	0.1499
Foxo1(Forkhead)/RAW-Foxo1-ChIP-Seq(Fan_et_al.)/Homer	CTGTTTAC	0.1	-3.006	0.2951	156	0.1761	7550.6	0.1552
RLR1?/SacCer-Promoters/Homer	WTTTTCYYTTTT	0.1	-2.962	0.2996	41	0.0463	1719.7	0.0354
Smad2(MAD)/ES-SMAD2-ChIP-Seq(GSE29422)/Homer	CTGTCTGG	0.1	-2.956	0.2996	156	0.1761	7564.3	0.1555
GAGA-repeat/Arabidopsis-Promoters/Homer	CTCTCTCTCY	0.1	-2.942	0.2996	122	0.1377	5802.8	0.1193
bZIP:IRF(bZIP,IRF)/Th17-BatF-ChIP-Seq(GSE39756)/Homer	NAGTTTCABTHTGACTNW	0.1	-2.931	0.2996	30	0.0339	1199	0.0246
EGL-5(Homeobox)/cElegans-L3-EGL5-ChIP-Seq(modEncode)/Homer	ATTTAATGGG	0.1	-2.925	0.2996	103	0.1163	4829.2	0.0993
NF1(CTF)/LNCAP-NF1-ChIP-Seq(Unpublished)/Homer	CYTGGCABNSTGCCAR	0.1	-2.902	0.2996	58	0.0655	2561.2	0.0527
PAX3:FKHR-fusion(Paired,Homeobox)/Rh4-PAX3:FKHR-ChIP-Seq(GSE19063)/Homer	ACCRTGACTAATTNN	0.1	-2.889	0.2996	15	0.0169	517.1	0.0106
Sox6(HMG)/Myotubes-Sox6-ChIP-Seq(GSE32627)/Homer	CCATTGTTNY	0.1	-2.882	0.2996	115	0.1298	5456.9	0.1122
Nr5a2(NR)/mES-Nr5a2-ChIP-Seq(GSE19019)/Homer	BTCAAGGTCA	0.1	-2.842	0.3017	57	0.0643	2522.3	0.0519
PABPC1(?)/MEL-PABC1-CLIP-Seq(GSE69755)/Homer	HAATAAAGNN	0.1	-2.835	0.3017	115	0.1298	5468.1	0.1124
SeqBias: CA-repeat	CACACACACA	0.1	-2.746	0.3234	466	0.526	24313.9	0.4999
Fox:Ebox(Forkhead,bHLH)/Panc1-Foxa2-ChIP-Seq(GSE47459)/Homer	NNNVCTGWGYAAACASN	0.1	-2.734	0.3234	76	0.0858	3496.2	0.0719
CHR(?)/Hela-CellCycle-Expression/Homer	SRGTTTCAAA	0.1	-2.707	0.3279	45	0.0508	1953	0.0402
Mef2b(MADS)/HEK293-Mef2b.V5-ChIP-Seq(GSE67450)/Homer	GCTATTTTTGGM	0.1	-2.679	0.333	53	0.0598	2352.8	0.0484
Smad4(MAD)/ESC-SMAD4-ChIP-Seq(GSE29422)/Homer	VBSYGTCTGG	0.1	-2.672	0.333	159	0.1795	7805.6	0.1605
Sox3(HMG)/NPC-Sox3-ChIP-Seq(GSE33059)/Homer	CCWTTGTY	0.1	-2.596	0.3528	128	0.1445	6206.2	0.1276
TEAD2(TEA)/Py2T-Tead2-ChIP-Seq(GSE55709)/Homer	CCWGGAATGY	0.1	-2.572	0.3572	49	0.0553	2172.4	0.0447
ZNF669(Zf)/HEK293-ZNF669.GFP-ChIP-Seq(GSE58341)/Homer	GARTGGTCATCGCCC	0.1	-2.568	0.3572	10	0.0113	324.9	0.0067
ZNF416(Zf)/HEK293-ZNF416.GFP-ChIP-Seq(GSE58341)/Homer	WDNCTGGGCA	0.1	-2.503	0.3737	177	0.1998	8808.3	0.1811
Pdx1(Homeobox)/Islet-Pdx1-ChIP-Seq(SRA008281)/Homer	YCATYAATCA	0.1	-2.495	0.3737	63	0.0711	2888.1	0.0594
Sox9(HMG)/Limb-SOX9-ChIP-Seq(GSE73225)/Homer	AGGVNCCTTTGT	0.1	-2.455	0.3829	76	0.0858	3558	0.0731
OCT:OCT(POU,Homeobox,IR1)/NPC-Brn2-ChIP-Seq(GSE35496)/Homer	ATGAATWATTCATGA	0.1	-2.434	0.3866	2	0.0023	27.2	0.0006
OCT4-SOX2-TCF-NANOG(POU,Homeobox,HMG)/mES-Oct4-ChIP-Seq(GSE11431)/Homer	ATTTGCATAACAATG	0.1	-2.411	0.3912	12	0.0135	422.6	0.0087
SeqBias: A/T bias	WWWWWWWWWW	0.1	-2.395	0.393	585	0.6603	31043.6	0.6382
Reverb(NR),DR2/RAW-Reverba.biotin-ChIP-Seq(GSE45914)/Homer	GTRGGTCASTGGGTCA	0.1	-2.395	0.393	18	0.0203	696.1	0.0143
PU.1-IRF(ETS:IRF)/Bcell-PU.1-ChIP-Seq(GSE21512)/Homer	MGGAAGTGAAAC	0.1	-2.352	0.4015	113	0.1275	5494.7	0.113
SeqBias: G/A bias	RRRRRRRRRR	0.1	-2.316	0.4115	886	1	48513.5	0.9974
SCL(bHLH)/HPC7-Scl-ChIP-Seq(GSE13511)/Homer	AVCAGCTG	0.1	-2.305	0.4117	467	0.5271	24562.2	0.505
NFAT(RHD)/Jurkat-NFATC1-ChIP-Seq(Jolma_et_al.)/Homer	ATTTTCCATT	0.1	-2.303	0.4117	70	0.079	3285.9	0.0676
PHA-4(Forkhead)/cElegans-Embryos-PHA4-ChIP-Seq(modEncode)/Homer	KTGTTTGC	1	-2.285	0.4117	212	0.2393	10746	0.2209
c-Myc(bHLH)/mES-cMyc-ChIP-Seq(GSE11431)/Homer	VVCCACGTGG	1	-2.251	0.421	53	0.0598	2432.7	0.05
FOXA1(Forkhead)/MCF7-FOXA1-ChIP-Seq(GSE26831)/Homer	WAAGTAAACA	1	-2.226	0.4274	56	0.0632	2589.5	0.0532
SeqBias: polyC-repeat	CCCCCCCCCC	1	-2.194	0.4371	879	0.9921	48008.1	0.987
Pax7(Paired,Homeobox)/Myoblast-Pax7-ChIP-Seq(GSE25064)/Homer	TAATCAATTA	1	-2.181	0.438	7	0.0079	221.4	0.0046
Jun-AP1(bZIP)/K562-cJun-ChIP-Seq(GSE31477)/Homer	GATGASTCATCN	1	-2.134	0.4548	20	0.0226	819.6	0.0168
NF-E2(bZIP)/K562-NFE2-ChIP-Seq(GSE31477)/Homer	GATGACTCAGCA	1	-2.131	0.4548	7	0.0079	224.1	0.0046
Hoxb4(Homeobox)/ES-Hoxb4-ChIP-Seq(GSE34014)/Homer	TGATTRATGGCY	1	-2.084	0.4686	15	0.0169	588.7	0.0121
FOXM1(Forkhead)/MCF7-FOXM1-ChIP-Seq(GSE72977)/Homer	TRTTTACTTW	1	-2.05	0.4802	59	0.0666	2780.9	0.0572
MafA(bZIP)/Islet-MafA-ChIP-Seq(GSE30298)/Homer	TGCTGACTCA	1	-2.02	0.4904	76	0.0858	3663.9	0.0753
FOXA1(Forkhead)/LNCAP-FOXA1-ChIP-Seq(GSE27824)/Homer	WAAGTAAACA	1	-2.002	0.4944	68	0.0767	3254.9	0.0669
HIF-1b(HLH)/T47D-HIF1b-ChIP-Seq(GSE59937)/Homer	RTACGTGC	1	-1.993	0.4944	91	0.1027	4450.2	0.0915
Eomes(T-box)/H9-Eomes-ChIP-Seq(GSE26097)/Homer	ATTAACACCT	1	-1.993	0.4944	162	0.1828	8194.8	0.1685
EWS:ERG-fusion(ETS)/CADO_ES1-EWS:ERG-ChIP-Seq(SRA014231)/Homer	ATTTCCTGTN	1	-1.952	0.5054	62	0.07	2957.7	0.0608
Unknown6/Drosophila-Promoters/Homer	AATTTTAAAA	1	-1.93	0.5121	53	0.0598	2500.9	0.0514
Tal1	CATCTG	1	-1.929	0.5121	132	0.149	6626.9	0.1362
c-Jun-CRE(bZIP)/K562-cJun-ChIP-Seq(GSE31477)/Homer	ATGACGTCATCY	1	-1.921	0.5121	22	0.0248	943	0.0194
ZNF136(Zf)/HEK293-ZNF136.GFP-ChIP-Seq(GSE58341)/Homer	YTKGATAHAGTATTCTWGGTNGGCA	1	-1.921	0.5121	6	0.0068	194.2	0.004
Atf2(bZIP)/3T3L1-Atf2-ChIP-Seq(GSE56872)/Homer	NRRTGACGTCAT	1	-1.916	0.5121	25	0.0282	1091.5	0.0224
PRDM14(Zf)/H1-PRDM14-ChIP-Seq(GSE22767)/Homer	RGGTCTCTAACY	1	-1.879	0.5156	23	0.026	998.7	0.0205
n-Myc(bHLH)/mES-nMyc-ChIP-Seq(GSE11431)/Homer	VRCCACGTGG	1	-1.789	0.5588	69	0.0779	3361.1	0.0691
Erra(NR)/HepG2-Erra-ChIP-Seq(GSE31477)/Homer	CAAAGGTCAG	1	-1.752	0.5749	230	0.2596	11938.3	0.2454
SeqBias: CG bias	SSSSSSSSSS	1	-1.751	0.5749	753	0.8499	40744.9	0.8377
GAGA-repeat/SacCer-Promoters/Homer	CTYTCTYTCTCTCTC	1	-1.744	0.5749	335	0.3781	17629.7	0.3624
ZFX(Zf)/mES-Zfx-ChIP-Seq(GSE11431)/Homer	AGGCCTRG	1	-1.739	0.5749	191	0.2156	9847.4	0.2025
Hoxc9(Homeobox)/Ainv15-Hoxc9-ChIP-Seq(GSE21812)/Homer	GGCCATAAATCA	1	-1.718	0.5756	30	0.0339	1373.7	0.0282
PU.1(ETS)/ThioMac-PU.1-ChIP-Seq(GSE21512)/Homer	AGAGGAAGTG	1	-1.709	0.576	44	0.0497	2088.4	0.0429
KANADI1(Myb)/Seedling-KAN1-ChIP-Seq(GSE48081)/Homer	ARGAATAWWN	1	-1.69	0.5819	71	0.0801	3493.9	0.0718
IBL1(bHLH)/Seedling-IBL1-ChIP-Seq(GSE51120)/Homer	CACGTGCC	1	-1.681	0.5824	167	0.1885	8586.2	0.1765
Mouse_Recombination_Hotspot(Zf)/Testis-DMC1-ChIP-Seq(GSE24438)/Homer	ACTYKNATTCGTGNTACTTC	1	-1.669	0.585	5	0.0056	166.2	0.0034
PGR(NR)/EndoStromal-PGR-ChIP-Seq(GSE69539)/Homer	AAGAACATWHTGTTC	1	-1.653	0.5895	14	0.0158	588.4	0.0121
Rfx5(HTH)/GM12878-Rfx5-ChIP-Seq(GSE31477)/Homer	SCCTAGCAACAG	1	-1.617	0.6064	26	0.0293	1189.7	0.0245
Tbet(T-box)/CD8-Tbet-ChIP-Seq(GSE33802)/Homer	AGGTGTGAAM	1	-1.59	0.618	76	0.0858	3785.1	0.0778
Otx2(Homeobox)/EpiLC-Otx2-ChIP-Seq(GSE56098)/Homer	NYTAATCCYB	1	-1.586	0.618	48	0.0542	2323.5	0.0478
Atf7(bZIP)/3T3L1-Atf7-ChIP-Seq(GSE56872)/Homer	NGRTGACGTCAY	1	-1.573	0.6188	33	0.0372	1553.9	0.0319
Tbx20(T-box)/Heart-Tbx20-ChIP-Seq(GSE29636)/Homer	GGTGYTGACAGS	1	-1.522	0.6463	21	0.0237	953.2	0.0196
Bapx1(Homeobox)/VertebralCol-Bapx1-ChIP-Seq(GSE36672)/Homer	TTRAGTGSYK	1	-1.509	0.6503	163	0.184	8448.5	0.1737
Srebp2(bHLH)/HepG2-Srebp2-ChIP-Seq(GSE31477)/Homer	CGGTCACSCCAC	1	-1.501	0.6503	14	0.0158	607.1	0.0125
Foxa2(Forkhead)/Liver-Foxa2-ChIP-Seq(GSE25694)/Homer	CYTGTTTACWYW	1	-1.495	0.6503	47	0.053	2295	0.0472
Unknown3/Arabidopsis-Promoters/Homer	AYTAAACCGG	1	-1.48	0.6542	10	0.0113	414.3	0.0085
PIF4(bHLH)/Seedling-PIF4-ChIP-Seq(GSE35315)/Homer	NNBCACGTGN	1	-1.442	0.6747	102	0.1151	5213.5	0.1072
ZNF467(Zf)/HEK293-ZNF467.GFP-ChIP-Seq(GSE58341)/Homer	TGGGGAAGGGCM	1	-1.441	0.6747	116	0.1309	5960.9	0.1225
MafK(bZIP)/C2C12-MafK-ChIP-Seq(GSE36030)/Homer	GCTGASTCAGCA	1	-1.437	0.6747	19	0.0214	866.1	0.0178
Mef2d(MADS)/Retina-Mef2d-ChIP-Seq(GSE61391)/Homer	GCTATTTTTAGC	1	-1.416	0.6773	11	0.0124	470.6	0.0097
Tgif1(Homeobox)/mES-Tgif1-ChIP-Seq(GSE55404)/Homer	YTGWCADY	1	-1.404	0.6808	240	0.2709	12657.9	0.2602
Zic(Zf)/Cerebellum-ZIC1.2-ChIP-Seq(GSE60731)/Homer	CCTGCTGAGH	1	-1.381	0.6913	94	0.1061	4810.9	0.0989
ZNF675(Zf)/HEK293-ZNF675.GFP-ChIP-Seq(GSE58341)/Homer	ARGAGGMCAAAATGW	1	-1.378	0.6913	12	0.0135	524.6	0.0108
caudal(Homeobox)/Drosophila-Embryos-ChIP-Chip(modEncode)/Homer	GGYCATAAAW	1	-1.355	0.6998	42	0.0474	2069.6	0.0425
RAR:RXR(NR),DR5/ES-RAR-ChIP-Seq(GSE56893)/Homer	RGGTCADNNAGAGGTCAV	1	-1.333	0.7102	5	0.0056	189.7	0.0039
Mef2c(MADS)/GM12878-Mef2c-ChIP-Seq(GSE32465)/Homer	DCYAAAAATAGM	1	-1.328	0.7102	23	0.026	1089.2	0.0224
Nr5a2(NR)/Pancreas-LRH1-ChIP-Seq(GSE34295)/Homer	BTCAAGGTCA	1	-1.304	0.721	66	0.0745	3349.2	0.0689
FoxL2(Forkhead)/Ovary-FoxL2-ChIP-Seq(GSE60858)/Homer	WWTRTAAACAVG	1	-1.294	0.7234	42	0.0474	2085	0.0429
PR(NR)/T47D-PR-ChIP-Seq(GSE31130)/Homer	VAGRACAKNCTGTBC	1	-1.271	0.7352	166	0.1874	8725.9	0.1794
Znf263(Zf)/K562-Znf263-ChIP-Seq(GSE31477)/Homer	CVGTSCTCCC	1	-1.251	0.7451	222	0.2506	11768.8	0.242
DPL-1(E2F)/cElegans-Adult-ChIP-Seq(modEncode)/Homer	TAGCGCGC	1	-1.239	0.749	42	0.0474	2100.8	0.0432
ZNF528(Zf)/HEK293-ZNF528.GFP-ChIP-Seq(GSE58341)/Homer	AGAAATGACTTCCCT	1	-1.229	0.7519	1	0.0011	19.4	0.0004
SOC1(MADS)/Seedling-SOC1-ChIP-Seq(GSE45846)/Homer	TWCCAWWTWTGG	1	-1.226	0.7519	24	0.0271	1161.1	0.0239
FHY3(FAR1)/Arabidopsis-FHY3-ChIP-Seq(GSE30711)/Homer	HHCACGCGCBTN	1	-1.204	0.7605	20	0.0226	958	0.0197
ZNF711(Zf)/SHSY5Y-ZNF711-ChIP-Seq(GSE20673)/Homer	AGGCCTAG	1	-1.197	0.7611	244	0.2754	12996.1	0.2672
Unknown4/Drosophila-Promoters/Homer	AAAAATACCRMA	1	-1.194	0.7611	6	0.0068	249.8	0.0051
bHLHE40(bHLH)/HepG2-BHLHE40-ChIP-Seq(GSE31477)/Homer	KCACGTGMCN	1	-1.154	0.7845	26	0.0293	1281.8	0.0264
PRDM1(Zf)/Hela-PRDM1-ChIP-Seq(GSE31477)/Homer	ACTTTCACTTTC	1	-1.124	0.8029	38	0.0429	1921.8	0.0395
Tgif2(Homeobox)/mES-Tgif2-ChIP-Seq(GSE55404)/Homer	TGTCANYT	1	-1.117	0.8033	265	0.2991	14192	0.2918
HIF2a(bHLH)/785_O-HIF2a-ChIP-Seq(GSE34871)/Homer	GCACGTACCC	1	-1.112	0.8033	28	0.0316	1396.1	0.0287
AMYB(HTH)/Testes-AMYB-ChIP-Seq(GSE44588)/Homer	TGGCAGTTGG	1	-1.103	0.8049	113	0.1275	5949.1	0.1223
BMAL1(bHLH)/Liver-Bmal1-ChIP-Seq(GSE39860)/Homer	GNCACGTG	1	-1.103	0.8049	144	0.1625	7625	0.1568
RUNX(Runt)/HPC7-Runx1-ChIP-Seq(GSE22178)/Homer	SAAACCACAG	1	-1.095	0.8049	55	0.0621	2835.5	0.0583
NPAS2(bHLH)/Liver-NPAS2-ChIP-Seq(GSE39860)/Homer	KCCACGTGAC	1	-1.093	0.8049	95	0.1072	4983.7	0.1025
Nkx2.2(Homeobox)/NPC-Nkx2.2-ChIP-Seq(GSE61673)/Homer	BTBRAGTGSN	1	-1.087	0.8049	166	0.1874	8826.6	0.1815
Mef2a(MADS)/HL1-Mef2a.biotin-ChIP-Seq(GSE21529)/Homer	CYAAAAATAG	1	-1.084	0.8049	24	0.0271	1192.1	0.0245
ETS:E-box(ETS,bHLH)/HPC7-Scl-ChIP-Seq(GSE22178)/Homer	AGGAARCAGCTG	1	-1.084	0.8049	9	0.0102	412.8	0.0085
p53(p53)/mES-cMyc-ChIP-Seq(GSE11431)/Homer	ACATGCCCGGGCAT	1	-1.067	0.8049	3	0.0034	115	0.0024
ERG(ETS)/VCaP-ERG-ChIP-Seq(GSE14097)/Homer	ACAGGAAGTG	1	-1.063	0.8049	150	0.1693	7972.5	0.1639
RUNX2(Runt)/PCa-RUNX2-ChIP-Seq(GSE33889)/Homer	NWAACCACADNN	1	-1.046	0.807	62	0.07	3228.9	0.0664
ZNF143|STAF(Zf)/CUTLL-ZNF143-ChIP-Seq(GSE29600)/Homer	ATTTCCCAGVAKSCY	1	-1.033	0.8122	39	0.044	2001.6	0.0412
Atf1(bZIP)/K562-ATF1-ChIP-Seq(GSE31477)/Homer	GATGACGTCA	1	-1.02	0.8186	43	0.0485	2219.8	0.0456
ZSCAN22(Zf)/HEK293-ZSCAN22.GFP-ChIP-Seq(GSE58341)/Homer	SMCAGTCWGAKGGAGGAGGC	1	-0.9977	0.8318	9	0.0102	424.5	0.0087
Srebp1a(bHLH)/HepG2-Srebp1a-ChIP-Seq(GSE31477)/Homer	RTCACSCCAY	1	-0.9747	0.8462	18	0.0203	900.2	0.0185
GSC(Homeobox)/FrogEmbryos-GSC-ChIP-Seq(DRA000576)/Homer	RGGATTAR	1	-0.9715	0.8462	63	0.0711	3311	0.0681
HRE(HSF)/Striatum-HSF1-ChIP-Seq(GSE38000)/Homer	TTCTAGAABNTTCTA	1	-0.9627	0.8466	15	0.0169	744.4	0.0153
Dorsal(RHD)/Embryo-dl-ChIP-Seq(GSE65441)/Homer	GGGAAAAMCCCG	1	-0.9569	0.8468	16	0.0181	798.8	0.0164
SEP3(MADS)/Arabidoposis-Flower-Sep3-ChIP-Seq/Homer	CCAAAAAGGG	1	-0.9523	0.8468	83	0.0937	4400.2	0.0905
BMYB(HTH)/Hela-BMYB-ChIP-Seq(GSE27030)/Homer	NHAACBGYYV	1	-0.9502	0.8468	104	0.1174	5539.7	0.1139
TATA-box/SacCer-Promoters/Homer	BBHWTATATA	1	-0.924	0.8604	17	0.0192	858.3	0.0176
ZNF317(Zf)/HEK293-ZNF317.GFP-ChIP-Seq(GSE58341)/Homer	GTCWGCTGTYYCTCT	1	-0.9121	0.8659	6	0.0068	280.5	0.0058
HRE(HSF)/HepG2-HSF1-ChIP-Seq(GSE31477)/Homer	BSTTCTRGAABVTTCYAGAA	1	-0.9075	0.8659	13	0.0147	649.2	0.0133
Pho4(bHLH)/Yeast-Pho4-ChIP-Seq(GSE29506)/Homer	AAGCACGTGBGD	1	-0.9028	0.8659	18	0.0203	916.1	0.0188
GFX(?)/Promoter/Homer	ATTCTCGCGAGA	1	-0.8905	0.8703	1	0.0011	29.4	0.0006
ZNF322(Zf)/HEK293-ZNF322.GFP-ChIP-Seq(GSE58341)/Homer	GAGCCTGGTACTGWGCCTGR	1	-0.8862	0.8703	36	0.0406	1887.1	0.0388
SeqBias: GA-repeat	GAGAGAGAGA	1	-0.8792	0.8706	590	0.6659	32194.2	0.6619
Max(bHLH)/K562-Max-ChIP-Seq(GSE31477)/Homer	RCCACGTGGYYN	1	-0.8654	0.8779	54	0.0609	2868.5	0.059
IRF:BATF(IRF:bZIP)/pDC-Irf8-ChIP-Seq(GSE66899)/Homer	CTTTCANTATGACTV	1	-0.8429	0.8931	6	0.0068	289.7	0.006
GATA3(Zf),DR8/iTreg-Gata3-ChIP-Seq(GSE20898)/Homer	AGATSTNDNNDSAGATAASN	1	-0.8412	0.8931	4	0.0045	184.6	0.0038
Oct4:Sox17(POU,Homeobox,HMG)/F9-Sox17-ChIP-Seq(GSE44553)/Homer	CCATTGTATGCAAAT	1	-0.8356	0.8931	6	0.0068	290.2	0.006
Bach1(bZIP)/K562-Bach1-ChIP-Seq(GSE31477)/Homer	AWWNTGCTGAGTCAT	1	-0.832	0.8931	4	0.0045	185.6	0.0038
Pit1(Homeobox)/GCrat-Pit1-ChIP-Seq(GSE58009)/Homer	ATGMATATDC	1	-0.8176	0.8968	45	0.0508	2399.6	0.0493
SeqBias: C/A-bias	MMMMMMMMMM	1	-0.8157	0.8968	883	0.9966	48423.5	0.9955
PIF5ox(bHLH)/Arabidopsis-PIF5ox-ChIP-Seq(GSE35062)/Homer	BCACGTGVDN	1	-0.8109	0.8968	82	0.0926	4416.9	0.0908
NFAT:AP1(RHD,bZIP)/Jurkat-NFATC1-ChIP-Seq(Jolma_et_al.)/Homer	SARTGGAAAAWRTGAGTCAB	1	-0.8057	0.8968	11	0.0124	562.4	0.0116
Unknown2/Drosophila-Promoters/Homer	CATCMCTA	1	-0.7723	0.9192	126	0.1422	6842.3	0.1407
Klf9(Zf)/GBM-Klf9-ChIP-Seq(GSE62211)/Homer	GCCACRCCCACY	1	-0.7603	0.9255	41	0.0463	2204.8	0.0453
Esrrb(NR)/mES-Esrrb-ChIP-Seq(GSE11431)/Homer	KTGACCTTGA	1	-0.7546	0.926	49	0.0553	2643.8	0.0544
ZNF415(Zf)/HEK293-ZNF415.GFP-ChIP-Seq(GSE58341)/Homer	GRTGMTRGAGCC	1	-0.7517	0.926	58	0.0655	3136.2	0.0645
RUNX-AML(Runt)/CD4+-PolII-ChIP-Seq(Barski_et_al.)/Homer	GCTGTGGTTW	1	-0.7418	0.9286	54	0.0609	2922.7	0.0601
IRF1(IRF)/PBMC-IRF1-ChIP-Seq(GSE43036)/Homer	GAAAGTGAAAGT	1	-0.7359	0.9294	8	0.009	414	0.0085
GRE(NR),IR3/RAW264.7-GRE-ChIP-Seq(Unpublished)/Homer	VAGRACAKWCTGTYC	1	-0.7342	0.9294	14	0.0158	740.7	0.0152
ELF5(ETS)/T47D-ELF5-ChIP-Seq(GSE30407)/Homer	ACVAGGAAGT	1	-0.7272	0.9294	57	0.0643	3094	0.0636
PBX1(Homeobox)/MCF7-PBX1-ChIP-Seq(GSE28007)/Homer	GSCTGTCACTCA	1	-0.7221	0.9294	7	0.0079	361.7	0.0074
NeuroD1(bHLH)/Islet-NeuroD1-ChIP-Seq(GSE30298)/Homer	GCCATCTGTT	1	-0.722	0.9294	86	0.0971	4685	0.0963
Nkx3.1(Homeobox)/LNCaP-Nkx3.1-ChIP-Seq(GSE28264)/Homer	AAGCACTTAA	1	-0.7086	0.9318	167	0.1885	9134.7	0.1878
SPCH(bHLH)/Seedling-SPCH-ChIP-Seq(GSE57497)/Homer	WNBCACGTGA	1	-0.7068	0.9318	74	0.0835	4035.3	0.083
Maz(Zf)/HepG2-Maz-ChIP-Seq(GSE31477)/Homer	GGGGGGGG	1	-0.6991	0.9318	171	0.193	9361.1	0.1925
Brachyury(T-box)/Mesoendoderm-Brachyury-ChIP-exo(GSE54963)/Homer	ANTTMRCASBNNNGTGYKAAN	1	-0.6592	0.9649	15	0.0169	814.6	0.0167
TOD6?/SacCer-Promoters/Homer	GCGATGAGMT	1	-0.6515	0.9677	11	0.0124	595.6	0.0122
RBPJ:Ebox(?,bHLH)/Panc1-Rbpj1-ChIP-Seq(GSE47459)/Homer	GGGRAARRGRMCAGMTG	1	-0.6456	0.9688	36	0.0406	1977.8	0.0407
Tcfcp2l1(CP2)/mES-Tcfcp2l1-ChIP-Seq(GSE11431)/Homer	NRAACCRGTTYRAACCRGYT	1	-0.643	0.9688	11	0.0124	597.4	0.0123
E-box/Arabidopsis-Promoters/Homer	GCCACGTG	1	-0.6358	0.9691	35	0.0395	1926.6	0.0396
PAX5(Paired,Homeobox),condensed/GM12878-PAX5-ChIP-Seq(GSE32465)/Homer	GTCACGCTCSCTGM	1	-0.6316	0.9691	8	0.009	433.3	0.0089
PRDM9(Zf)/Testis-DMC1-ChIP-Seq(GSE35498)/Homer	ADGGYAGYAGCATCT	1	-0.6209	0.9745	41	0.0463	2264.9	0.0466
IRF2(IRF)/Erythroblas-IRF2-ChIP-Seq(GSE36985)/Homer	GAAASYGAAASY	1	-0.6127	0.9779	6	0.0068	325.1	0.0067
THRa(NR)/C17.2-THRa-ChIP-Seq(GSE38347)/Homer	GGTCANYTGAGGWCA	1	-0.6121	0.9779	44	0.0497	2434	0.05
SeqBias: polyA-repeat	AAAAAAAAAA	1	-0.6083	0.9779	856	0.9661	46990.6	0.9661
PAX6(Paired,Homeobox)/Forebrain-Pax6-ChIP-Seq(GSE66961)/Homer	NGTGTTCAVTSAAGCGKAAA	1	-0.6072	0.9779	6	0.0068	326.5	0.0067
YY1(Zf)/Promoter/Homer	CAAGATGGCGGC	1	-0.6061	0.9779	5	0.0056	270.9	0.0056
PCF/Arabidopsis-Promoters/Homer	NNWWWTGGGCYTDDN	1	-0.5884	0.9792	16	0.0181	890.2	0.0183
Ets1-distal(ETS)/CD4+-PolII-ChIP-Seq(Barski_et_al.)/Homer	MACAGGAAGT	1	-0.5736	0.9893	21	0.0237	1174.4	0.0241
Nur77(NR)/K562-NR4A1-ChIP-Seq(GSE31363)/Homer	TGACCTTTNCNT	1	-0.57	0.9893	10	0.0113	559.2	0.0115
EBF1(EBF)/Near-E2A-ChIP-Seq(GSE21512)/Homer	GTCCCCWGGGGA	1	-0.5668	0.9893	153	0.1727	8483.3	0.1744
CTCF(Zf)/CD4+-CTCF-ChIP-Seq(Barski_et_al.)/Homer	AYAGTGCCMYCTRGTGGCCA	1	-0.5661	0.9893	10	0.0113	560.9	0.0115
MafF(bZIP)/HepG2-MafF-ChIP-Seq(GSE31477)/Homer	HWWGTCAGCAWWTTT	1	-0.5652	0.9893	13	0.0147	729.4	0.015
Unknown5/Drosophila-Promoters/Homer	GCTGATAASV	1	-0.5603	0.9893	34	0.0384	1904.5	0.0392
Nkx2.1(Homeobox)/LungAC-Nkx2.1-ChIP-Seq(GSE43252)/Homer	RSCACTYRAG	1	-0.5417	0.9944	222	0.2506	12311.1	0.2531
HOXA2(Homeobox)/mES-Hoxa2-ChIP-Seq(Donaldson_et_al.)/Homer	GYCATCMATCAT	1	-0.533	0.9987	5	0.0056	283.9	0.0058
Pax7(Paired,Homeobox),longest/Myoblast-Pax7-ChIP-Seq(GSE25064)/Homer	NTAATTDGCYAATTANNWWD	1	-0.5267	1	1	0.0011	49.8	0.001
SpiB(ETS)/OCILY3-SPIB-ChIP-Seq(GSE56857)/Homer	AAAGRGGAAGTG	1	-0.5192	1	15	0.0169	856.7	0.0176
ZNF519(Zf)/HEK293-ZNF519.GFP-ChIP-Seq(GSE58341)/Homer	GAGSCCGAGC	1	-0.5075	1	21	0.0237	1199.5	0.0247
ARE(NR)/LNCAP-AR-ChIP-Seq(GSE27824)/Homer	RGRACASNSTGTYCYB	1	-0.4969	1	17	0.0192	977.4	0.0201
Pitx1(Homeobox)/Chicken-Pitx1-ChIP-Seq(GSE38910)/Homer	TAATCCCN	1	-0.4968	1	294	0.3318	16328.2	0.3357
KLF10(Zf)/HEK293-KLF10.GFP-ChIP-Seq(GSE58341)/Homer	GGGGGTGTGTCC	1	-0.4967	1	52	0.0587	2942.3	0.0605
c-Myc(bHLH)/LNCAP-cMyc-ChIP-Seq(Unpublished)/Homer	VCCACGTG	1	-0.4927	1	35	0.0395	1993	0.041
Nkx2.5(Homeobox)/HL1-Nkx2.5.biotin-ChIP-Seq(GSE21529)/Homer	RRSCACTYAA	1	-0.4922	1	172	0.1941	9604.1	0.1974
E2F(E2F)/Hela-CellCycle-Expression/Homer	TTSGCGCGAAAA	1	-0.4889	1	4	0.0045	233.3	0.0048
PAX5(Paired,Homeobox)/GM12878-PAX5-ChIP-Seq(GSE32465)/Homer	GCAGCCAAGCRTGACH	1	-0.4794	1	31	0.035	1775.7	0.0365
GRE(NR),IR3/A549-GR-ChIP-Seq(GSE32465)/Homer	NRGVACABNVTGTYCY	1	-0.4728	1	8	0.009	470.9	0.0097
FOXP1(Forkhead)/H9-FOXP1-ChIP-Seq(GSE31006)/Homer	NYYTGTTTACHN	1	-0.455	1	19	0.0214	1107.7	0.0228
Brn2(POU,Homeobox)/NPC-Brn2-ChIP-Seq(GSE35496)/Homer	ATGAATATTC	1	-0.4522	1	4	0.0045	240.6	0.0049
Six1(Homeobox)/Myoblast-Six1-ChIP-Chip(GSE20150)/Homer	GKVTCADRTTWC	1	-0.4516	1	13	0.0147	765.9	0.0157
Elk4(ETS)/Hela-Elk4-ChIP-Seq(GSE31477)/Homer	NRYTTCCGGY	1	-0.4456	1	42	0.0474	2413.5	0.0496
SUT1?/SacCer-Promoters/Homer	CCCCGCGC	1	-0.4396	1	618	0.6975	34173.1	0.7026
ZNF189(Zf)/HEK293-ZNF189.GFP-ChIP-Seq(GSE58341)/Homer	TGGAACAGMA	1	-0.4357	1	67	0.0756	3823.9	0.0786
ETS1(ETS)/Jurkat-ETS1-ChIP-Seq(GSE17954)/Homer	ACAGGAAGTG	1	-0.4323	1	86	0.0971	4888	0.1005
Meis1(Homeobox)/MastCells-Meis1-ChIP-Seq(GSE48085)/Homer	VGCTGWCAVB	1	-0.4187	1	137	0.1546	7742.9	0.1592
ERE(NR),IR3/MCF7-ERa-ChIP-Seq(Unpublished)/Homer	VAGGTCACNSTGACC	1	-0.4175	1	22	0.0248	1295.6	0.0266
Pax7(Paired,Homeobox),long/Myoblast-Pax7-ChIP-Seq(GSE25064)/Homer	TAATCHGATTAC	1	-0.4173	1	1	0.0011	59.8	0.0012
NFkB-p65-Rel(RHD)/ThioMac-LPS-Expression(GSE23622)/Homer	GGAAATTCCC	1	-0.4136	1	4	0.0045	248.6	0.0051
EHF(ETS)/LoVo-EHF-ChIP-Seq(GSE49402)/Homer	AVCAGGAAGT	1	-0.4094	1	103	0.1163	5858.4	0.1204
X-box(HTH)/NPC-H3K4me1-ChIP-Seq(GSE16256)/Homer	GGTTGCCATGGCAA	1	-0.4053	1	7	0.0079	430.4	0.0088
Usf2(bHLH)/C2C12-Usf2-ChIP-Seq(GSE36030)/Homer	GTCACGTGGT	1	-0.4014	1	20	0.0226	1188.3	0.0244
EBF(EBF)/proBcell-EBF-ChIP-Seq(GSE21978)/Homer	DGTCCCYRGGGA	1	-0.3955	1	26	0.0293	1535.1	0.0316
Nrf2(bZIP)/Lymphoblast-Nrf2-ChIP-Seq(GSE37589)/Homer	HTGCTGAGTCAT	1	-0.3918	1	3	0.0034	191.6	0.0039
JunD(bZIP)/K562-JunD-ChIP-Seq/Homer	ATGACGTCATCN	1	-0.391	1	4	0.0045	253.7	0.0052
RUNX1(Runt)/Jurkat-RUNX1-ChIP-Seq(GSE29180)/Homer	AAACCACARM	1	-0.3817	1	72	0.0813	4148.3	0.0853
Gata4(Zf)/Heart-Gata4-ChIP-Seq(GSE35151)/Homer	NBWGATAAGR	1	-0.3761	1	50	0.0564	2912.4	0.0599
Unknown-ESC-element(?)/mES-Nanog-ChIP-Seq(GSE11724)/Homer	CACAGCAGGGGG	1	-0.3709	1	70	0.079	4045.7	0.0832
RARg(NR)/ES-RARg-ChIP-Seq(GSE30538)/Homer	AGGTCAAGGTCA	1	-0.3501	1	2	0.0023	135.9	0.0028
ISRE(IRF)/ThioMac-LPS-Expression(GSE23622)/Homer	AGTTTCASTTTC	1	-0.349	1	3	0.0034	200.9	0.0041
CLOCK(bHLH)/Liver-Clock-ChIP-Seq(GSE39860)/Homer	GHCACGTG	1	-0.3461	1	39	0.044	2309.9	0.0475
TR4(NR),DR1/Hela-TR4-ChIP-Seq(GSE24685)/Homer	GAGGTCAAAGGTCA	1	-0.3424	1	9	0.0102	570.1	0.0117
EBNA1(EBV-virus)/Raji-EBNA1-ChIP-Seq(GSE30709)/Homer	GGYAGCAYDTGCTDCCCNNN	1	-0.3135	1	1	0.0011	72.8	0.0015
PU.1:IRF8(ETS:IRF)/pDC-Irf8-ChIP-Seq(GSE66899)/Homer	GGAAGTGAAAST	1	-0.3128	1	11	0.0124	703	0.0145
BORIS(Zf)/K562-CTCFL-ChIP-Seq(GSE32465)/Homer	CNNBRGCGCCCCCTGSTGGC	1	-0.3074	1	18	0.0203	1120.6	0.023
GEI-11(Myb?)/cElegans-L4-GEI11-ChIP-Seq(modEncode)/Homer	CCGACAYYTYACGGG	1	-0.3029	1	3	0.0034	211.8	0.0044
E-box(bHLH)/Promoter/Homer	SSGGTCACGTGA	1	-0.3016	1	4	0.0045	276	0.0057
Cdx2(Homeobox)/mES-Cdx2-ChIP-Seq(GSE14586)/Homer	GYMATAAAAH	1	-0.2996	1	27	0.0305	1651.4	0.034
CEBP:AP1(bZIP)/ThioMac-CEBPb-ChIP-Seq(GSE21512)/Homer	DRTGTTGCAA	1	-0.2816	1	38	0.0429	2302.4	0.0473
HNF6(Homeobox)/Liver-Hnf6-ChIP-Seq(ERP000394)/Homer	NTATYGATCH	1	-0.2812	1	23	0.026	1430.9	0.0294
Tbx5(T-box)/HL1-Tbx5.biotin-ChIP-Seq(GSE21529)/Homer	AGGTGTCA	1	-0.276	1	277	0.3126	15718.9	0.3232
HLH-1(bHLH)/cElegans-Embryo-HLH1-ChIP-Seq(modEncode)/Homer	RACAGCTGTTBH	1	-0.2727	1	59	0.0666	3516.5	0.0723
RORgt(NR)/EL4-RORgt.Flag-ChIP-Seq(GSE56019)/Homer	AAYTAGGTCA	1	-0.2689	1	6	0.0068	414.2	0.0085
Pax8(Paired,Homeobox)/Thyroid-Pax8-ChIP-Seq(GSE26938)/Homer	GTCATGCHTGRCTGS	1	-0.2659	1	31	0.035	1910	0.0393
Olig2(bHLH)/Neuron-Olig2-ChIP-Seq(GSE30882)/Homer	RCCATMTGTT	1	-0.2567	1	160	0.1806	9240.8	0.19
Foxh1(Forkhead)/hESC-FOXH1-ChIP-Seq(GSE29422)/Homer	NNTGTGGATTSS	1	-0.2507	1	32	0.0361	1980.8	0.0407
Pknox1(Homeobox)/ES-Prep1-ChIP-Seq(GSE63282)/Homer	SCTGTCAVTCAV	1	-0.2383	1	16	0.0181	1043.6	0.0215
SPDEF(ETS)/VCaP-SPDEF-ChIP-Seq(SRA014231)/Homer	ASWTCCTGBT	1	-0.2338	1	78	0.088	4647.3	0.0955
DMRT6(DM)/Testis-DMRT6-ChIP-Seq(GSE60440)/Homer	YDGHTACAWTGTADC	1	-0.2313	1	5	0.0056	365.2	0.0075
Hnf1(Homeobox)/Liver-Foxa2-Chip-Seq(GSE25694)/Homer	GGTTAAWCATTAA	1	-0.224	1	4	0.0045	302.5	0.0062
E2F6(E2F)/Hela-E2F6-ChIP-Seq(GSE31477)/Homer	GGCGGGAARN	1	-0.2207	1	43	0.0485	2650	0.0545
GRHL2(CP2)/HBE-GRHL2-ChIP-Seq(GSE46194)/Homer	AAACYKGTTWDACMRGTTTB	1	-0.2192	1	18	0.0203	1177.8	0.0242
Egr1(Zf)/K562-Egr1-ChIP-Seq(GSE32465)/Homer	TGCGTGGGYG	1	-0.2165	1	65	0.0734	3926.7	0.0807
GATA3(Zf),DR4/iTreg-Gata3-ChIP-Seq(GSE20898)/Homer	AGATGKDGAGATAAG	1	-0.2105	1	2	0.0023	168.5	0.0035
PPARE(NR),DR1/3T3L1-Pparg-ChIP-Seq(GSE13511)/Homer	TGACCTTTGCCCCA	1	-0.2103	1	90	0.1016	5365.1	0.1103
REB1/SacCer-Promoters/Homer	KCCGGGTAAYRR	1	-0.2077	1	8	0.009	569.2	0.0117
IRF4(IRF)/GM12878-IRF4-ChIP-Seq(GSE32465)/Homer	ACTGAAACCA	1	-0.2035	1	22	0.0248	1430.1	0.0294
Unknown1/Arabidopsis-Promoters/Homer	RGGGTAWWWTHGTAA	1	-0.2027	1	3	0.0034	242.9	0.005
Ptf1a(bHLH)/Panc1-Ptf1a-ChIP-Seq(GSE47459)/Homer	ACAGCTGTTN	1	-0.1969	1	275	0.3104	15774.5	0.3243
Unknown3/Drosophila-Promoters/Homer	ACVAKCTGGCAGCGC	1	-0.1951	1	6	0.0068	447.9	0.0092
Zfp809(Zf)/ES-Zfp809-ChIP-Seq(GSE70799)/Homer	GGGGCTYGKCTGGGA	1	-0.1925	1	27	0.0305	1739	0.0358
LHY(Myb)/Seedling-LHY-ChIP-Seq(GSE52175)/Homer	ADAAATATCT	1	-0.1889	1	35	0.0395	2217.2	0.0456
Trl(Zf)/S2-GAGAfactor-ChIP-Seq(GSE40646)/Homer	RGAGAGAG	1	-0.1844	1	257	0.2901	14804.9	0.3044
Atoh1(bHLH)/Cerebellum-Atoh1-ChIP-Seq(GSE22111)/Homer	VNRVCAGCTGGY	1	-0.1815	1	109	0.123	6496.7	0.1336
Etv2(ETS)/ES-ER71-ChIP-Seq(GSE59402)/Homer(0.967)	NNAYTTCCTGHN	1	-0.1794	1	71	0.0801	4325.8	0.0889
PQM-1(?)/cElegans-L3-ChIP-Seq(modEncode)/Homer	ACTGATAAGA	1	-0.1777	1	14	0.0158	965.7	0.0199
Pho2(bHLH)/Yeast-Pho2-ChIP-Seq(GSE29506)/Homer	CCCACGTGCT	1	-0.1762	1	30	0.0339	1935.7	0.0398
Rfx1(HTH)/NPC-H3K4me1-ChIP-Seq(GSE16256)/Homer	KGTTGCCATGGCAA	1	-0.1718	1	12	0.0135	845.7	0.0174
ZBTB33(Zf)/GM12878-ZBTB33-ChIP-Seq(GSE32465)/Homer	GGVTCTCGCGAGAAC	1	-0.1692	1	1	0.0011	103	0.0021
VDR(NR),DR3/GM10855-VDR+vitD-ChIP-Seq(GSE22484)/Homer	ARAGGTCANWGAGTTCANNN	1	-0.1668	1	14	0.0158	975	0.02
DMRT1(DM)/Testis-DMRT1-ChIP-Seq(GSE64892)/Homer	TWGHWACAWTGTWDC	1	-0.1665	1	6	0.0068	463.6	0.0095
LXRE(NR),DR4/RAW-LXRb.biotin-ChIP-Seq(GSE21512)/Homer	RGGTTACTANAGGTCA	1	-0.1648	1	2	0.0023	184.5	0.0038
MITF(bHLH)/MastCells-MITF-ChIP-Seq(GSE48085)/Homer	RTCATGTGAC	1	-0.1641	1	60	0.0677	3713.1	0.0763
RFX(HTH)/K562-RFX3-ChIP-Seq(SRA012198)/Homer	CGGTTGCCATGGCAAC	1	-0.1617	1	4	0.0045	330.9	0.0068
MyoG(bHLH)/C2C12-MyoG-ChIP-Seq(GSE36024)/Homer	AACAGCTG	1	-0.1603	1	109	0.123	6538.3	0.1344
GFY-Staf(?,Zf)/Promoter/Homer	RACTACAATTCCCAGAAKGC	1	-0.1574	1	2	0.0023	187.7	0.0039
E-box/Drosophila-Promoters/Homer	AACAGCTGTTHN	1	-0.1526	1	15	0.0169	1049.4	0.0216
Cbf1(bHLH)/Yeast-Cbf1-ChIP-Seq(GSE29506)/Homer	TCACGTGAYH	1	-0.151	1	14	0.0158	988.2	0.0203
Initiator/Drosophila-Promoters/Homer	NTCAGTYG	1	-0.147	1	137	0.1546	8161.6	0.1678
KLF14(Zf)/HEK293-KLF14.GFP-ChIP-Seq(GSE58341)/Homer	RGKGGGCGKGGC	1	-0.1428	1	193	0.2178	11335.8	0.233
Pbx3(Homeobox)/GM12878-PBX3-ChIP-Seq(GSE32465)/Homer	SCTGTCAMTCAN	1	-0.1395	1	14	0.0158	999.9	0.0206
ZNF165(Zf)/WHIM12-ZNF165-ChIP-Seq(GSE65937)/Homer	AAGGKGRCGCAGGCA	1	-0.1384	1	15	0.0169	1063.5	0.0219
Ap4(bHLH)/AML-Tfap4-ChIP-Seq(GSE45738)/Homer	NAHCAGCTGD	1	-0.1338	1	120	0.1354	7226.5	0.1486
MYB(HTH)/ERMYB-Myb-ChIPSeq(GSE22095)/Homer	GGCVGTTR	1	-0.1329	1	112	0.1264	6771.6	0.1392
CEBP(bZIP)/ThioMac-CEBPb-ChIP-Seq(GSE21512)/Homer	ATTGCGCAAC	1	-0.1323	1	29	0.0327	1930.4	0.0397
GATA(Zf),IR3/iTreg-Gata3-ChIP-Seq(GSE20898)/Homer	NNNNNBAGATAWYATCTVHN	1	-0.1292	1	4	0.0045	349.4	0.0072
E2A(bHLH)/proBcell-E2A-ChIP-Seq(GSE21978)/Homer	DNRCAGCTGY	1	-0.1279	1	164	0.1851	9742.5	0.2003
SFP1/SacCer-Promoters/Homer	DDAAAAATTTTY	1	-0.1195	1	2	0.0023	205.3	0.0042
Klf4(Zf)/mES-Klf4-ChIP-Seq(GSE11431)/Homer	GCCACACCCA	1	-0.1104	1	33	0.0372	2206.6	0.0454
Unknown4/Arabidopsis-Promoters/Homer	CKTCKTCTTY	1	-0.1096	1	67	0.0756	4226.3	0.0869
TATA-Box(TBP)/Promoter/Homer	CCTTTTAWAGSC	1	-0.1092	1	67	0.0756	4227.4	0.0869
Tcf12(bHLH)/GM12878-Tcf12-ChIP-Seq(GSE32465)/Homer	VCAGCTGYTG	1	-0.1066	1	104	0.1174	6381.7	0.1312
Egr2(Zf)/Thymocytes-Egr2-ChIP-Seq(GSE34254)/Homer	NGCGTGGGCGGR	1	-0.1056	1	11	0.0124	843.8	0.0173
Rfx2(HTH)/LoVo-RFX2-ChIP-Seq(GSE49402)/Homer	GTTGCCATGGCAACM	1	-0.1041	1	4	0.0045	367.2	0.0075
Ascl1(bHLH)/NeuralTubes-Ascl1-ChIP-Seq(GSE55840)/Homer	NNVVCAGCTGBN	1	-0.1021	1	171	0.193	10221.7	0.2101
NRF(NRF)/Promoter/Homer	STGCGCATGCGC	1	-0.09996	1	6	0.0068	513.4	0.0106
SeqBias: GCW-triplet	GCWGCWGCWGCW	1	-0.09664	1	883	0.9966	48547.6	0.9981
ZBTB18(Zf)/HEK293-ZBTB18.GFP-ChIP-Seq(GSE58341)/Homer	AACATCTGGA	1	-0.09553	1	37	0.0418	2477	0.0509
GATA3(Zf)/iTreg-Gata3-ChIP-Seq(GSE20898)/Homer	AGATAASR	1	-0.09168	1	67	0.0756	4271.6	0.0878
E2F4(E2F)/K562-E2F4-ChIP-Seq(GSE31477)/Homer	GGCGGGAAAH	1	-0.08908	1	28	0.0316	1940.8	0.0399
NF1:FOXA1(CTF,Forkhead)/LNCAP-FOXA1-ChIP-Seq(GSE27824)/Homer	WNTGTTTRYTTTGGCA	1	-0.08739	1	1	0.0011	136.5	0.0028
HNF4a(NR),DR1/HepG2-HNF4a-ChIP-Seq(GSE25021)/Homer	CARRGKBCAAAGTYCA	1	-0.0813	1	32	0.0361	2202.6	0.0453
NFkB-p65(RHD)/GM12787-p65-ChIP-Seq(GSE19485)/Homer	WGGGGATTTCCC	1	-0.07921	1	41	0.0463	2755.5	0.0566
HEB(bHLH)/mES-Heb-ChIP-Seq(GSE53233)/Homer	VCAGCTGBNN	1	-0.0747	1	209	0.2359	12484.6	0.2567
TATA-box/Drosophila-Promoters/Homer	CTATAAAAGCSV	1	-0.06827	1	1	0.0011	149.4	0.0031
Tcf21(bHLH)/ArterySmoothMuscle-Tcf21-ChIP-Seq(GSE61369)/Homer	NAACAGCTGG	1	-0.06812	1	92	0.1038	5813.9	0.1195
GABPA(ETS)/Jurkat-GABPa-ChIP-Seq(GSE17954)/Homer	RACCGGAAGT	1	-0.06445	1	62	0.07	4059.1	0.0834
Gfi1b(Zf)/HPC7-Gfi1b-ChIP-Seq(GSE22178)/Homer	MAATCACTGC	1	-0.06366	1	36	0.0406	2492.6	0.0512
GFY(?)/Promoter/Homer	ACTACAATTCCC	1	-0.06359	1	2	0.0023	246.5	0.0051
NFkB-p50,p52(RHD)/Monocyte-p50-ChIP-Chip(Schreiber_et_al.)/Homer	GGGGGAATCCCC	1	-0.06345	1	9	0.0102	767.3	0.0158
Fli1(ETS)/CD8-FLI-ChIP-Seq(GSE20898)/Homer	NRYTTCCGGH	1	-0.06117	1	82	0.0926	5255.3	0.108
Tbox:Smad(T-box,MAD)/ESCd5-Smad2_3-ChIP-Seq(GSE29422)/Homer	AGGTGHCAGACA	1	-0.05669	1	9	0.0102	779.8	0.016
Zelda(Zf)/Embryo-zld-ChIP-Seq(GSE65441)/Homer	KBCTACCTGW	1	-0.05498	1	28	0.0316	2021.3	0.0416
ETS(ETS)/Promoter/Homer	AACCGGAAGT	1	-0.04679	1	17	0.0192	1340.6	0.0276
NFY(CCAAT)/Promoter/Homer	RGCCAATSRG	1	-0.0459	1	45	0.0508	3105.1	0.0638
E2A(bHLH),near_PU.1/Bcell-PU.1-ChIP-Seq(GSE21512)/Homer	NVCACCTGBN	1	-0.04445	1	147	0.1659	9123.6	0.1876
ETS:RUNX(ETS,Runt)/Jurkat-RUNX1-ChIP-Seq(GSE17954)/Homer	RCAGGATGTGGT	1	-0.04383	1	4	0.0045	437.9	0.009
CArG(MADS)/PUER-Srf-ChIP-Seq(Sullivan_et_al.)/Homer	CCATATATGGNM	1	-0.04122	1	11	0.0124	952.9	0.0196
ELT-3(Gata)/cElegans-L1-ELT3-ChIP-Seq(modEncode)/Homer	AWTGATAAGA	1	-0.0356	1	13	0.0147	1106.1	0.0227
RAR:RXR(NR),DR5/ES-RAR-ChIP-Seq(GSE56893)/Homer	AGGTCAAGGTCA	1	-0.03485	1	4	0.0045	455.9	0.0094
USF1(bHLH)/GM12878-Usf1-ChIP-Seq(GSE32465)/Homer	SGTCACGTGR	1	-0.03101	1	27	0.0305	2047.9	0.0421
GATA:SCL(Zf,bHLH)/Ter119-SCL-ChIP-Seq(GSE18720)/Homer	CRGCTGBNGNSNNSAGATAA	1	-0.03017	1	3	0.0034	383.7	0.0079
GATA(Zf),IR4/iTreg-Gata3-ChIP-Seq(GSE20898)/Homer	NAGATWNBNATCTNN	1	-0.02942	1	1	0.0011	195	0.004
ELF1(ETS)/Jurkat-ELF1-ChIP-Seq(SRA014231)/Homer	AVCCGGAAGT	1	-0.02739	1	30	0.0339	2258.7	0.0464
RXR(NR),DR1/3T3L1-RXR-ChIP-Seq(GSE13511)/Homer	TAGGGCAAAGGTCA	1	-0.02059	1	104	0.1174	6821.7	0.1402
Ik-1	NHTTGGGAATRCC	1	-0.01822	1	886	1	48640.9	1
EKLF(Zf)/Erythrocyte-Klf1-ChIP-Seq(GSE20478)/Homer	NWGGGTGTGGCY	1	-0.01764	1	13	0.0147	1186	0.0244
Gata1(Zf)/K562-GATA1-ChIP-Seq(GSE18829)/Homer	SAGATAAGRV	1	-0.01747	1	20	0.0226	1667.5	0.0343
Chop(bZIP)/MEF-Chop-ChIP-Seq(GSE35681)/Homer	ATTGCATCAT	1	-0.01671	1	5	0.0056	594.4	0.0122
Myf5(bHLH)/GM-Myf5-ChIP-Seq(GSE24852)/Homer	BAACAGCTGT	1	-0.0164	1	57	0.0643	4037.6	0.083
AARE(HLH)/mES-cMyc-ChIP-Seq/Homer	GATTGCATCA	1	-0.0143	1	1	0.0011	233.3	0.0048
Gata2(Zf)/K562-GATA2-ChIP-Seq(GSE18829)/Homer	BBCTTATCTS	1	-0.01375	1	22	0.0248	1832.3	0.0377
Atf4(bZIP)/MEF-Atf4-ChIP-Seq(GSE35681)/Homer	MTGATGCAAT	1	-0.01371	1	7	0.0079	769.5	0.0158
ETV1(ETS)/GIST48-ETV1-ChIP-Seq(GSE22441)/Homer	AACCGGAAGT	1	-0.01259	1	97	0.1095	6517.8	0.134
Elk1(ETS)/Hela-Elk1-ChIP-Seq(GSE31477)/Homer	HACTTCCGGY	1	-0.01162	1	31	0.035	2450.3	0.0504
E2F7(E2F)/Hela-E2F7-ChIP-Seq(GSE32673)/Homer	VDTTTCCCGCCA	1	-0.01079	1	4	0.0045	544.7	0.0112
SeqBias: CG-repeat	CGCGCGCGCG	1	-0.0102	1	107	0.1208	7161.4	0.1472
GLI3(Zf)/Limb-GLI3-ChIP-Chip(GSE11077)/Homer	CGTGGGTGGTCC	1	-0.008644	1	7	0.0079	809.7	0.0166
KLF5(Zf)/LoVo-KLF5-ChIP-Seq(GSE49402)/Homer	DGGGYGKGGC	1	-0.007939	1	125	0.1411	8287.7	0.1704
HIF-1a(bHLH)/MCF7-HIF1a-ChIP-Seq(GSE28352)/Homer	TACGTGCV	1	-0.004325	1	9	0.0102	1027.9	0.0211
E2F1(E2F)/Hela-E2F1-ChIP-Seq(GSE22478)/Homer	CWGGCGGGAA	1	-0.00361	1	9	0.0102	1043.7	0.0215
Sp1(Zf)/Promoter/Homer	GGCCCCGCCCCC	1	-0.002943	1	13	0.0147	1370	0.0282
NRF1(NRF)/MCF7-NRF1-ChIP-Seq(Unpublished)/Homer	CTGCGCATGCGC	1	-0.001519	1	1	0.0011	355.3	0.0073
MyoD(bHLH)/Myotube-MyoD-ChIP-Seq(GSE21614)/Homer	RRCAGCTGYTSY	1	-0.001051	1	64	0.0722	4939.7	0.1016
EWS:FLI1-fusion(ETS)/SK_N_MC-EWS:FLI1-ChIP-Seq(SRA014231)/Homer	VACAGGAAAT	1	-0.001011	1	28	0.0316	2562.8	0.0527
CTCF-SatelliteElement(Zf?)/CD4+-CTCF-ChIP-Seq(Barski_et_al.)/Homer	TGCAGTTCCMVNWRTGGCCA	1	0	1	0	0	66.7	0.0014
OCT:OCT(POU,Homeobox)/NPC-Brn1-ChIP-Seq(GSE35496)/Homer	ATGAATATTCATGAG	1	0	1	0	0	21.4	0.0004
REST-NRSF(Zf)/Jurkat-NRSF-ChIP-Seq/Homer	GGMGCTGTCCATGGTGCTGA	1	0	1	0	0	44.5	0.0009
T1ISRE(IRF)/ThioMac-Ifnb-Expression/Homer	ACTTTCGTTTCT	1	0	1	0	0	25.1	0.0005
ZFP3(Zf)/HEK293-ZFP3.GFP-ChIP-Seq(GSE58341)/Homer	GGGTTTTGAAGGATGARTAGGAGTT	1	0	1	0	0	9.5	0.0002
ZNF16(Zf)/HEK293-ZNF16.GFP-ChIP-Seq(GSE58341)/Homer	MACCTTCYATGGCTCCCTAKTGCCY	1	0	1	0	0	62.5	0.0013
ZNF382(Zf)/HEK293-ZNF382.GFP-ChIP-Seq(GSE58341)/Homer	GNCTGTASTRNTGBCTCHTT	1	0	1	0	0	89.1	0.0018
ZNF41(Zf)/HEK293-ZNF41.GFP-ChIP-Seq(GSE58341)/Homer	CCTCATGGTGYCYTWYTCCCTTGTG	1	0	1	0	0	102	0.0021
DREF/Drosophila-Promoters/Homer	AVYTATCGATAD	1	0	1	0	0	15.4	0.0003
Unknown2/Arabidopsis-Promoters/Homer	AAACGACGTCGTTTT	1	0	1	0	0	9.3	0.0002
EFL-1(E2F)/cElegans-L1-EFL1-ChIP-Seq(modEncode)/Homer	TGCAARYGCGCTCYA	1	0	1	0	0	48.8	0.001
LIN-15B(Zf)/cElegans-L3-LIN15B-ChIP-Seq(modEncode)/Homer	CARTGGAGCGCRYTTGCATT	1	0	1	0	0	12.9	0.0003

## Sheet: Motif enr enh full ST-EPN-YAP1
Motif enrichment in ST-EPN-YAP1-specific YAP1 peaks overlapping with full enhancers/superenhancers
Motif Name	Consensus	P-value	Log P-value	q-value (Benjamini)	# of Target Sequences with Motif(of 946)	% of Target Sequences with Motif	# of Background Sequences with Motif(of 47947)	% of Background Sequences with Motif
NF1-halfsite(CTF)/LNCaP-NF1-ChIP-Seq(Unpublished)/Homer	YTGCCAAG	1e-34	-79.21	0	350	0.37	9440.7	0.1969
TEAD3(TEA)/MA0808.1/JASPAR	ACATTCCA	1e-23	-55.01	0	368	0.389	11479.9	0.2394
TEAD4(TEA)/Tropoblast-Tead4-ChIP-Seq(GSE37350)/Homer	CCWGGAATGY	1e-19	-45.07	0	163	0.1723	3838.7	0.0801
Rfx1(HTH)/NPC-H3K4me1-ChIP-Seq(GSE16256)/Homer	KGTTGCCATGGCAA	1e-19	-44.82	0	63	0.0666	785.4	0.0164
RFX(HTH)/K562-RFX3-ChIP-Seq(SRA012198)/Homer	CGGTTGCCATGGCAAC	1e-18	-42.91	0	35	0.037	239.2	0.005
Rfx2(HTH)/LoVo-RFX2-ChIP-Seq(GSE49402)/Homer	GTTGCCATGGCAACM	1e-18	-41.87	0	37	0.0391	281.3	0.0059
X-box(HTH)/NPC-H3K4me1-ChIP-Seq(GSE16256)/Homer	GGTTGCCATGGCAA	1e-14	-34.06	0	41	0.0433	445.4	0.0093
TEAD2(TEA)/Py2T-Tead2-ChIP-Seq(GSE55709)/Homer	CCWGGAATGY	1e-14	-32.77	0	106	0.1121	2348.3	0.049
TEAD(TEA)/Fibroblast-PU.1-ChIP-Seq(Unpublished)/Homer	YCWGGAATGY	1e-13	-30.57	0	127	0.1342	3171.2	0.0661
NF1(CTF)/LNCAP-NF1-ChIP-Seq(Unpublished)/Homer	CYTGGCABNSTGCCAR	1e-10	-24.4	0	79	0.0835	1756.3	0.0366
Rfx5(HTH)/GM12878-Rfx5-ChIP-Seq(GSE31477)/Homer	SCCTAGCAACAG	1e-10	-23.99	0	61	0.0645	1190.3	0.0248
Tlx?(NR)/NPC-H3K4me1-ChIP-Seq(GSE16256)/Homer	CTGGCAGSCTGCCA	1e-08	-20.1	0	81	0.0856	2002.7	0.0418
Sox3(HMG)/NPC-Sox3-ChIP-Seq(GSE33059)/Homer	CCWTTGTY	1e-08	-19.07	0	219	0.2315	7641.2	0.1594
Nur77(NR)/K562-NR4A1-ChIP-Seq(GSE31363)/Homer	TGACCTTTNCNT	1e-08	-18.81	0	39	0.0412	678.8	0.0142
Sox10(HMG)/SciaticNerve-Sox3-ChIP-Seq(GSE35132)/Homer	CCWTTGTYYB	1e-07	-17.72	0	204	0.2156	7113	0.1483
Sox2(HMG)/mES-Sox2-ChIP-Seq(GSE11431)/Homer	BCCATTGTTC	1e-06	-15.58	0	118	0.1247	3675.3	0.0766
Smad3(MAD)/NPC-Smad3-ChIP-Seq(GSE36673)/Homer	TWGTCTGV	1e-06	-14.1	0	317	0.3351	12656.7	0.2639
Sox15(HMG)/CPA-Sox15-ChIP-Seq(GSE62909)/Homer	RAACAATGGN	1e-05	-13.07	0	134	0.1416	4538.1	0.0946
Mef2b(MADS)/HEK293-Mef2b.V5-ChIP-Seq(GSE67450)/Homer	GCTATTTTTGGM	1e-05	-12.11	0.0001	100	0.1057	3206.5	0.0669
Sox4(HMG)/proB-Sox4-ChIP-Seq(GSE50066)/Homer	YCTTTGTTCC	1e-05	-11.93	0.0001	109	0.1152	3591	0.0749
Sox6(HMG)/Myotubes-Sox6-ChIP-Seq(GSE32627)/Homer	CCATTGTTNY	1e-05	-11.91	0.0001	188	0.1987	7006.6	0.1461
NFAT(RHD)/Jurkat-NFATC1-ChIP-Seq(Jolma_et_al.)/Homer	ATTTTCCATT	0.0001	-11.38	0.0002	129	0.1364	4482.5	0.0935
SeqBias: CG bias	SSSSSSSSSS	0.0001	-11.02	0.0003	713	0.7537	33184.5	0.692
CEBP(bZIP)/ThioMac-CEBPb-ChIP-Seq(GSE21512)/Homer	ATTGCGCAAC	0.0001	-10.77	0.0003	87	0.092	2781.3	0.058
Fosl2(bZIP)/3T3L1-Fosl2-ChIP-Seq(GSE56872)/Homer	NATGASTCABNN	0.0001	-10.72	0.0003	41	0.0433	1018.1	0.0212
Atf7(bZIP)/3T3L1-Atf7-ChIP-Seq(GSE56872)/Homer	NGRTGACGTCAY	0.0001	-10.51	0.0004	52	0.055	1428.5	0.0298
Bapx1(Homeobox)/VertebralCol-Bapx1-ChIP-Seq(GSE36672)/Homer	TTRAGTGSYK	0.0001	-10.26	0.0005	223	0.2357	8803.5	0.1836
Gfi1b(Zf)/HPC7-Gfi1b-ChIP-Seq(GSE22178)/Homer	MAATCACTGC	0.0001	-9.877	0.0007	85	0.0899	2771	0.0578
Atf3(bZIP)/GBM-ATF3-ChIP-Seq(GSE33912)/Homer	DATGASTCATHN	0.0001	-9.647	0.0009	71	0.0751	2221.6	0.0463
Bcl6(Zf)/Liver-Bcl6-ChIP-Seq(GSE31578)/Homer	NNNCTTTCCAGGAAA	0.001	-9.082	0.0015	180	0.1903	6998.3	0.1459
Fra1(bZIP)/BT549-Fra1-ChIP-Seq(GSE46166)/Homer	NNATGASTCATH	0.001	-8.859	0.0018	60	0.0634	1840.1	0.0384
c-Jun-CRE(bZIP)/K562-cJun-ChIP-Seq(GSE31477)/Homer	ATGACGTCATCY	0.001	-8.833	0.0018	35	0.037	894.3	0.0186
Tgif2(Homeobox)/mES-Tgif2-ChIP-Seq(GSE55404)/Homer	TGTCANYT	0.001	-8.545	0.0023	347	0.3668	14967.5	0.3121
AP-1(bZIP)/ThioMac-PU.1-ChIP-Seq(GSE21512)/Homer	VTGACTCATC	0.001	-8.37	0.0026	78	0.0825	2610.2	0.0544
Jun-AP1(bZIP)/K562-cJun-ChIP-Seq(GSE31477)/Homer	GATGASTCATCN	0.001	-8.364	0.0026	29	0.0307	705	0.0147
Nkx2.1(Homeobox)/LungAC-Nkx2.1-ChIP-Seq(GSE43252)/Homer	RSCACTYRAG	0.001	-8.358	0.0026	292	0.3087	12348.9	0.2575
Erra(NR)/HepG2-Erra-ChIP-Seq(GSE31477)/Homer	CAAAGGTCAG	0.001	-8.057	0.0033	235	0.2484	9696.3	0.2022
KLF10(Zf)/HEK293-KLF10.GFP-ChIP-Seq(GSE58341)/Homer	GGGGGTGTGTCC	0.001	-7.936	0.0037	59	0.0624	1868.9	0.039
Stat3+il21(Stat)/CD4-Stat3-ChIP-Seq(GSE19198)/Homer	SVYTTCCNGGAARB	0.001	-7.902	0.0037	91	0.0962	3202.6	0.0668
BATF(bZIP)/Th17-BATF-ChIP-Seq(GSE39756)/Homer	DATGASTCAT	0.001	-7.723	0.0043	67	0.0708	2211.8	0.0461
Esrrb(NR)/mES-Esrrb-ChIP-Seq(GSE11431)/Homer	KTGACCTTGA	0.001	-7.391	0.0058	71	0.0751	2406.3	0.0502
Stat3(Stat)/mES-Stat3-ChIP-Seq(GSE11431)/Homer	CTTCCGGGAA	0.01	-6.598	0.0126	65	0.0687	2228.5	0.0465
IRF:BATF(IRF:bZIP)/pDC-Irf8-ChIP-Seq(GSE66899)/Homer	CTTTCANTATGACTV	0.01	-6.52	0.0133	19	0.0201	438.3	0.0091
SeqBias: polyC-repeat	CCCCCCCCCC	0.01	-6.406	0.0146	937	0.9905	46851.7	0.9771
Pitx1(Homeobox)/Chicken-Pitx1-ChIP-Seq(GSE38910)/Homer	TAATCCCN	0.01	-6.364	0.0149	430	0.4545	19521	0.4071
NF1:FOXA1(CTF,Forkhead)/LNCAP-FOXA1-ChIP-Seq(GSE27824)/Homer	WNTGTTTRYTTTGGCA	0.01	-6.34	0.0149	11	0.0116	191.1	0.004
NFAT:AP1(RHD,bZIP)/Jurkat-NFATC1-ChIP-Seq(Jolma_et_al.)/Homer	SARTGGAAAAWRTGAGTCAB	0.01	-6.169	0.0173	26	0.0275	702	0.0146
STAT4(Stat)/CD4-Stat4-ChIP-Seq(GSE22104)/Homer	NYTTCCWGGAAR	0.01	-6.059	0.0189	117	0.1237	4565.4	0.0952
Gata1(Zf)/K562-GATA1-ChIP-Seq(GSE18829)/Homer	SAGATAAGRV	0.01	-5.983	0.02	60	0.0634	2076.2	0.0433
Sox9(HMG)/Limb-SOX9-ChIP-Seq(GSE73225)/Homer	AGGVNCCTTTGT	0.01	-5.962	0.02	96	0.1015	3640	0.0759
Gata2(Zf)/K562-GATA2-ChIP-Seq(GSE18829)/Homer	BBCTTATCTS	0.01	-5.947	0.02	66	0.0698	2334.5	0.0487
Atf2(bZIP)/3T3L1-Atf2-ChIP-Seq(GSE56872)/Homer	NRRTGACGTCAT	0.01	-5.917	0.0201	33	0.0349	982.6	0.0205
PAX3:FKHR-fusion(Paired,Homeobox)/Rh4-PAX3:FKHR-ChIP-Seq(GSE19063)/Homer	ACCRTGACTAATTNN	0.01	-5.891	0.0202	26	0.0275	717.1	0.015
Foxa2(Forkhead)/Liver-Foxa2-ChIP-Seq(GSE25694)/Homer	CYTGTTTACWYW	0.01	-5.858	0.0205	83	0.0877	3079.3	0.0642
Klf4(Zf)/mES-Klf4-ChIP-Seq(GSE11431)/Homer	GCCACACCCA	0.01	-5.811	0.0211	39	0.0412	1226.4	0.0256
ZFX(Zf)/mES-Zfx-ChIP-Seq(GSE11431)/Homer	AGGCCTRG	0.01	-5.776	0.0215	161	0.1702	6625.5	0.1382
MYB(HTH)/ERMYB-Myb-ChIPSeq(GSE22095)/Homer	GGCVGTTR	0.01	-5.77	0.0215	178	0.1882	7420	0.1547
Arnt:Ahr(bHLH)/MCF7-Arnt-ChIP-Seq(Lo_et_al.)/Homer	TBGCACGCAA	0.01	-5.717	0.022	55	0.0581	1891	0.0394
KLF5(Zf)/LoVo-KLF5-ChIP-Seq(GSE49402)/Homer	DGGGYGKGGC	0.01	-5.671	0.0226	120	0.1268	4757.1	0.0992
Atf1(bZIP)/K562-ATF1-ChIP-Seq(GSE31477)/Homer	GATGACGTCA	0.01	-5.525	0.0258	61	0.0645	2164.8	0.0451
CRX(Homeobox)/Retina-Crx-ChIP-Seq(GSE20012)/Homer	GCTAATCC	0.01	-5.499	0.026	224	0.2368	9647.5	0.2012
SOC1(MADS)/Seedling-SOC1-ChIP-Seq(GSE45846)/Homer	TWCCAWWTWTGG	0.01	-5.49	0.026	49	0.0518	1661.1	0.0346
AARE(HLH)/mES-cMyc-ChIP-Seq/Homer	GATTGCATCA	0.01	-5.324	0.03	14	0.0148	316.6	0.0066
EBF1(EBF)/Near-E2A-ChIP-Seq(GSE21512)/Homer	GTCCCCWGGGGA	0.01	-5.233	0.0323	132	0.1395	5375.1	0.1121
AMYB(HTH)/Testes-AMYB-ChIP-Seq(GSE44588)/Homer	TGGCAGTTGG	0.01	-5.192	0.0332	161	0.1702	6729	0.1403
Fox:Ebox(Forkhead,bHLH)/Panc1-Foxa2-ChIP-Seq(GSE47459)/Homer	NNNVCTGWGYAAACASN	0.01	-5.156	0.0339	99	0.1047	3882.7	0.081
GSC(Homeobox)/FrogEmbryos-GSC-ChIP-Seq(DRA000576)/Homer	RGGATTAR	0.01	-5.029	0.0379	109	0.1152	4354	0.0908
HIF2a(bHLH)/785_O-HIF2a-ChIP-Seq(GSE34871)/Homer	GCACGTACCC	0.01	-5.028	0.0379	33	0.0349	1044.7	0.0218
BMYB(HTH)/Hela-BMYB-ChIP-Seq(GSE27030)/Homer	NHAACBGYYV	0.01	-4.992	0.0382	156	0.1649	6532.4	0.1362
ZNF416(Zf)/HEK293-ZNF416.GFP-ChIP-Seq(GSE58341)/Homer	WDNCTGGGCA	0.01	-4.982	0.0382	162	0.1712	6815.6	0.1421
Otx2(Homeobox)/EpiLC-Otx2-ChIP-Seq(GSE56098)/Homer	NYTAATCCYB	0.01	-4.968	0.0382	79	0.0835	3013.9	0.0629
GRE(NR),IR3/RAW264.7-GRE-ChIP-Seq(Unpublished)/Homer	VAGRACAKWCTGTYC	0.01	-4.966	0.0382	28	0.0296	850	0.0177
FOXA1(Forkhead)/LNCAP-FOXA1-ChIP-Seq(GSE27824)/Homer	WAAGTAAACA	0.01	-4.865	0.041	116	0.1226	4700.3	0.098
RORgt(NR)/EL4-RORgt.Flag-ChIP-Seq(GSE56019)/Homer	AAYTAGGTCA	0.01	-4.826	0.042	18	0.019	478.6	0.01
Srebp2(bHLH)/HepG2-Srebp2-ChIP-Seq(GSE31477)/Homer	CGGTCACSCCAC	0.01	-4.767	0.044	18	0.019	481.1	0.01
PR(NR)/T47D-PR-ChIP-Seq(GSE31130)/Homer	VAGRACAKNCTGTBC	0.01	-4.679	0.0474	212	0.2241	9250.5	0.1929
CEBP:AP1(bZIP)/ThioMac-CEBPb-ChIP-Seq(GSE21512)/Homer	DRTGTTGCAA	0.01	-4.665	0.0475	84	0.0888	3277.6	0.0684
JunD(bZIP)/K562-JunD-ChIP-Seq/Homer	ATGACGTCATCN	0.01	-4.663	0.0475	10	0.0106	208.5	0.0043
SeqBias: A/T bias	WWWWWWWWWW	0.01	-4.661	0.0475	818	0.8647	40111.8	0.8365
ZNF711(Zf)/SHSY5Y-ZNF711-ChIP-Seq(GSE20673)/Homer	AGGCCTAG	0.01	-4.636	0.0475	198	0.2093	8591	0.1792
PGR(NR)/EndoStromal-PGR-ChIP-Seq(GSE69539)/Homer	AAGAACATWHTGTTC	0.01	-4.635	0.0475	28	0.0296	873.7	0.0182
Foxo1(Forkhead)/RAW-Foxo1-ChIP-Seq(Fan_et_al.)/Homer	CTGTTTAC	0.01	-4.629	0.0475	196	0.2072	8496.3	0.1772
Mef2d(MADS)/Retina-Mef2d-ChIP-Seq(GSE61391)/Homer	GCTATTTTTAGC	0.1	-4.538	0.05	23	0.0243	683.1	0.0142
Nr5a2(NR)/mES-Nr5a2-ChIP-Seq(GSE19019)/Homer	BTCAAGGTCA	0.1	-4.527	0.05	59	0.0624	2187.7	0.0456
GATA3(Zf)/iTreg-Gata3-ChIP-Seq(GSE20898)/Homer	AGATAASR	0.1	-4.526	0.05	137	0.1448	5731.3	0.1195
Oct6(POU,Homeobox)/NPC-Oct6-ChIP-Seq(GSE35496)/Homer	WATGCAAATGAG	0.1	-4.511	0.05	44	0.0465	1543.8	0.0322
Nr5a2(NR)/Pancreas-LRH1-ChIP-Seq(GSE34295)/Homer	BTCAAGGTCA	0.1	-4.439	0.0527	76	0.0803	2951	0.0615
SeqBias: C/A-bias	MMMMMMMMMM	0.1	-4.41	0.0536	946	1	47728.8	0.9954
Mef2a(MADS)/HL1-Mef2a.biotin-ChIP-Seq(GSE21529)/Homer	CYAAAAATAG	0.1	-4.383	0.0544	46	0.0486	1641.8	0.0342
FOXA1(Forkhead)/MCF7-FOXA1-ChIP-Seq(GSE26831)/Homer	WAAGTAAACA	0.1	-4.342	0.0561	93	0.0983	3732.1	0.0778
Foxh1(Forkhead)/hESC-FOXH1-ChIP-Seq(GSE29422)/Homer	NNTGTGGATTSS	0.1	-4.325	0.0564	62	0.0655	2343.7	0.0489
SCL(bHLH)/HPC7-Scl-ChIP-Seq(GSE13511)/Homer	AVCAGCTG	0.1	-4.247	0.0603	465	0.4915	21843.5	0.4555
Chop(bZIP)/MEF-Chop-ChIP-Seq(GSE35681)/Homer	ATTGCATCAT	0.1	-4.169	0.0646	26	0.0275	827.9	0.0173
PAX5(Paired,Homeobox),condensed/GM12878-PAX5-ChIP-Seq(GSE32465)/Homer	GTCACGCTCSCTGM	0.1	-4.099	0.0685	13	0.0137	332.2	0.0069
RBPJ:Ebox(?,bHLH)/Panc1-Rbpj1-ChIP-Seq(GSE47459)/Homer	GGGRAARRGRMCAGMTG	0.1	-4.033	0.0724	43	0.0455	1549.5	0.0323
Pit1+1bp(Homeobox)/GCrat-Pit1-ChIP-Seq(GSE58009)/Homer	ATGCATAATTCA	0.1	-3.937	0.0789	35	0.037	1218.8	0.0254
Pax8(Paired,Homeobox)/Thyroid-Pax8-ChIP-Seq(GSE26938)/Homer	GTCATGCHTGRCTGS	0.1	-3.78	0.0913	38	0.0402	1361.9	0.0284
CArG(MADS)/PUER-Srf-ChIP-Seq(Sullivan_et_al.)/Homer	CCATATATGGNM	0.1	-3.675	0.1004	37	0.0391	1329.9	0.0277
SEP3(MADS)/Arabidoposis-Flower-Sep3-ChIP-Seq/Homer	CCAAAAAGGG	0.1	-3.647	0.1021	143	0.1512	6191.5	0.1291
KANADI1(Myb)/Seedling-KAN1-ChIP-Seq(GSE48081)/Homer	ARGAATAWWN	0.1	-3.626	0.1033	119	0.1258	5063.5	0.1056
EKLF(Zf)/Erythrocyte-Klf1-ChIP-Seq(GSE20478)/Homer	NWGGGTGTGGCY	0.1	-3.61	0.1039	23	0.0243	748.6	0.0156
Znf263(Zf)/K562-Znf263-ChIP-Seq(GSE31477)/Homer	CVGTSCTCCC	0.1	-3.598	0.1042	188	0.1987	8354.6	0.1742
Maz(Zf)/HepG2-Maz-ChIP-Seq(GSE31477)/Homer	GGGGGGGG	0.1	-3.596	0.1042	122	0.129	5210.4	0.1087
Gata4(Zf)/Heart-Gata4-ChIP-Seq(GSE35151)/Homer	NBWGATAAGR	0.1	-3.579	0.1042	91	0.0962	3767	0.0786
Nkx3.1(Homeobox)/LNCaP-Nkx3.1-ChIP-Seq(GSE28264)/Homer	AAGCACTTAA	0.1	-3.474	0.1145	213	0.2252	9595.9	0.2001
Lhx2(Homeobox)/HFSC-Lhx2-ChIP-Seq(GSE48068)/Homer	TAATTAGN	0.1	-3.455	0.1156	105	0.111	4441.7	0.0926
Egr1(Zf)/K562-Egr1-ChIP-Seq(GSE32465)/Homer	TGCGTGGGYG	0.1	-3.429	0.1175	57	0.0603	2239.6	0.0467
Zic(Zf)/Cerebellum-ZIC1.2-ChIP-Seq(GSE60731)/Homer	CCTGCTGAGH	0.1	-3.41	0.1187	82	0.0867	3381.1	0.0705
EGL-5(Homeobox)/cElegans-L3-EGL5-ChIP-Seq(modEncode)/Homer	ATTTAATGGG	0.1	-3.347	0.1252	146	0.1543	6402.9	0.1335
Meis1(Homeobox)/MastCells-Meis1-ChIP-Seq(GSE48085)/Homer	VGCTGWCAVB	0.1	-3.236	0.1387	159	0.1681	7051.1	0.147
ERE(NR),IR3/MCF7-ERa-ChIP-Seq(Unpublished)/Homer	VAGGTCACNSTGACC	0.1	-3.236	0.1387	26	0.0275	904.1	0.0189
Six1(Homeobox)/Myoblast-Six1-ChIP-Chip(GSE20150)/Homer	GKVTCADRTTWC	0.1	-3.202	0.1409	24	0.0254	823.4	0.0172
PHA-4(Forkhead)/cElegans-Embryos-PHA4-ChIP-Seq(modEncode)/Homer	KTGTTTGC	0.1	-3.119	0.1518	286	0.3023	13276	0.2769
Oct4:Sox17(POU,Homeobox,HMG)/F9-Sox17-ChIP-Seq(GSE44553)/Homer	CCATTGTATGCAAAT	0.1	-3.11	0.1518	16	0.0169	502.6	0.0105
TOD6?/SacCer-Promoters/Homer	GCGATGAGMT	0.1	-3.085	0.1543	17	0.018	544.9	0.0114
STAT6(Stat)/CD4-Stat6-ChIP-Seq(GSE22104)/Homer	ABTTCYYRRGAA	0.1	-3.077	0.1543	64	0.0677	2610.9	0.0544
NFkB-p65(RHD)/GM12787-p65-ChIP-Seq(GSE19485)/Homer	WGGGGATTTCCC	0.1	-3.066	0.1546	60	0.0634	2429.2	0.0507
Brn1(POU,Homeobox)/NPC-Brn1-ChIP-Seq(GSE35496)/Homer	TATGCWAATBAV	0.1	-3.031	0.1588	29	0.0307	1052.1	0.0219
Dorsal(RHD)/Embryo-dl-ChIP-Seq(GSE65441)/Homer	GGGAAAAMCCCG	0.1	-2.982	0.1653	24	0.0254	843.8	0.0176
Atf4(bZIP)/MEF-Atf4-ChIP-Seq(GSE35681)/Homer	MTGATGCAAT	0.1	-2.917	0.1749	29	0.0307	1064.9	0.0222
Unknown3/Drosophila-Promoters/Homer	ACVAKCTGGCAGCGC	0.1	-2.907	0.1752	12	0.0127	357.2	0.0074
RUNX1(Runt)/Jurkat-RUNX1-ChIP-Seq(GSE29180)/Homer	AAACCACARM	0.1	-2.903	0.1752	103	0.1089	4461.6	0.093
Unknown6/Drosophila-Promoters/Homer	AATTTTAAAA	0.1	-2.876	0.1777	100	0.1057	4325.8	0.0902
AR-halfsite(NR)/LNCaP-AR-ChIP-Seq(GSE27824)/Homer	CCAGGAACAG	0.1	-2.829	0.1849	358	0.3784	16953.2	0.3536
Oct4(POU,Homeobox)/mES-Oct4-ChIP-Seq(GSE11431)/Homer	ATTTGCATAW	0.1	-2.787	0.1912	45	0.0476	1790.7	0.0373
Tbox:Smad(T-box,MAD)/ESCd5-Smad2_3-ChIP-Seq(GSE29422)/Homer	AGGTGHCAGACA	0.1	-2.773	0.1924	19	0.0201	651.7	0.0136
STAT5(Stat)/mCD4+-Stat5-ChIP-Seq(GSE12346)/Homer	RTTTCTNAGAAA	0.1	-2.744	0.1964	39	0.0412	1526.8	0.0318
Tgif1(Homeobox)/mES-Tgif1-ChIP-Seq(GSE55404)/Homer	YTGWCADY	0.1	-2.71	0.2017	290	0.3066	13614.4	0.2839
ARE(NR)/LNCAP-AR-ChIP-Seq(GSE27824)/Homer	RGRACASNSTGTYCYB	0.1	-2.697	0.2028	25	0.0264	914.4	0.0191
THRa(NR)/C17.2-THRa-ChIP-Seq(GSE38347)/Homer	GGTCANYTGAGGWCA	0.1	-2.678	0.205	41	0.0433	1625.9	0.0339
Unknown-ESC-element(?)/mES-Nanog-ChIP-Seq(GSE11724)/Homer	CACAGCAGGGGG	0.1	-2.662	0.2067	66	0.0698	2774.5	0.0579
TATA-Box(TBP)/Promoter/Homer	CCTTTTAWAGSC	0.1	-2.571	0.2246	123	0.13	5493.6	0.1146
Lhx1(Homeobox)/EmbryoCarcinoma-Lhx1-ChIP-Seq(GSE70957)/Homer	NNYTAATTAR	0.1	-2.561	0.2253	110	0.1163	4873.5	0.1016
PAX5(Paired,Homeobox)/GM12878-PAX5-ChIP-Seq(GSE32465)/Homer	GCAGCCAAGCRTGACH	0.1	-2.549	0.2262	34	0.0359	1328.5	0.0277
Nanog(Homeobox)/mES-Nanog-ChIP-Seq(GSE11724)/Homer	RGCCATTAAC	0.1	-2.495	0.237	405	0.4281	19439	0.4054
EBF(EBF)/proBcell-EBF-ChIP-Seq(GSE21978)/Homer	DGTCCCYRGGGA	0.1	-2.405	0.2575	26	0.0275	991	0.0207
Klf9(Zf)/GBM-Klf9-ChIP-Seq(GSE62211)/Homer	GCCACRCCCACY	0.1	-2.346	0.2713	28	0.0296	1086.4	0.0227
Mef2c(MADS)/GM12878-Mef2c-ChIP-Seq(GSE32465)/Homer	DCYAAAAATAGM	0.1	-2.342	0.2713	40	0.0423	1629.1	0.034
ETS:RUNX(ETS,Runt)/Jurkat-RUNX1-ChIP-Seq(GSE17954)/Homer	RCAGGATGTGGT	0.1	-2.33	0.2716	10	0.0106	314	0.0065
ZNF528(Zf)/HEK293-ZNF528.GFP-ChIP-Seq(GSE58341)/Homer	AGAAATGACTTCCCT	1	-2.3	0.2778	2	0.0021	27.8	0.0006
FOXM1(Forkhead)/MCF7-FOXM1-ChIP-Seq(GSE72977)/Homer	TRTTTACTTW	1	-2.277	0.2823	91	0.0962	4035.6	0.0842
Pho2(bHLH)/Yeast-Pho2-ChIP-Seq(GSE29506)/Homer	CCCACGTGCT	1	-2.266	0.2835	29	0.0307	1141.2	0.0238
SPCH(bHLH)/Seedling-SPCH-ChIP-Seq(GSE57497)/Homer	WNBCACGTGA	1	-2.252	0.2855	76	0.0803	3327.5	0.0694
bZIP:IRF(bZIP,IRF)/Th17-BatF-ChIP-Seq(GSE39756)/Homer	NAGTTTCABTHTGACTNW	1	-2.252	0.2855	41	0.0433	1689.2	0.0352
ZNF136(Zf)/HEK293-ZNF136.GFP-ChIP-Seq(GSE58341)/Homer	YTKGATAHAGTATTCTWGGTNGGCA	1	-2.225	0.289	10	0.0106	321.4	0.0067
MITF(bHLH)/MastCells-MITF-ChIP-Seq(GSE48085)/Homer	RTCATGTGAC	1	-2.21	0.2914	73	0.0772	3194.9	0.0666
Fli1(ETS)/CD8-FLI-ChIP-Seq(GSE20898)/Homer	NRYTTCCGGH	1	-2.172	0.3008	102	0.1078	4590	0.0957
STAT1(Stat)/HelaS3-STAT1-ChIP-Seq(GSE12782)/Homer	NATTTCCNGGAAAT	1	-2.127	0.3125	32	0.0338	1296.5	0.027
Brachyury(T-box)/Mesoendoderm-Brachyury-ChIP-exo(GSE54963)/Homer	ANTTMRCASBNNNGTGYKAAN	1	-2.122	0.3125	25	0.0264	980.4	0.0204
Initiator/Drosophila-Promoters/Homer	NTCAGTYG	1	-2.114	0.3125	207	0.2188	9731.1	0.2029
Tcf3(HMG)/mES-Tcf3-ChIP-Seq(GSE11724)/Homer	ASWTCAAAGG	1	-2.113	0.3125	26	0.0275	1026.6	0.0214
Eomes(T-box)/H9-Eomes-ChIP-Seq(GSE26097)/Homer	ATTAACACCT	1	-2.099	0.3128	202	0.2135	9490.5	0.1979
STAT6(Stat)/Macrophage-Stat6-ChIP-Seq(GSE38377)/Homer	TTCCKNAGAA	1	-2.081	0.3164	61	0.0645	2654.1	0.0553
SPDEF(ETS)/VCaP-SPDEF-ChIP-Seq(SRA014231)/Homer	ASWTCCTGBT	1	-2.08	0.3164	98	0.1036	4421.6	0.0922
Ap4(bHLH)/AML-Tfap4-ChIP-Seq(GSE45738)/Homer	NAHCAGCTGD	1	-2.08	0.3164	130	0.1374	5970.7	0.1245
GATA(Zf),IR3/iTreg-Gata3-ChIP-Seq(GSE20898)/Homer	NNNNNBAGATAWYATCTVHN	1	-2.062	0.3165	13	0.0137	459.8	0.0096
RUNX(Runt)/HPC7-Runx1-ChIP-Seq(GSE22178)/Homer	SAAACCACAG	1	-2.039	0.3216	66	0.0698	2900.5	0.0605
SeqBias: CA-repeat	CACACACACA	1	-1.993	0.3347	492	0.5201	24058.5	0.5017
TATA-box/SacCer-Promoters/Homer	BBHWTATATA	1	-1.987	0.3347	33	0.0349	1363	0.0284
Nkx2.5(Homeobox)/HL1-Nkx2.5.biotin-ChIP-Seq(GSE21529)/Homer	RRSCACTYAA	1	-1.975	0.3365	207	0.2188	9784.3	0.204
ABF1/SacCer-Promoters/Homer	CGTRNAAARTGA	1	-1.939	0.3467	13	0.0137	470.2	0.0098
Tbx5(T-box)/HL1-Tbx5.biotin-ChIP-Seq(GSE21529)/Homer	AGGTGTCA	1	-1.938	0.3467	303	0.3203	14571.8	0.3039
SeqBias: GA-repeat	GAGAGAGAGA	1	-1.931	0.3467	637	0.6734	31480.7	0.6565
PU.1-IRF(ETS:IRF)/Bcell-PU.1-ChIP-Seq(GSE21512)/Homer	MGGAAGTGAAAC	1	-1.892	0.3568	137	0.1448	6372.8	0.1329
E-box(bHLH)/Promoter/Homer	SSGGTCACGTGA	1	-1.852	0.369	6	0.0063	183.5	0.0038
REST-NRSF(Zf)/Jurkat-NRSF-ChIP-Seq/Homer	GGMGCTGTCCATGGTGCTGA	1	-1.837	0.3724	2	0.0021	36.2	0.0008
MafF(bZIP)/HepG2-MafF-ChIP-Seq(GSE31477)/Homer	HWWGTCAGCAWWTTT	1	-1.823	0.3754	27	0.0285	1112.1	0.0232
CEBP:CEBP(bZIP)/MEF-Chop-ChIP-Seq(GSE35681)/Homer	NTNATGCAAYMNNHTGMAAY	1	-1.817	0.3754	16	0.0169	614.7	0.0128
PIF5ox(bHLH)/Arabidopsis-PIF5ox-ChIP-Seq(GSE35062)/Homer	BCACGTGVDN	1	-1.788	0.3842	82	0.0867	3730	0.0778
Bach1(bZIP)/K562-Bach1-ChIP-Seq(GSE31477)/Homer	AWWNTGCTGAGTCAT	1	-1.784	0.3842	6	0.0063	187.4	0.0039
Rbpj1(?)/Panc1-Rbpj1-ChIP-Seq(GSE47459)/Homer	HTTTCCCASG	1	-1.714	0.4089	153	0.1617	7221.6	0.1506
Srebp1a(bHLH)/HepG2-Srebp1a-ChIP-Seq(GSE31477)/Homer	RTCACSCCAY	1	-1.701	0.4119	19	0.0201	763.9	0.0159
Smad4(MAD)/ESC-SMAD4-ChIP-Seq(GSE29422)/Homer	VBSYGTCTGG	1	-1.7	0.4119	138	0.1459	6489	0.1353
RUNX-AML(Runt)/CD4+-PolII-ChIP-Seq(Barski_et_al.)/Homer	GCTGTGGTTW	1	-1.672	0.4191	65	0.0687	2940.6	0.0613
Nkx2.2(Homeobox)/NPC-Nkx2.2-ChIP-Seq(GSE61673)/Homer	BTBRAGTGSN	1	-1.662	0.4209	180	0.1903	8575.2	0.1788
OCT4-SOX2-TCF-NANOG(POU,Homeobox,HMG)/mES-Oct4-ChIP-Seq(GSE11431)/Homer	ATTTGCATAACAATG	1	-1.638	0.4284	17	0.018	680.5	0.0142
CHR(?)/Hela-CellCycle-Expression/Homer	SRGTTTCAAA	1	-1.63	0.4295	66	0.0698	2999.7	0.0626
T1ISRE(IRF)/ThioMac-Ifnb-Expression/Homer	ACTTTCGTTTCT	1	-1.602	0.4392	2	0.0021	42.9	0.0009
Smad2(MAD)/ES-SMAD2-ChIP-Seq(GSE29422)/Homer	CTGTCTGG	1	-1.567	0.4523	135	0.1427	6390.5	0.1333
GATA3(Zf),DR8/iTreg-Gata3-ChIP-Seq(GSE20898)/Homer	AGATSTNDNNDSAGATAASN	1	-1.565	0.4523	6	0.0063	201.7	0.0042
Pit1(Homeobox)/GCrat-Pit1-ChIP-Seq(GSE58009)/Homer	ATGMATATDC	1	-1.564	0.4523	77	0.0814	3550.4	0.074
GRE(NR),IR3/A549-GR-ChIP-Seq(GSE32465)/Homer	NRGVACABNVTGTYCY	1	-1.564	0.4523	12	0.0127	463.3	0.0097
HNF4a(NR),DR1/HepG2-HNF4a-ChIP-Seq(GSE25021)/Homer	CARRGKBCAAAGTYCA	1	-1.551	0.4523	45	0.0476	2009.5	0.0419
ZNF143|STAF(Zf)/CUTLL-ZNF143-ChIP-Seq(GSE29600)/Homer	ATTTCCCAGVAKSCY	1	-1.514	0.4639	33	0.0349	1445.1	0.0301
GLI3(Zf)/Limb-GLI3-ChIP-Chip(GSE11077)/Homer	CGTGGGTGGTCC	1	-1.508	0.4641	12	0.0127	469.7	0.0098
SeqBias: TA-repeat	TATATATATA	1	-1.444	0.4925	246	0.26	11961.3	0.2494
RAR:RXR(NR),DR5/ES-RAR-ChIP-Seq(GSE56893)/Homer	RGGTCADNNAGAGGTCAV	1	-1.441	0.4925	3	0.0032	85.5	0.0018
FOXP1(Forkhead)/H9-FOXP1-ChIP-Seq(GSE31006)/Homer	NYYTGTTTACHN	1	-1.44	0.4925	32	0.0338	1412.6	0.0295
DPL-1(E2F)/cElegans-Adult-ChIP-Seq(modEncode)/Homer	TAGCGCGC	1	-1.431	0.4925	25	0.0264	1082.1	0.0226
Tbx20(T-box)/Heart-Tbx20-ChIP-Seq(GSE29636)/Homer	GGTGYTGACAGS	1	-1.406	0.5006	20	0.0211	851.2	0.0178
NFkB-p65-Rel(RHD)/ThioMac-LPS-Expression(GSE23622)/Homer	GGAAATTCCC	1	-1.395	0.5034	7	0.0074	257.7	0.0054
Trl(Zf)/S2-GAGAfactor-ChIP-Seq(GSE40646)/Homer	RGAGAGAG	1	-1.381	0.5076	255	0.2696	12444.2	0.2595
Pax7(Paired,Homeobox),longest/Myoblast-Pax7-ChIP-Seq(GSE25064)/Homer	NTAATTDGCYAATTANNWWD	1	-1.377	0.5076	3	0.0032	89	0.0019
RUNX2(Runt)/PCa-RUNX2-ChIP-Seq(GSE33889)/Homer	NWAACCACADNN	1	-1.376	0.5076	72	0.0761	3363.7	0.0701
PIF4(bHLH)/Seedling-PIF4-ChIP-Seq(GSE35315)/Homer	NNBCACGTGN	1	-1.366	0.5076	96	0.1015	4544.2	0.0948
Unknown1(NR/Ini-like)/Drosophila-Promoters/Homer	MYGGTCACACTG	1	-1.358	0.5094	17	0.018	718.7	0.015
Nkx6.1(Homeobox)/Islet-Nkx6.1-ChIP-Seq(GSE40975)/Homer	GKTAATGR	1	-1.346	0.5129	234	0.2474	11412.2	0.238
PQM-1(?)/cElegans-L3-ChIP-Seq(modEncode)/Homer	ACTGATAAGA	1	-1.34	0.513	28	0.0296	1241.2	0.0259
CRE(bZIP)/Promoter/Homer	CSGTGACGTCAC	1	-1.336	0.513	13	0.0137	535.1	0.0112
GAGA-repeat/Arabidopsis-Promoters/Homer	CTCTCTCTCY	1	-1.336	0.513	103	0.1089	4900.6	0.1022
KLF14(Zf)/HEK293-KLF14.GFP-ChIP-Seq(GSE58341)/Homer	RGKGGGCGKGGC	1	-1.334	0.513	140	0.148	6732.9	0.1404
LHY(Myb)/Seedling-LHY-ChIP-Seq(GSE52175)/Homer	ADAAATATCT	1	-1.332	0.513	73	0.0772	3426.5	0.0715
Usf2(bHLH)/C2C12-Usf2-ChIP-Seq(GSE36030)/Homer	GTCACGTGGT	1	-1.302	0.5197	21	0.0222	915.4	0.0191
Isl1(Homeobox)/Neuron-Isl1-ChIP-Seq(GSE31456)/Homer	CTAATKGV	1	-1.278	0.5297	175	0.185	8499.3	0.1772
Elk4(ETS)/Hela-Elk4-ChIP-Seq(GSE31477)/Homer	NRYTTCCGGY	1	-1.268	0.5326	39	0.0412	1787	0.0373
HIF-1b(HLH)/T47D-HIF1b-ChIP-Seq(GSE59937)/Homer	RTACGTGC	1	-1.251	0.5392	70	0.074	3305.2	0.0689
DMRT6(DM)/Testis-DMRT6-ChIP-Seq(GSE60440)/Homer	YDGHTACAWTGTADC	1	-1.244	0.5405	15	0.0159	641.2	0.0134
PAX6(Paired,Homeobox)/Forebrain-Pax6-ChIP-Seq(GSE66961)/Homer	NGTGTTCAVTSAAGCGKAAA	1	-1.233	0.5434	8	0.0085	317.2	0.0066
Tbet(T-box)/CD8-Tbet-ChIP-Seq(GSE33802)/Homer	AGGTGTGAAM	1	-1.225	0.5455	90	0.0951	4300.3	0.0897
GABPA(ETS)/Jurkat-GABPa-ChIP-Seq(GSE17954)/Homer	RACCGGAAGT	1	-1.174	0.5712	76	0.0803	3627.4	0.0756
SeqBias: GCW-triplet	GCWGCWGCWGCW	1	-1.168	0.5718	944	0.9979	47771.4	0.9962
MyoG(bHLH)/C2C12-MyoG-ChIP-Seq(GSE36024)/Homer	AACAGCTG	1	-1.166	0.5718	107	0.1131	5166.9	0.1078
RLR1?/SacCer-Promoters/Homer	WTTTTCYYTTTT	1	-1.162	0.5718	67	0.0708	3187.6	0.0665
FOXA1:AR(Forkhead,NR)/LNCAP-AR-ChIP-Seq(GSE27824)/Homer	AGTAAACAAAAAAGAACAND	1	-1.157	0.5718	5	0.0053	188.9	0.0039
PABPC1(?)/MEL-PABC1-CLIP-Seq(GSE69755)/Homer	HAATAAAGNN	1	-1.156	0.5718	170	0.1797	8311.5	0.1733
PCF/Arabidopsis-Promoters/Homer	NNWWWTGGGCYTDDN	1	-1.11	0.5917	24	0.0254	1095.8	0.0229
PBX1(Homeobox)/MCF7-PBX1-ChIP-Seq(GSE28007)/Homer	GSCTGTCACTCA	1	-1.099	0.5957	7	0.0074	285.8	0.006
Lhx3(Homeobox)/Neuron-Lhx3-ChIP-Seq(GSE31456)/Homer	ADBTAATTAR	1	-1.085	0.6016	148	0.1564	7248.9	0.1512
DREF/Drosophila-Promoters/Homer	AVYTATCGATAD	1	-1.081	0.6016	1	0.0011	21.2	0.0004
Tal1	CATCTG	1	-1.073	0.6031	135	0.1427	6605	0.1377
NF-E2(bZIP)/K562-NFE2-ChIP-Seq(GSE31477)/Homer	GATGACTCAGCA	1	-1.031	0.6262	5	0.0053	199.6	0.0042
Nrf2(bZIP)/Lymphoblast-Nrf2-ChIP-Seq(GSE37589)/Homer	HTGCTGAGTCAT	1	-1.006	0.6393	4	0.0042	155.8	0.0032
OCT:OCT(POU,Homeobox,IR1)/NPC-Brn2-ChIP-Seq(GSE35496)/Homer	ATGAATWATTCATGA	1	-0.9835	0.6507	2	0.0021	66.3	0.0014
ZNF317(Zf)/HEK293-ZNF317.GFP-ChIP-Seq(GSE58341)/Homer	GTCWGCTGTYYCTCT	1	-0.9745	0.6537	7	0.0074	300	0.0063
SeqBias: polyA-repeat	AAAAAAAAAA	1	-0.9663	0.6561	940	0.9937	47572.6	0.9921
EBNA1(EBV-virus)/Raji-EBNA1-ChIP-Seq(GSE30709)/Homer	GGYAGCAYDTGCTDCCCNNN	1	-0.9651	0.6561	2	0.0021	67.3	0.0014
RBFox2(?)/Heart-RBFox2-CLIP-Seq(GSE57926)/Homer	TGCATGCA	1	-0.9633	0.6561	174	0.1839	8620	0.1798
USF1(bHLH)/GM12878-Usf1-ChIP-Seq(GSE32465)/Homer	SGTCACGTGR	1	-0.9567	0.6561	28	0.0296	1326.9	0.0277
NFY(CCAAT)/Promoter/Homer	RGCCAATSRG	1	-0.9519	0.6561	65	0.0687	3164.8	0.066
Tcfcp2l1(CP2)/mES-Tcfcp2l1-ChIP-Seq(GSE11431)/Homer	NRAACCRGTTYRAACCRGYT	1	-0.9451	0.6561	12	0.0127	544.4	0.0114
SpiB(ETS)/OCILY3-SPIB-ChIP-Seq(GSE56857)/Homer	AAAGRGGAAGTG	1	-0.9334	0.6605	22	0.0233	1036.1	0.0216
EWS:ERG-fusion(ETS)/CADO_ES1-EWS:ERG-ChIP-Seq(SRA014231)/Homer	ATTTCCTGTN	1	-0.9306	0.6605	70	0.074	3422.6	0.0714
FXR(NR),IR1/Liver-FXR-ChIP-Seq(Chong_et_al.)/Homer	AGGTCANTGACCTB	1	-0.9158	0.6664	34	0.0359	1634.1	0.0341
IRF2(IRF)/Erythroblas-IRF2-ChIP-Seq(GSE36985)/Homer	GAAASYGAAASY	1	-0.915	0.6664	9	0.0095	403.6	0.0084
ETS1(ETS)/Jurkat-ETS1-ChIP-Seq(GSE17954)/Homer	ACAGGAAGTG	1	-0.9133	0.6664	89	0.0941	4380.7	0.0914
Tcf21(bHLH)/ArterySmoothMuscle-Tcf21-ChIP-Seq(GSE61369)/Homer	NAACAGCTGG	1	-0.9024	0.6668	96	0.1015	4736.9	0.0988
Elk1(ETS)/Hela-Elk1-ChIP-Seq(GSE31477)/Homer	HACTTCCGGY	1	-0.8952	0.6688	38	0.0402	1839.5	0.0384
Phox2a(Homeobox)/Neuron-Phox2a-ChIP-Seq(GSE31456)/Homer	YTAATYNRATTA	1	-0.8687	0.6839	29	0.0307	1399.8	0.0292
GATA:SCL(Zf,bHLH)/Ter119-SCL-ChIP-Seq(GSE18720)/Homer	CRGCTGBNGNSNNSAGATAA	1	-0.8482	0.6951	9	0.0095	413.7	0.0086
Unknown4/Drosophila-Promoters/Homer	AAAAATACCRMA	1	-0.8431	0.6958	10	0.0106	463.1	0.0097
GFY-Staf(?,Zf)/Promoter/Homer	RACTACAATTCCCAGAAKGC	1	-0.827	0.7041	3	0.0032	123.9	0.0026
Pknox1(Homeobox)/ES-Prep1-ChIP-Seq(GSE63282)/Homer	SCTGTCAVTCAV	1	-0.7901	0.7276	18	0.019	871.2	0.0182
Unknown(Homeobox)/Limb-p300-ChIP-Seq/Homer	SSCMATWAAA	1	-0.7877	0.7276	55	0.0581	2729.8	0.0569
VDR(NR),DR3/GM10855-VDR+vitD-ChIP-Seq(GSE22484)/Homer	ARAGGTCANWGAGTTCANNN	1	-0.786	0.7276	16	0.0169	772.7	0.0161
CES-1(Homeobox)/cElegans-L1-CES1-ChIP-Seq(modEncode)/Homer	AAATTSAATTTN	1	-0.7859	0.7276	46	0.0486	2277.5	0.0475
E2F1(E2F)/Hela-E2F1-ChIP-Seq(GSE22478)/Homer	CWGGCGGGAA	1	-0.7619	0.7362	10	0.0106	477.3	0.01
ZNF322(Zf)/HEK293-ZNF322.GFP-ChIP-Seq(GSE58341)/Homer	GAGCCTGGTACTGWGCCTGR	1	-0.7571	0.7367	26	0.0275	1281.2	0.0267
Ets1-distal(ETS)/CD4+-PolII-ChIP-Seq(Barski_et_al.)/Homer	MACAGGAAGT	1	-0.7377	0.7482	24	0.0254	1187	0.0248
ZNF467(Zf)/HEK293-ZNF467.GFP-ChIP-Seq(GSE58341)/Homer	TGGGGAAGGGCM	1	-0.7368	0.7482	77	0.0814	3862.2	0.0805
ERG(ETS)/VCaP-ERG-ChIP-Seq(GSE14097)/Homer	ACAGGAAGTG	1	-0.7211	0.7546	150	0.1586	7564.3	0.1577
SeqBias: G/A bias	RRRRRRRRRR	1	-0.7177	0.7546	944	0.9979	47813.2	0.9971
GRHL2(CP2)/HBE-GRHL2-ChIP-Seq(GSE46194)/Homer	AAACYKGTTWDACMRGTTTB	1	-0.7176	0.7546	28	0.0296	1394.3	0.0291
Egr2(Zf)/Thymocytes-Egr2-ChIP-Seq(GSE34254)/Homer	NGCGTGGGCGGR	1	-0.7109	0.7546	9	0.0095	436.5	0.0091
Bach2(bZIP)/OCILy7-Bach2-ChIP-Seq(GSE44420)/Homer	TGCTGAGTCA	1	-0.7108	0.7546	13	0.0137	638.2	0.0133
ETV1(ETS)/GIST48-ETV1-ChIP-Seq(GSE22441)/Homer	AACCGGAAGT	1	-0.7076	0.7546	118	0.1247	5953.6	0.1242
PPARE(NR),DR1/3T3L1-Pparg-ChIP-Seq(GSE13511)/Homer	TGACCTTTGCCCCA	1	-0.704	0.7546	88	0.093	4436.1	0.0925
Etv2(ETS)/ES-ER71-ChIP-Seq(GSE59402)/Homer(0.967)	NNAYTTCCTGHN	1	-0.7006	0.7546	82	0.0867	4134.8	0.0862
REB1/SacCer-Promoters/Homer	KCCGGGTAAYRR	1	-0.6989	0.7546	12	0.0127	591	0.0123
Reverb(NR),DR2/RAW-Reverba.biotin-ChIP-Seq(GSE45914)/Homer	GTRGGTCASTGGGTCA	1	-0.6927	0.7546	10	0.0106	490.3	0.0102
HIF-1a(bHLH)/MCF7-HIF1a-ChIP-Seq(GSE28352)/Homer	TACGTGCV	1	-0.6777	0.7578	15	0.0159	747.2	0.0156
GATA3(Zf),DR4/iTreg-Gata3-ChIP-Seq(GSE20898)/Homer	AGATGKDGAGATAAG	1	-0.6763	0.7578	5	0.0053	239.5	0.005
MafA(bZIP)/Islet-MafA-ChIP-Seq(GSE30298)/Homer	TGCTGACTCA	1	-0.6759	0.7578	66	0.0698	3336.3	0.0696
Pax7(Paired,Homeobox)/Myoblast-Pax7-ChIP-Seq(GSE25064)/Homer	TAATCAATTA	1	-0.6628	0.7604	7	0.0074	343	0.0072
BMAL1(bHLH)/Liver-Bmal1-ChIP-Seq(GSE39860)/Homer	GNCACGTG	1	-0.6605	0.7604	136	0.1438	6897.9	0.1439
AP-2gamma(AP2)/MCF7-TFAP2C-ChIP-Seq(GSE21234)/Homer	SCCTSAGGSCAW	1	-0.6583	0.7604	102	0.1078	5173.6	0.1079
ZNF692(Zf)/HEK293-ZNF692.GFP-ChIP-Seq(GSE58341)/Homer	GTGGGCCCCA	1	-0.6578	0.7604	13	0.0137	650.7	0.0136
Unknown3/Arabidopsis-Promoters/Homer	AYTAAACCGG	1	-0.6573	0.7604	8	0.0085	395.4	0.0082
GATA(Zf),IR4/iTreg-Gata3-ChIP-Seq(GSE20898)/Homer	NAGATWNBNATCTNN	1	-0.6345	0.7676	5	0.0053	245.9	0.0051
GAGA-repeat/SacCer-Promoters/Homer	CTYTCTYTCTCTCTC	1	-0.6236	0.7731	393	0.4154	19967	0.4164
DMRT1(DM)/Testis-DMRT1-ChIP-Seq(GSE64892)/Homer	TWGHWACAWTGTWDC	1	-0.6235	0.7731	16	0.0169	812.7	0.0169
LIN-39(Homeobox)/cElegans.L3-LIN39-ChIP-Seq(modEncode)/Homer	ATGATTRATG	1	-0.6164	0.7731	93	0.0983	4742.4	0.0989
FoxL2(Forkhead)/Ovary-FoxL2-ChIP-Seq(GSE60858)/Homer	WWTRTAAACAVG	1	-0.6056	0.7785	57	0.0603	2914.1	0.0608
PU.1(ETS)/ThioMac-PU.1-ChIP-Seq(GSE21512)/Homer	AGAGGAAGTG	1	-0.6036	0.7785	41	0.0433	2098.4	0.0438
Atoh1(bHLH)/Cerebellum-Atoh1-ChIP-Seq(GSE22111)/Homer	VNRVCAGCTGGY	1	-0.5965	0.7799	106	0.1121	5417.9	0.113
Hoxb4(Homeobox)/ES-Hoxb4-ChIP-Seq(GSE34014)/Homer	TGATTRATGGCY	1	-0.5871	0.7844	14	0.0148	719.2	0.015
ZNF264(Zf)/HEK293-ZNF264.GFP-ChIP-Seq(GSE58341)/Homer	RGGGCACTAACY	1	-0.58	0.7871	48	0.0507	2467.4	0.0515
Tcf12(bHLH)/GM12878-Tcf12-ChIP-Seq(GSE32465)/Homer	VCAGCTGYTG	1	-0.563	0.7977	94	0.0994	4828.3	0.1007
ZBTB18(Zf)/HEK293-ZBTB18.GFP-ChIP-Seq(GSE58341)/Homer	AACATCTGGA	1	-0.5506	0.8048	43	0.0455	2225.6	0.0464
Unknown5/Drosophila-Promoters/Homer	GCTGATAASV	1	-0.549	0.8048	41	0.0433	2123.8	0.0443
RAR:RXR(NR),DR5/ES-RAR-ChIP-Seq(GSE56893)/Homer	AGGTCAAGGTCA	1	-0.5439	0.8048	9	0.0095	470.6	0.0098
Unknown2/Drosophila-Promoters/Homer	CATCMCTA	1	-0.541	0.8048	112	0.1184	5763.1	0.1202
Pbx3(Homeobox)/GM12878-PBX3-ChIP-Seq(GSE32465)/Homer	SCTGTCAMTCAN	1	-0.537	0.8048	17	0.018	889.6	0.0186
PU.1:IRF8(ETS:IRF)/pDC-Irf8-ChIP-Seq(GSE66899)/Homer	GGAAGTGAAAST	1	-0.5338	0.8048	16	0.0169	838.6	0.0175
NPAS2(bHLH)/Liver-NPAS2-ChIP-Seq(GSE39860)/Homer	KCCACGTGAC	1	-0.5257	0.8076	79	0.0835	4086.4	0.0852
ZNF519(Zf)/HEK293-ZNF519.GFP-ChIP-Seq(GSE58341)/Homer	GAGSCCGAGC	1	-0.5245	0.8076	12	0.0127	632.4	0.0132
IBL1(bHLH)/Seedling-IBL1-ChIP-Seq(GSE51120)/Homer	CACGTGCC	1	-0.5128	0.8124	113	0.1195	5836.5	0.1217
n-Myc(bHLH)/mES-nMyc-ChIP-Seq(GSE11431)/Homer	VRCCACGTGG	1	-0.5013	0.8189	45	0.0476	2353.2	0.0491
ZNF189(Zf)/HEK293-ZNF189.GFP-ChIP-Seq(GSE58341)/Homer	TGGAACAGMA	1	-0.4959	0.8205	73	0.0772	3798.3	0.0792
c-Myc(bHLH)/LNCAP-cMyc-ChIP-Seq(Unpublished)/Homer	VCCACGTG	1	-0.4948	0.8205	22	0.0233	1164.1	0.0243
Cbf1(bHLH)/Yeast-Cbf1-ChIP-Seq(GSE29506)/Homer	TCACGTGAYH	1	-0.4947	0.8205	13	0.0137	693.3	0.0145
EFL-1(E2F)/cElegans-L1-EFL1-ChIP-Seq(modEncode)/Homer	TGCAARYGCGCTCYA	1	-0.4906	0.8205	1	0.0011	48.7	0.001
IRF4(IRF)/GM12878-IRF4-ChIP-Seq(GSE32465)/Homer	ACTGAAACCA	1	-0.4771	0.8246	34	0.0359	1796	0.0375
MyoD(bHLH)/Myotube-MyoD-ChIP-Seq(GSE21614)/Homer	RRCAGCTGYTSY	1	-0.439	0.8537	70	0.074	3683.6	0.0768
ELT-3(Gata)/cElegans-L1-ELT3-ChIP-Seq(modEncode)/Homer	AWTGATAAGA	1	-0.4348	0.8544	27	0.0285	1451	0.0303
Pho4(bHLH)/Yeast-Pho4-ChIP-Seq(GSE29506)/Homer	AAGCACGTGBGD	1	-0.4328	0.8544	10	0.0106	552.9	0.0115
Pdx1(Homeobox)/Islet-Pdx1-ChIP-Seq(SRA008281)/Homer	YCATYAATCA	1	-0.3984	0.8801	73	0.0772	3869.5	0.0807
ZNF415(Zf)/HEK293-ZNF415.GFP-ChIP-Seq(GSE58341)/Homer	GRTGMTRGAGCC	1	-0.3949	0.8802	41	0.0433	2206.5	0.046
Cdx2(Homeobox)/mES-Cdx2-ChIP-Seq(GSE14586)/Homer	GYMATAAAAH	1	-0.3889	0.8825	49	0.0518	2628.8	0.0548
NeuroD1(bHLH)/Islet-NeuroD1-ChIP-Seq(GSE30298)/Homer	GCCATCTGTT	1	-0.3737	0.893	74	0.0782	3941.2	0.0822
ETS:E-box(ETS,bHLH)/HPC7-Scl-ChIP-Seq(GSE22178)/Homer	AGGAARCAGCTG	1	-0.3692	0.894	7	0.0074	407.9	0.0085
PRDM9(Zf)/Testis-DMC1-ChIP-Seq(GSE35498)/Homer	ADGGYAGYAGCATCT	1	-0.3658	0.8941	34	0.0359	1856.1	0.0387
Hnf1(Homeobox)/Liver-Foxa2-Chip-Seq(GSE25694)/Homer	GGTTAAWCATTAA	1	-0.3543	0.9015	8	0.0085	467	0.0097
FHY3(FAR1)/Arabidopsis-FHY3-ChIP-Seq(GSE30711)/Homer	HHCACGCGCBTN	1	-0.3434	0.9084	9	0.0095	526.4	0.011
E2F7(E2F)/Hela-E2F7-ChIP-Seq(GSE32673)/Homer	VDTTTCCCGCCA	1	-0.3404	0.9084	4	0.0042	245.3	0.0051
Myf5(bHLH)/GM-Myf5-ChIP-Seq(GSE24852)/Homer	BAACAGCTGT	1	-0.3385	0.9084	61	0.0645	3293.8	0.0687
PRDM14(Zf)/H1-PRDM14-ChIP-Seq(GSE22767)/Homer	RGGTCTCTAACY	1	-0.3357	0.9084	19	0.0201	1074.3	0.0224
ZNF165(Zf)/WHIM12-ZNF165-ChIP-Seq(GSE65937)/Homer	AAGGKGRCGCAGGCA	1	-0.3348	0.9084	9	0.0095	529.3	0.011
ZNF669(Zf)/HEK293-ZNF669.GFP-ChIP-Seq(GSE58341)/Homer	GARTGGTCATCGCCC	1	-0.3281	0.9084	4	0.0042	248.8	0.0052
Zfp809(Zf)/ES-Zfp809-ChIP-Seq(GSE70799)/Homer	GGGGCTYGKCTGGGA	1	-0.3253	0.9084	17	0.018	971.3	0.0203
HOXB13(Homeobox)/ProstateTumor-HOXB13-ChIP-Seq(GSE56288)/Homer	TTTTATKRGG	1	-0.3242	0.9084	81	0.0856	4350.4	0.0907
Mouse_Recombination_Hotspot(Zf)/Testis-DMC1-ChIP-Seq(GSE24438)/Homer	ACTYKNATTCGTGNTACTTC	1	-0.3241	0.9084	4	0.0042	249.2	0.0052
MafK(bZIP)/C2C12-MafK-ChIP-Seq(GSE36030)/Homer	GCTGASTCAGCA	1	-0.3115	0.9107	12	0.0127	704.4	0.0147
NFkB-p50,p52(RHD)/Monocyte-p50-ChIP-Chip(Schreiber_et_al.)/Homer	GGGGGAATCCCC	1	-0.3113	0.9107	7	0.0074	425.7	0.0089
AP-2alpha(AP2)/Hela-AP2alpha-ChIP-Seq(GSE31477)/Homer	ATGCCCTGAGGC	1	-0.3088	0.9107	72	0.0761	3895.7	0.0812
HOXD13(Homeobox)/Chicken-Hoxd13-ChIP-Seq(GSE38910)/Homer	NCYAATAAAA	1	-0.2993	0.9131	81	0.0856	4375.1	0.0912
c-Myc(bHLH)/mES-cMyc-ChIP-Seq(GSE11431)/Homer	VVCCACGTGG	1	-0.2922	0.9167	31	0.0328	1744.1	0.0364
Max(bHLH)/K562-Max-ChIP-Seq(GSE31477)/Homer	RCCACGTGGYYN	1	-0.2861	0.9194	41	0.0433	2282.3	0.0476
E2F4(E2F)/K562-E2F4-ChIP-Seq(GSE31477)/Homer	GGCGGGAAAH	1	-0.2837	0.9194	18	0.019	1047.9	0.0219
Pax7(Paired,Homeobox),long/Myoblast-Pax7-ChIP-Seq(GSE25064)/Homer	TAATCHGATTAC	1	-0.2826	0.9194	1	0.0011	71.8	0.0015
caudal(Homeobox)/Drosophila-Embryos-ChIP-Chip(modEncode)/Homer	GGYCATAAAW	1	-0.2776	0.9194	56	0.0592	3084.7	0.0643
Zelda(Zf)/Embryo-zld-ChIP-Seq(GSE65441)/Homer	KBCTACCTGW	1	-0.2752	0.9194	34	0.0359	1917.5	0.04
IRF1(IRF)/PBMC-IRF1-ChIP-Seq(GSE43036)/Homer	GAAAGTGAAAGT	1	-0.2737	0.9194	10	0.0106	609.9	0.0127
RXR(NR),DR1/3T3L1-RXR-ChIP-Seq(GSE13511)/Homer	TAGGGCAAAGGTCA	1	-0.2707	0.9194	99	0.1047	5347.2	0.1115
SeqBias: CG-repeat	CGCGCGCGCG	1	-0.2625	0.9211	46	0.0486	2569	0.0536
TR4(NR),DR1/Hela-TR4-ChIP-Seq(GSE24685)/Homer	GAGGTCAAAGGTCA	1	-0.256	0.9242	6	0.0063	387.5	0.0081
PRDM1(Zf)/Hela-PRDM1-ChIP-Seq(GSE31477)/Homer	ACTTTCACTTTC	1	-0.2512	0.9258	45	0.0476	2525.1	0.0527
SUT1?/SacCer-Promoters/Homer	CCCCGCGC	1	-0.2437	0.9299	483	0.5106	25068.5	0.5228
TCFL2(HMG)/K562-TCF7L2-ChIP-Seq(GSE29196)/Homer	ACWTCAAAGG	1	-0.2421	0.9299	5	0.0053	333.1	0.0069
E-box/Arabidopsis-Promoters/Homer	GCCACGTG	1	-0.2391	0.9299	21	0.0222	1239.5	0.0258
CLOCK(bHLH)/Liver-Clock-ChIP-Seq(GSE39860)/Homer	GHCACGTG	1	-0.2343	0.9302	28	0.0296	1625.4	0.0339
bHLHE40(bHLH)/HepG2-BHLHE40-ChIP-Seq(GSE31477)/Homer	KCACGTGMCN	1	-0.2337	0.9302	13	0.0137	798.9	0.0167
Tcf4(HMG)/Hct116-Tcf4-ChIP-Seq(SRA012054)/Homer	ASATCAAAGGVA	1	-0.232	0.9302	33	0.0349	1898.5	0.0396
HLH-1(bHLH)/cElegans-Embryo-HLH1-ChIP-Seq(modEncode)/Homer	RACAGCTGTTBH	1	-0.2141	0.9406	66	0.0698	3683	0.0768
p53(p53)/Saos-p53-ChIP-Seq(GSE15780)/Homer	RRCATGYCYRGRCATGYYYN	1	-0.2075	0.9412	4	0.0042	285.7	0.006
p53(p53)/Saos-p53-ChIP-Seq/Homer	RRCATGYCYRGRCATGYYYN	1	-0.2075	0.9412	4	0.0042	285.7	0.006
ETS(ETS)/Promoter/Homer	AACCGGAAGT	1	-0.202	0.9436	16	0.0169	987.6	0.0206
Ascl1(bHLH)/NeuralTubes-Ascl1-ChIP-Seq(GSE55840)/Homer	NNVVCAGCTGBN	1	-0.2009	0.9436	146	0.1543	7901.6	0.1648
ISRE(IRF)/ThioMac-LPS-Expression(GSE23622)/Homer	AGTTTCASTTTC	1	-0.1928	0.9466	3	0.0032	227.2	0.0047
SFP1/SacCer-Promoters/Homer	DDAAAAATTTTY	1	-0.1806	0.9554	6	0.0063	420.5	0.0088
Unknown4/Arabidopsis-Promoters/Homer	CKTCKTCTTY	1	-0.1747	0.9583	77	0.0814	4322	0.0901
ZSCAN22(Zf)/HEK293-ZSCAN22.GFP-ChIP-Seq(GSE58341)/Homer	SMCAGTCWGAKGGAGGAGGC	1	-0.1674	0.9624	4	0.0042	302.6	0.0063
ZNF382(Zf)/HEK293-ZNF382.GFP-ChIP-Seq(GSE58341)/Homer	GNCTGTASTRNTGBCTCHTT	1	-0.1663	0.9624	1	0.0011	95.9	0.002
Olig2(bHLH)/Neuron-Olig2-ChIP-Seq(GSE30882)/Homer	RCCATMTGTT	1	-0.1525	0.9712	166	0.1755	9043.6	0.1886
Unknown1/Arabidopsis-Promoters/Homer	RGGGTAWWWTHGTAA	1	-0.1455	0.9752	4	0.0042	313	0.0065
Brn2(POU,Homeobox)/NPC-Brn2-ChIP-Seq(GSE35496)/Homer	ATGAATATTC	1	-0.14	0.9777	4	0.0042	316.6	0.0066
ZNF41(Zf)/HEK293-ZNF41.GFP-ChIP-Seq(GSE58341)/Homer	CCTCATGGTGYCYTWYTCCCTTGTG	1	-0.1372	0.9777	1	0.0011	104.7	0.0022
E2F6(E2F)/Hela-E2F6-ChIP-Seq(GSE31477)/Homer	GGCGGGAARN	1	-0.1322	0.9797	24	0.0254	1503	0.0313
Hoxc9(Homeobox)/Ainv15-Hoxc9-ChIP-Seq(GSE21812)/Homer	GGCCATAAATCA	1	-0.1235	0.9854	31	0.0328	1906.2	0.0398
HEB(bHLH)/mES-Heb-ChIP-Seq(GSE53233)/Homer	VCAGCTGBNN	1	-0.1209	0.9854	175	0.185	9595.5	0.2001
GEI-11(Myb?)/cElegans-L4-GEI11-ChIP-Seq(modEncode)/Homer	CCGACAYYTYACGGG	1	-0.1159	0.9872	1	0.0011	112.7	0.0023
CTCF(Zf)/CD4+-CTCF-ChIP-Seq(Barski_et_al.)/Homer	AYAGTGCCMYCTRGTGGCCA	1	-0.1071	0.9932	5	0.0053	403.7	0.0084
RARg(NR)/ES-RARg-ChIP-Seq(GSE30538)/Homer	AGGTCAAGGTCA	1	-0.1002	0.9972	1	0.0011	119.1	0.0025
HOXA2(Homeobox)/mES-Hoxa2-ChIP-Seq(Donaldson_et_al.)/Homer	GYCATCMATCAT	1	-0.09738	0.9972	4	0.0042	344	0.0072
EWS:FLI1-fusion(ETS)/SK_N_MC-EWS:FLI1-ChIP-Seq(SRA014231)/Homer	VACAGGAAAT	1	-0.08882	1	38	0.0402	2356.9	0.0492
E2A(bHLH)/proBcell-E2A-ChIP-Seq(GSE21978)/Homer	DNRCAGCTGY	1	-0.08632	1	130	0.1374	7337.8	0.153
HNF6(Homeobox)/Liver-Hnf6-ChIP-Seq(ERP000394)/Homer	NTATYGATCH	1	-0.08296	1	30	0.0317	1917.7	0.04
HOXA9(Homeobox)/HSC-Hoxa9-ChIP-Seq(GSE33509)/Homer	GGCCATAAATCA	1	-0.06824	1	42	0.0444	2628.6	0.0548
HRE(HSF)/Striatum-HSF1-ChIP-Seq(GSE38000)/Homer	TTCTAGAABNTTCTA	1	-0.06792	1	13	0.0137	950.2	0.0198
Ptf1a(bHLH)/Panc1-Ptf1a-ChIP-Seq(GSE47459)/Homer	ACAGCTGTTN	1	-0.06792	1	234	0.2474	12874	0.2685
BORIS(Zf)/K562-CTCFL-ChIP-Seq(GSE32465)/Homer	CNNBRGCGCCCCCTGSTGGC	1	-0.06571	1	8	0.0085	641.9	0.0134
HRE(HSF)/HepG2-HSF1-ChIP-Seq(GSE31477)/Homer	BSTTCTRGAABVTTCYAGAA	1	-0.06502	1	8	0.0085	642.4	0.0134
NRF1(NRF)/MCF7-NRF1-ChIP-Seq(Unpublished)/Homer	CTGCGCATGCGC	1	-0.06498	1	1	0.0011	140	0.0029
ELF1(ETS)/Jurkat-ELF1-ChIP-Seq(SRA014231)/Homer	AVCCGGAAGT	1	-0.06185	1	25	0.0264	1675.3	0.0349
TATA-box/Drosophila-Promoters/Homer	CTATAAAAGCSV	1	-0.05303	1	2	0.0021	238.6	0.005
LXRE(NR),DR4/RAW-LXRb.biotin-ChIP-Seq(GSE21512)/Homer	RGGTTACTANAGGTCA	1	-0.05089	1	1	0.0011	152.5	0.0032
E-box/Drosophila-Promoters/Homer	AACAGCTGTTHN	1	-0.04431	1	14	0.0148	1060.6	0.0221
p63(p53)/Keratinocyte-p63-ChIP-Seq(GSE17611)/Homer	NNDRCATGYCYNRRCATGYH	1	-0.0392	1	18	0.019	1320	0.0275
NRF(NRF)/Promoter/Homer	STGCGCATGCGC	1	-0.02888	1	2	0.0021	275	0.0057
ZBTB12(Zf)/HEK293-ZBTB12.GFP-ChIP-Seq(GSE58341)/Homer	NGNTCTAGAACCNGV	1	-0.02736	1	21	0.0222	1547.9	0.0323
EHF(ETS)/LoVo-EHF-ChIP-Seq(GSE49402)/Homer	AVCAGGAAGT	1	-0.02633	1	102	0.1078	6139.6	0.128
GFY(?)/Promoter/Homer	ACTACAATTCCC	1	-0.02319	1	1	0.0011	191.7	0.004
YY1(Zf)/Promoter/Homer	CAAGATGGCGGC	1	-0.02228	1	1	0.0011	193.3	0.004
ELF5(ETS)/T47D-ELF5-ChIP-Seq(GSE30407)/Homer	ACVAGGAAGT	1	-0.02206	1	48	0.0507	3165.9	0.066
Ik-1	NHTTGGGAATRCC	1	-0.01973	1	946	1	47951.3	1
Oct2(POU,Homeobox)/Bcell-Oct2-ChIP-Seq(GSE21512)/Homer	ATATGCAAAT	1	-0.01686	1	14	0.0148	1164.2	0.0243
ZNF675(Zf)/HEK293-ZNF675.GFP-ChIP-Seq(GSE58341)/Homer	ARGAGGMCAAAATGW	1	-0.008493	1	5	0.0053	598.1	0.0125
Sp1(Zf)/Promoter/Homer	GGCCCCGCCCCC	1	-0.006872	1	4	0.0042	533.9	0.0111
E2A(bHLH),near_PU.1/Bcell-PU.1-ChIP-Seq(GSE21512)/Homer	NVCACCTGBN	1	-0.000497	1	103	0.1089	6939.1	0.1447
CTCF-SatelliteElement(Zf?)/CD4+-CTCF-ChIP-Seq(Barski_et_al.)/Homer	TGCAGTTCCMVNWRTGGCCA	1	0	1	0	0	62.7	0.0013
E2F(E2F)/Hela-CellCycle-Expression/Homer	TTSGCGCGAAAA	1	0	1	0	0	128.1	0.0027
GFX(?)/Promoter/Homer	ATTCTCGCGAGA	1	0	1	0	0	13.5	0.0003
OCT:OCT(POU,Homeobox)/NPC-Brn1-ChIP-Seq(GSE35496)/Homer	ATGAATATTCATGAG	1	0	1	0	0	22.5	0.0005
p53(p53)/mES-cMyc-ChIP-Seq(GSE11431)/Homer	ACATGCCCGGGCAT	1	0	1	0	0	63.9	0.0013
ZBTB33(Zf)/GM12878-ZBTB33-ChIP-Seq(GSE32465)/Homer	GGVTCTCGCGAGAAC	1	0	1	0	0	45.4	0.0009
ZFP3(Zf)/HEK293-ZFP3.GFP-ChIP-Seq(GSE58341)/Homer	GGGTTTTGAAGGATGARTAGGAGTT	1	0	1	0	0	7	0.0001
ZNF16(Zf)/HEK293-ZNF16.GFP-ChIP-Seq(GSE58341)/Homer	MACCTTCYATGGCTCCCTAKTGCCY	1	0	1	0	0	54.1	0.0011
Unknown2/Arabidopsis-Promoters/Homer	AAACGACGTCGTTTT	1	0	1	0	0	9.9	0.0002
LIN-15B(Zf)/cElegans-L3-LIN15B-ChIP-Seq(modEncode)/Homer	CARTGGAGCGCRYTTGCATT	1	0	1	0	0	11.5	0.0002

## Sheet: Motif enr enh full ST-EPN-RELA
Motif enrichment in ST-EPN-RELA-specific YAP1 peaks overlapping with full enhancers/superenhancers
Motif Name	Consensus	P-value	Log P-value	q-value (Benjamini)	# of Target Sequences with Motif(of 966)	% of Target Sequences with Motif	# of Background Sequences with Motif(of 48441)	% of Background Sequences with Motif
Lhx2(Homeobox)/HFSC-Lhx2-ChIP-Seq(GSE48068)/Homer	TAATTAGN	1e-26	-60.87	0	170	0.176	3468.4	0.0716
Lhx3(Homeobox)/Neuron-Lhx3-ChIP-Seq(GSE31456)/Homer	ADBTAATTAR	1e-17	-40.26	0	210	0.2174	5740.8	0.1185
Lhx1(Homeobox)/EmbryoCarcinoma-Lhx1-ChIP-Seq(GSE70957)/Homer	NNYTAATTAR	1e-16	-38.7	0	155	0.1605	3773.4	0.0779
Nkx6.1(Homeobox)/Islet-Nkx6.1-ChIP-Seq(GSE40975)/Homer	GKTAATGR	1e-11	-27.27	0	271	0.2805	9086.5	0.1876
p53(p53)/Saos-p53-ChIP-Seq(GSE15780)/Homer	RRCATGYCYRGRCATGYYYN	1e-06	-16.02	0	23	0.0238	305.9	0.0063
p53(p53)/Saos-p53-ChIP-Seq/Homer	RRCATGYCYRGRCATGYYYN	1e-06	-16.02	0	23	0.0238	305.9	0.0063
Brn1(POU,Homeobox)/NPC-Brn1-ChIP-Seq(GSE35496)/Homer	TATGCWAATBAV	1e-06	-15.08	0	39	0.0404	777	0.016
Isl1(Homeobox)/Neuron-Isl1-ChIP-Seq(GSE31456)/Homer	CTAATKGV	1e-06	-14.93	0	204	0.2112	7299.7	0.1507
Oct6(POU,Homeobox)/NPC-Oct6-ChIP-Seq(GSE35496)/Homer	WATGCAAATGAG	1e-05	-13.68	0	49	0.0507	1153.3	0.0238
p63(p53)/Keratinocyte-p63-ChIP-Seq(GSE17611)/Homer	NNDRCATGYCYNRRCATGYH	1e-05	-12.31	0.0002	53	0.0549	1355.3	0.028
NF1-halfsite(CTF)/LNCaP-NF1-ChIP-Seq(Unpublished)/Homer	YTGCCAAG	1e-05	-12.09	0.0002	260	0.2692	10142.3	0.2094
Phox2a(Homeobox)/Neuron-Phox2a-ChIP-Seq(GSE31456)/Homer	YTAATYNRATTA	0.0001	-10.52	0.0009	42	0.0435	1051.7	0.0217
Fosl2(bZIP)/3T3L1-Fosl2-ChIP-Seq(GSE56872)/Homer	NATGASTCABNN	0.0001	-10.35	0.001	44	0.0455	1130.2	0.0233
TEAD3(TEA)/MA0808.1/JASPAR	ACATTCCA	0.0001	-10.2	0.001	258	0.2671	10315	0.213
Fra1(bZIP)/BT549-Fra1-ChIP-Seq(GSE46166)/Homer	NNATGASTCATH	0.0001	-10.16	0.001	61	0.0631	1771.4	0.0366
Tcf3(HMG)/mES-Tcf3-ChIP-Seq(GSE11724)/Homer	ASWTCAAAGG	0.0001	-9.528	0.0018	35	0.0362	852.6	0.0176
AP-1(bZIP)/ThioMac-PU.1-ChIP-Seq(GSE21512)/Homer	VTGACTCATC	0.0001	-9.409	0.0019	78	0.0807	2494.5	0.0515
Oct4(POU,Homeobox)/mES-Oct4-ChIP-Seq(GSE11431)/Homer	ATTTGCATAW	0.0001	-9.299	0.002	46	0.0476	1258.2	0.026
TEAD4(TEA)/Tropoblast-Tead4-ChIP-Seq(GSE37350)/Homer	CCWGGAATGY	0.0001	-9.245	0.002	107	0.1108	3708.8	0.0766
Stat3+il21(Stat)/CD4-Stat3-ChIP-Seq(GSE19198)/Homer	SVYTTCCNGGAARB	0.001	-9.2	0.002	93	0.0963	3126.4	0.0646
Tcf4(HMG)/Hct116-Tcf4-ChIP-Seq(SRA012054)/Homer	ASATCAAAGGVA	0.001	-8.707	0.0031	53	0.0549	1558.4	0.0322
CEBP:CEBP(bZIP)/MEF-Chop-ChIP-Seq(GSE35681)/Homer	NTNATGCAAYMNNHTGMAAY	0.001	-8.548	0.0034	21	0.0217	426.2	0.0088
Atf3(bZIP)/GBM-ATF3-ChIP-Seq(GSE33912)/Homer	DATGASTCATHN	0.001	-8.465	0.0036	67	0.0694	2126.5	0.0439
Atf2(bZIP)/3T3L1-Atf2-ChIP-Seq(GSE56872)/Homer	NRRTGACGTCAT	0.001	-8.019	0.0053	38	0.0393	1034.5	0.0214
AR-halfsite(NR)/LNCaP-AR-ChIP-Seq(GSE27824)/Homer	CCAGGAACAG	0.001	-7.806	0.0063	417	0.4317	18331.3	0.3785
TCFL2(HMG)/K562-TCF7L2-ChIP-Seq(GSE29196)/Homer	ACWTCAAAGG	0.001	-7.752	0.0064	15	0.0155	268.1	0.0055
TEAD(TEA)/Fibroblast-PU.1-ChIP-Seq(Unpublished)/Homer	YCWGGAATGY	0.001	-7.677	0.0067	80	0.0828	2726.6	0.0563
Stat3(Stat)/mES-Stat3-ChIP-Seq(GSE11431)/Homer	CTTCCGGGAA	0.001	-7.603	0.0069	68	0.0704	2237.8	0.0462
BATF(bZIP)/Th17-BATF-ChIP-Seq(GSE39756)/Homer	DATGASTCAT	0.001	-7.473	0.0076	64	0.0663	2085.1	0.0431
p53(p53)/mES-cMyc-ChIP-Seq(GSE11431)/Homer	ACATGCCCGGGCAT	0.001	-7.04	0.0113	8	0.0083	97.7	0.002
SeqBias: CG bias	SSSSSSSSSS	0.001	-6.975	0.0117	821	0.8499	39283.3	0.8112
Erra(NR)/HepG2-Erra-ChIP-Seq(GSE31477)/Homer	CAAAGGTCAG	0.01	-6.847	0.0129	261	0.2702	11016.5	0.2275
CES-1(Homeobox)/cElegans-L1-CES1-ChIP-Seq(modEncode)/Homer	AAATTSAATTTN	0.01	-6.76	0.0136	51	0.0528	1618.8	0.0334
Atf7(bZIP)/3T3L1-Atf7-ChIP-Seq(GSE56872)/Homer	NGRTGACGTCAY	0.01	-6.607	0.0154	48	0.0497	1510.7	0.0312
SeqBias: GA-repeat	GAGAGAGAGA	0.01	-6.495	0.0168	682	0.706	31999.5	0.6608
Foxo1(Forkhead)/RAW-Foxo1-ChIP-Seq(Fan_et_al.)/Homer	CTGTTTAC	0.01	-6.491	0.0168	190	0.1967	7763.6	0.1603
STAT5(Stat)/mCD4+-Stat5-ChIP-Seq(GSE12346)/Homer	RTTTCTNAGAAA	0.01	-6.297	0.0193	41	0.0424	1256.8	0.026
NF1(CTF)/LNCAP-NF1-ChIP-Seq(Unpublished)/Homer	CYTGGCABNSTGCCAR	0.01	-6.278	0.0193	66	0.0683	2275.1	0.047
STAT1(Stat)/HelaS3-STAT1-ChIP-Seq(GSE12782)/Homer	NATTTCCNGGAAAT	0.01	-6.216	0.0199	36	0.0373	1067.1	0.022
HOXD13(Homeobox)/Chicken-Hoxd13-ChIP-Seq(GSE38910)/Homer	NCYAATAAAA	0.01	-6.189	0.0199	88	0.0911	3223	0.0666
Sox10(HMG)/SciaticNerve-Sox3-ChIP-Seq(GSE35132)/Homer	CCWTTGTYYB	0.01	-6.06	0.0221	155	0.1605	6228.6	0.1286
SeqBias: TA-repeat	TATATATATA	0.01	-5.95	0.0241	196	0.2029	8137.7	0.168
EGL-5(Homeobox)/cElegans-L3-EGL5-ChIP-Seq(modEncode)/Homer	ATTTAATGGG	0.01	-5.933	0.0241	130	0.1346	5114.4	0.1056
LIN-39(Homeobox)/cElegans.L3-LIN39-ChIP-Seq(modEncode)/Homer	ATGATTRATG	0.01	-5.852	0.0253	95	0.0983	3568.3	0.0737
Rfx5(HTH)/GM12878-Rfx5-ChIP-Seq(GSE31477)/Homer	SCCTAGCAACAG	0.01	-5.851	0.0253	38	0.0393	1170.9	0.0242
Jun-AP1(bZIP)/K562-cJun-ChIP-Seq(GSE31477)/Homer	GATGASTCATCN	0.01	-5.723	0.0276	28	0.029	793.3	0.0164
HOXA9(Homeobox)/HSC-Hoxa9-ChIP-Seq(GSE33509)/Homer	GGCCATAAATCA	0.01	-5.601	0.0305	61	0.0631	2132.8	0.044
STAT4(Stat)/CD4-Stat4-ChIP-Seq(GSE22104)/Homer	NYTTCCWGGAAR	0.01	-5.508	0.0328	103	0.1066	3967.2	0.0819
ERG(ETS)/VCaP-ERG-ChIP-Seq(GSE14097)/Homer	ACAGGAAGTG	0.01	-5.208	0.0433	187	0.1936	7859	0.1623
Atf1(bZIP)/K562-ATF1-ChIP-Seq(GSE31477)/Homer	GATGACGTCA	0.01	-5.004	0.0521	60	0.0621	2152.9	0.0445
Sox6(HMG)/Myotubes-Sox6-ChIP-Seq(GSE32627)/Homer	CCATTGTTNY	0.01	-4.766	0.0648	142	0.147	5853.9	0.1209
Sox4(HMG)/proB-Sox4-ChIP-Seq(GSE50066)/Homer	YCTTTGTTCC	0.01	-4.73	0.0659	83	0.0859	3187.7	0.0658
Nanog(Homeobox)/mES-Nanog-ChIP-Seq(GSE11724)/Homer	RGCCATTAAC	0.01	-4.718	0.0659	394	0.4079	17935.4	0.3704
Sox15(HMG)/CPA-Sox15-ChIP-Seq(GSE62909)/Homer	RAACAATGGN	0.01	-4.677	0.0669	96	0.0994	3774.8	0.0779
TEAD2(TEA)/Py2T-Tead2-ChIP-Seq(GSE55709)/Homer	CCWGGAATGY	0.01	-4.61	0.0702	59	0.0611	2153.3	0.0445
CHR(?)/Hela-CellCycle-Expression/Homer	SRGTTTCAAA	0.1	-4.485	0.0781	61	0.0631	2254.8	0.0466
CRE(bZIP)/Promoter/Homer	CSGTGACGTCAC	0.1	-4.473	0.0781	25	0.0259	757.5	0.0156
GAGA-repeat/Arabidopsis-Promoters/Homer	CTCTCTCTCY	0.1	-4.439	0.079	134	0.1387	5544.4	0.1145
Tlx?(NR)/NPC-H3K4me1-ChIP-Seq(GSE16256)/Homer	CTGGCAGSCTGCCA	0.1	-4.342	0.0856	64	0.0663	2402.3	0.0496
RLR1?/SacCer-Promoters/Homer	WTTTTCYYTTTT	0.1	-4.222	0.0949	53	0.0549	1939.5	0.0401
Trl(Zf)/S2-GAGAfactor-ChIP-Seq(GSE40646)/Homer	RGAGAGAG	0.1	-4.092	0.1062	319	0.3302	14439.9	0.2982
ZNF416(Zf)/HEK293-ZNF416.GFP-ChIP-Seq(GSE58341)/Homer	WDNCTGGGCA	0.1	-4.012	0.1132	189	0.1957	8207.7	0.1695
Bapx1(Homeobox)/VertebralCol-Bapx1-ChIP-Seq(GSE36672)/Homer	TTRAGTGSYK	0.1	-4.01	0.1132	199	0.206	8682.1	0.1793
NFAT(RHD)/Jurkat-NFATC1-ChIP-Seq(Jolma_et_al.)/Homer	ATTTTCCATT	0.1	-3.908	0.1218	88	0.0911	3533.7	0.073
GAGA-repeat/SacCer-Promoters/Homer	CTYTCTYTCTCTCTC	0.1	-3.868	0.1247	396	0.4099	18283.4	0.3776
ZNF711(Zf)/SHSY5Y-ZNF711-ChIP-Seq(GSE20673)/Homer	AGGCCTAG	0.1	-3.801	0.1314	269	0.2785	12094.3	0.2497
Sox3(HMG)/NPC-Sox3-ChIP-Seq(GSE33059)/Homer	CCWTTGTY	0.1	-3.755	0.1355	152	0.1573	6520.2	0.1346
c-Jun-CRE(bZIP)/K562-cJun-ChIP-Seq(GSE31477)/Homer	ATGACGTCATCY	0.1	-3.722	0.138	28	0.029	935	0.0193
ZNF467(Zf)/HEK293-ZNF467.GFP-ChIP-Seq(GSE58341)/Homer	TGGGGAAGGGCM	0.1	-3.697	0.1394	128	0.1325	5410.4	0.1117
CRX(Homeobox)/Retina-Crx-ChIP-Seq(GSE20012)/Homer	GCTAATCC	0.1	-3.655	0.1433	191	0.1977	8388.9	0.1732
FoxL2(Forkhead)/Ovary-FoxL2-ChIP-Seq(GSE60858)/Homer	WWTRTAAACAVG	0.1	-3.645	0.1433	59	0.0611	2273.3	0.0469
Znf263(Zf)/K562-Znf263-ChIP-Seq(GSE31477)/Homer	CVGTSCTCCC	0.1	-3.549	0.155	244	0.2526	10957.2	0.2263
Pdx1(Homeobox)/Islet-Pdx1-ChIP-Seq(SRA008281)/Homer	YCATYAATCA	0.1	-3.536	0.155	76	0.0787	3050.6	0.063
Smad3(MAD)/NPC-Smad3-ChIP-Seq(GSE36673)/Homer	TWGTCTGV	0.1	-3.456	0.1655	294	0.3043	13409.4	0.2769
TATA-box/SacCer-Promoters/Homer	BBHWTATATA	0.1	-3.45	0.1655	26	0.0269	875.6	0.0181
STAT6(Stat)/Macrophage-Stat6-ChIP-Seq(GSE38377)/Homer	TTCCKNAGAA	0.1	-3.434	0.1655	56	0.058	2169.3	0.0448
EWS:ERG-fusion(ETS)/CADO_ES1-EWS:ERG-ChIP-Seq(SRA014231)/Homer	ATTTCCTGTN	0.1	-3.411	0.1663	75	0.0776	3025.5	0.0625
Oct2(POU,Homeobox)/Bcell-Oct2-ChIP-Seq(GSE21512)/Homer	ATATGCAAAT	0.1	-3.391	0.1676	23	0.0238	757.6	0.0156
SPDEF(ETS)/VCaP-SPDEF-ChIP-Seq(SRA014231)/Homer	ASWTCCTGBT	0.1	-3.38	0.1676	108	0.1118	4546	0.0939
RFX(HTH)/K562-RFX3-ChIP-Seq(SRA012198)/Homer	CGGTTGCCATGGCAAC	0.1	-3.363	0.1679	11	0.0114	292	0.006
ERE(NR),IR3/MCF7-ERa-ChIP-Seq(Unpublished)/Homer	VAGGTCACNSTGACC	0.1	-3.207	0.1939	32	0.0331	1150.5	0.0238
Unknown(Homeobox)/Limb-p300-ChIP-Seq/Homer	SSCMATWAAA	0.1	-3.19	0.1949	55	0.0569	2159.6	0.0446
Tgif2(Homeobox)/mES-Tgif2-ChIP-Seq(GSE55404)/Homer	TGTCANYT	0.1	-3.185	0.1949	312	0.323	14374.1	0.2968
RBFox2(?)/Heart-RBFox2-CLIP-Seq(GSE57926)/Homer	TGCATGCA	0.1	-3.175	0.1949	186	0.1925	8274.4	0.1709
ABF1/SacCer-Promoters/Homer	CGTRNAAARTGA	0.1	-3.157	0.1949	19	0.0197	613.9	0.0127
FOXA1(Forkhead)/MCF7-FOXA1-ChIP-Seq(GSE26831)/Homer	WAAGTAAACA	0.1	-3.121	0.1991	70	0.0725	2846	0.0588
Sox2(HMG)/mES-Sox2-ChIP-Seq(GSE11431)/Homer	BCCATTGTTC	0.1	-3.049	0.2113	77	0.0797	3178.7	0.0656
PR(NR)/T47D-PR-ChIP-Seq(GSE31130)/Homer	VAGRACAKNCTGTBC	0.1	-3.025	0.214	198	0.205	8891.7	0.1836
Pax8(Paired,Homeobox)/Thyroid-Pax8-ChIP-Seq(GSE26938)/Homer	GTCATGCHTGRCTGS	0.1	-3.013	0.2144	45	0.0466	1739.4	0.0359
Pax7(Paired,Homeobox)/Myoblast-Pax7-ChIP-Seq(GSE25064)/Homer	TAATCAATTA	0.1	-3.012	0.2144	9	0.0093	235.8	0.0049
HOXB13(Homeobox)/ProstateTumor-HOXB13-ChIP-Seq(GSE56288)/Homer	TTTTATKRGG	0.1	-3.01	0.2144	79	0.0818	3277.3	0.0677
Rfx2(HTH)/LoVo-RFX2-ChIP-Seq(GSE49402)/Homer	GTTGCCATGGCAACM	0.1	-2.993	0.2144	12	0.0124	348.8	0.0072
Hoxc9(Homeobox)/Ainv15-Hoxc9-ChIP-Seq(GSE21812)/Homer	GGCCATAAATCA	0.1	-2.986	0.2144	40	0.0414	1522.3	0.0314
FOXM1(Forkhead)/MCF7-FOXM1-ChIP-Seq(GSE72977)/Homer	TRTTTACTTW	0.1	-2.973	0.2144	76	0.0787	3146.2	0.065
Reverb(NR),DR2/RAW-Reverba.biotin-ChIP-Seq(GSE45914)/Homer	GTRGGTCASTGGGTCA	0.1	-2.956	0.2144	21	0.0217	711.1	0.0147
EHF(ETS)/LoVo-EHF-ChIP-Seq(GSE49402)/Homer	AVCAGGAAGT	0.1	-2.932	0.2153	136	0.1408	5957.3	0.123
Unknown6/Drosophila-Promoters/Homer	AATTTTAAAA	0.1	-2.867	0.2274	69	0.0714	2844.1	0.0587
Foxa2(Forkhead)/Liver-Foxa2-ChIP-Seq(GSE25694)/Homer	CYTGTTTACWYW	0.1	-2.859	0.2274	62	0.0642	2526.6	0.0522
AMYB(HTH)/Testes-AMYB-ChIP-Seq(GSE44588)/Homer	TGGCAGTTGG	0.1	-2.82	0.2337	140	0.1449	6175.6	0.1275
SeqBias: polyC-repeat	CCCCCCCCCC	0.1	-2.813	0.2337	958	0.9917	47723.3	0.9855
Dorsal(RHD)/Embryo-dl-ChIP-Seq(GSE65441)/Homer	GGGAAAAMCCCG	0.1	-2.749	0.2459	24	0.0248	856.4	0.0177
Fox:Ebox(Forkhead,bHLH)/Panc1-Foxa2-ChIP-Seq(GSE47459)/Homer	NNNVCTGWGYAAACASN	0.1	-2.738	0.2461	83	0.0859	3514.7	0.0726
ZNF528(Zf)/HEK293-ZNF528.GFP-ChIP-Seq(GSE58341)/Homer	AGAAATGACTTCCCT	0.1	-2.708	0.2511	2	0.0021	21.1	0.0004
RUNX2(Runt)/PCa-RUNX2-ChIP-Seq(GSE33889)/Homer	NWAACCACADNN	0.1	-2.684	0.2547	75	0.0776	3154.6	0.0651
Tbx20(T-box)/Heart-Tbx20-ChIP-Seq(GSE29636)/Homer	GGTGYTGACAGS	0.1	-2.63	0.2664	24	0.0248	868	0.0179
RUNX-AML(Runt)/CD4+-PolII-ChIP-Seq(Barski_et_al.)/Homer	GCTGTGGTTW	0.1	-2.604	0.2707	68	0.0704	2846.6	0.0588
Sox9(HMG)/Limb-SOX9-ChIP-Seq(GSE73225)/Homer	AGGVNCCTTTGT	0.1	-2.587	0.2728	83	0.0859	3545.1	0.0732
Bcl6(Zf)/Liver-Bcl6-ChIP-Seq(GSE31578)/Homer	NNNCTTTCCAGGAAA	0.1	-2.583	0.2728	139	0.1439	6190.5	0.1278
Smad2(MAD)/ES-SMAD2-ChIP-Seq(GSE29422)/Homer	CTGTCTGG	0.1	-2.573	0.2728	163	0.1687	7341.8	0.1516
Eomes(T-box)/H9-Eomes-ChIP-Seq(GSE26097)/Homer	ATTAACACCT	0.1	-2.544	0.277	190	0.1967	8650.9	0.1786
Nr5a2(NR)/mES-Nr5a2-ChIP-Seq(GSE19019)/Homer	BTCAAGGTCA	0.1	-2.528	0.2789	58	0.06	2400.2	0.0496
bZIP:IRF(bZIP,IRF)/Th17-BatF-ChIP-Seq(GSE39756)/Homer	NAGTTTCABTHTGACTNW	0.1	-2.509	0.2817	32	0.0331	1230.8	0.0254
ZFX(Zf)/mES-Zfx-ChIP-Seq(GSE11431)/Homer	AGGCCTRG	0.1	-2.497	0.2827	198	0.205	9052.2	0.1869
Nkx3.1(Homeobox)/LNCaP-Nkx3.1-ChIP-Seq(GSE28264)/Homer	AAGCACTTAA	0.1	-2.444	0.2956	199	0.206	9118.8	0.1883
Tgif1(Homeobox)/mES-Tgif1-ChIP-Seq(GSE55404)/Homer	YTGWCADY	0.1	-2.41	0.303	272	0.2816	12688.1	0.262
ZNF264(Zf)/HEK293-ZNF264.GFP-ChIP-Seq(GSE58341)/Homer	RGGGCACTAACY	0.1	-2.405	0.303	69	0.0714	2931.1	0.0605
Mef2b(MADS)/HEK293-Mef2b.V5-ChIP-Seq(GSE67450)/Homer	GCTATTTTTGGM	0.1	-2.402	0.303	61	0.0631	2561.1	0.0529
BMAL1(bHLH)/Liver-Bmal1-ChIP-Seq(GSE39860)/Homer	GNCACGTG	0.1	-2.371	0.307	164	0.1698	7450.1	0.1538
PAX3:FKHR-fusion(Paired,Homeobox)/Rh4-PAX3:FKHR-ChIP-Seq(GSE19063)/Homer	ACCRTGACTAATTNN	1	-2.284	0.3322	16	0.0166	561.9	0.0116
Rbpj1(?)/Panc1-Rbpj1-ChIP-Seq(GSE47459)/Homer	HTTTCCCASG	1	-2.273	0.3331	160	0.1656	7288.6	0.1505
Pit1+1bp(Homeobox)/GCrat-Pit1-ChIP-Seq(GSE58009)/Homer	ATGCATAATTCA	1	-2.265	0.3331	23	0.0238	864.4	0.0179
PAX5(Paired,Homeobox)/GM12878-PAX5-ChIP-Seq(GSE32465)/Homer	GCAGCCAAGCRTGACH	1	-2.263	0.3331	42	0.0435	1714.8	0.0354
PABPC1(?)/MEL-PABC1-CLIP-Seq(GSE69755)/Homer	HAATAAAGNN	1	-2.205	0.3479	133	0.1377	6010.4	0.1241
FOXA1(Forkhead)/LNCAP-FOXA1-ChIP-Seq(GSE27824)/Homer	WAAGTAAACA	1	-2.204	0.3479	83	0.0859	3630.8	0.075
ELF5(ETS)/T47D-ELF5-ChIP-Seq(GSE30407)/Homer	ACVAGGAAGT	1	-2.185	0.349	73	0.0756	3164.3	0.0653
Arnt:Ahr(bHLH)/MCF7-Arnt-ChIP-Seq(Lo_et_al.)/Homer	TBGCACGCAA	1	-2.119	0.3701	58	0.06	2477.1	0.0512
SeqBias: G/A bias	RRRRRRRRRR	1	-2.097	0.3753	966	1	48321.1	0.9978
MafF(bZIP)/HepG2-MafF-ChIP-Seq(GSE31477)/Homer	HWWGTCAGCAWWTTT	1	-2.076	0.3802	22	0.0228	842.8	0.0174
Unknown1(NR/Ini-like)/Drosophila-Promoters/Homer	MYGGTCACACTG	1	-2.059	0.3837	22	0.0228	844.6	0.0174
Tal1	CATCTG	1	-2.034	0.3905	142	0.147	6496.5	0.1342
SUT1?/SacCer-Promoters/Homer	CCCCGCGC	1	-2.027	0.3905	659	0.6822	32189.9	0.6647
Pit1(Homeobox)/GCrat-Pit1-ChIP-Seq(GSE58009)/Homer	ATGMATATDC	1	-2.026	0.3905	62	0.0642	2683.2	0.0554
SeqBias: A/T bias	WWWWWWWWWW	1	-2.022	0.3905	687	0.7112	33615.6	0.6942
PRDM1(Zf)/Hela-PRDM1-ChIP-Seq(GSE31477)/Homer	ACTTTCACTTTC	1	-2.008	0.3905	48	0.0497	2035	0.042
OCT4-SOX2-TCF-NANOG(POU,Homeobox,HMG)/mES-Oct4-ChIP-Seq(GSE11431)/Homer	ATTTGCATAACAATG	1	-1.959	0.4053	13	0.0135	463	0.0096
Meis1(Homeobox)/MastCells-Meis1-ChIP-Seq(GSE48085)/Homer	VGCTGWCAVB	1	-1.954	0.4053	158	0.1636	7297.1	0.1507
GSC(Homeobox)/FrogEmbryos-GSC-ChIP-Seq(DRA000576)/Homer	RGGATTAR	1	-1.907	0.4208	80	0.0828	3561.5	0.0735
PAX6(Paired,Homeobox)/Forebrain-Pax6-ChIP-Seq(GSE66961)/Homer	NGTGTTCAVTSAAGCGKAAA	1	-1.853	0.4406	9	0.0093	303.6	0.0063
caudal(Homeobox)/Drosophila-Embryos-ChIP-Chip(modEncode)/Homer	GGYCATAAAW	1	-1.83	0.4477	53	0.0549	2303.6	0.0476
PIF4(bHLH)/Seedling-PIF4-ChIP-Seq(GSE35315)/Homer	NNBCACGTGN	1	-1.798	0.459	110	0.1139	5028.6	0.1038
Mef2d(MADS)/Retina-Mef2d-ChIP-Seq(GSE61391)/Homer	GCTATTTTTAGC	1	-1.784	0.4621	14	0.0145	523.1	0.0108
Nkx2.5(Homeobox)/HL1-Nkx2.5.biotin-ChIP-Seq(GSE21529)/Homer	RRSCACTYAA	1	-1.78	0.4621	208	0.2153	9802.8	0.2024
AP-2gamma(AP2)/MCF7-TFAP2C-ChIP-Seq(GSE21234)/Homer	SCCTSAGGSCAW	1	-1.77	0.4623	162	0.1677	7558.6	0.1561
ZBTB33(Zf)/GM12878-ZBTB33-ChIP-Seq(GSE32465)/Homer	GGVTCTCGCGAGAAC	1	-1.763	0.4623	4	0.0041	108.9	0.0022
PU.1(ETS)/ThioMac-PU.1-ChIP-Seq(GSE21512)/Homer	AGAGGAAGTG	1	-1.756	0.4624	49	0.0507	2131.7	0.044
IBL1(bHLH)/Seedling-IBL1-ChIP-Seq(GSE51120)/Homer	CACGTGCC	1	-1.755	0.4624	172	0.1781	8051.6	0.1663
SPCH(bHLH)/Seedling-SPCH-ChIP-Seq(GSE57497)/Homer	WNBCACGTGA	1	-1.751	0.4624	87	0.0901	3937.4	0.0813
Etv2(ETS)/ES-ER71-ChIP-Seq(GSE59402)/Homer(0.967)	NNAYTTCCTGHN	1	-1.723	0.4679	95	0.0983	4329.4	0.0894
PRDM14(Zf)/H1-PRDM14-ChIP-Seq(GSE22767)/Homer	RGGTCTCTAACY	1	-1.717	0.4679	26	0.0269	1070.9	0.0221
DPL-1(E2F)/cElegans-Adult-ChIP-Seq(modEncode)/Homer	TAGCGCGC	1	-1.7	0.4725	50	0.0518	2190.5	0.0452
X-box(HTH)/NPC-H3K4me1-ChIP-Seq(GSE16256)/Homer	GGTTGCCATGGCAA	1	-1.691	0.4735	12	0.0124	445.8	0.0092
SeqBias: CA-repeat	CACACACACA	1	-1.681	0.4754	497	0.5145	24195.1	0.4996
FXR(NR),IR1/Liver-FXR-ChIP-Seq(Chong_et_al.)/Homer	AGGTCANTGACCTB	1	-1.675	0.4754	46	0.0476	2007.2	0.0414
Maz(Zf)/HepG2-Maz-ChIP-Seq(GSE31477)/Homer	GGGGGGGG	1	-1.622	0.4976	176	0.1822	8301	0.1714
ZNF143|STAF(Zf)/CUTLL-ZNF143-ChIP-Seq(GSE29600)/Homer	ATTTCCCAGVAKSCY	1	-1.603	0.5039	41	0.0424	1787.9	0.0369
Smad4(MAD)/ESC-SMAD4-ChIP-Seq(GSE29422)/Homer	VBSYGTCTGG	1	-1.593	0.5055	160	0.1656	7529.1	0.1555
Brachyury(T-box)/Mesoendoderm-Brachyury-ChIP-exo(GSE54963)/Homer	ANTTMRCASBNNNGTGYKAAN	1	-1.557	0.5208	21	0.0217	865.5	0.0179
Unknown2/Drosophila-Promoters/Homer	CATCMCTA	1	-1.545	0.5236	136	0.1408	6376.9	0.1317
SeqBias: polyA-repeat	AAAAAAAAAA	1	-1.523	0.5323	943	0.9762	47043.4	0.9714
Bach2(bZIP)/OCILy7-Bach2-ChIP-Seq(GSE44420)/Homer	TGCTGAGTCA	1	-1.51	0.5359	17	0.0176	689.6	0.0142
SCL(bHLH)/HPC7-Scl-ChIP-Seq(GSE13511)/Homer	AVCAGCTG	1	-1.501	0.5372	490	0.5072	23945.1	0.4945
Hnf1(Homeobox)/Liver-Foxa2-Chip-Seq(GSE25694)/Homer	GGTTAAWCATTAA	1	-1.491	0.5391	9	0.0093	333.4	0.0069
BMYB(HTH)/Hela-BMYB-ChIP-Seq(GSE27030)/Homer	NHAACBGYYV	1	-1.489	0.5391	126	0.1304	5910.1	0.122
Mef2c(MADS)/GM12878-Mef2c-ChIP-Seq(GSE32465)/Homer	DCYAAAAATAGM	1	-1.488	0.5391	28	0.029	1200.6	0.0248
Nr5a2(NR)/Pancreas-LRH1-ChIP-Seq(GSE34295)/Homer	BTCAAGGTCA	1	-1.464	0.544	69	0.0714	3155.2	0.0652
ETS:E-box(ETS,bHLH)/HPC7-Scl-ChIP-Seq(GSE22178)/Homer	AGGAARCAGCTG	1	-1.445	0.5508	11	0.0114	426.7	0.0088
STAT6(Stat)/CD4-Stat6-ChIP-Seq(GSE22104)/Homer	ABTTCYYRRGAA	1	-1.438	0.5513	46	0.0476	2060.2	0.0425
Oct4:Sox17(POU,Homeobox,HMG)/F9-Sox17-ChIP-Seq(GSE44553)/Homer	CCATTGTATGCAAAT	1	-1.438	0.5513	9	0.0093	338.2	0.007
SEP3(MADS)/Arabidoposis-Flower-Sep3-ChIP-Seq/Homer	CCAAAAAGGG	1	-1.429	0.5513	100	0.1035	4666.7	0.0964
Otx2(Homeobox)/EpiLC-Otx2-ChIP-Seq(GSE56098)/Homer	NYTAATCCYB	1	-1.419	0.5524	56	0.058	2543.6	0.0525
MafA(bZIP)/Islet-MafA-ChIP-Seq(GSE30298)/Homer	TGCTGACTCA	1	-1.409	0.5544	76	0.0787	3509.6	0.0725
RUNX1(Runt)/Jurkat-RUNX1-ChIP-Seq(GSE29180)/Homer	AAACCACARM	1	-1.397	0.5582	91	0.0942	4240.9	0.0876
Unknown3/Drosophila-Promoters/Homer	ACVAKCTGGCAGCGC	1	-1.373	0.5684	10	0.0104	389.3	0.008
AP-2alpha(AP2)/Hela-AP2alpha-ChIP-Seq(GSE31477)/Homer	ATGCCCTGAGGC	1	-1.371	0.5684	124	0.1284	5859	0.121
ZNF189(Zf)/HEK293-ZNF189.GFP-ChIP-Seq(GSE58341)/Homer	TGGAACAGMA	1	-1.369	0.5684	83	0.0859	3861.4	0.0797
PIF5ox(bHLH)/Arabidopsis-PIF5ox-ChIP-Seq(GSE35062)/Homer	BCACGTGVDN	1	-1.336	0.5796	91	0.0942	4261.5	0.088
Mouse_Recombination_Hotspot(Zf)/Testis-DMC1-ChIP-Seq(GSE24438)/Homer	ACTYKNATTCGTGNTACTTC	1	-1.313	0.5895	5	0.0052	174.5	0.0036
Nkx2.2(Homeobox)/NPC-Nkx2.2-ChIP-Seq(GSE61673)/Homer	BTBRAGTGSN	1	-1.305	0.5911	188	0.1946	9033.2	0.1865
Hoxb4(Homeobox)/ES-Hoxb4-ChIP-Seq(GSE34014)/Homer	TGATTRATGGCY	1	-1.291	0.5931	14	0.0145	581.6	0.012
Tcfcp2l1(CP2)/mES-Tcfcp2l1-ChIP-Seq(GSE11431)/Homer	NRAACCRGTTYRAACCRGYT	1	-1.291	0.5931	14	0.0145	582	0.012
Pax7(Paired,Homeobox),longest/Myoblast-Pax7-ChIP-Seq(GSE25064)/Homer	NTAATTDGCYAATTANNWWD	1	-1.28	0.5959	2	0.0021	52.8	0.0011
Egr1(Zf)/K562-Egr1-ChIP-Seq(GSE32465)/Homer	TGCGTGGGYG	1	-1.259	0.6055	75	0.0776	3509.4	0.0725
ZNF165(Zf)/WHIM12-ZNF165-ChIP-Seq(GSE65937)/Homer	AAGGKGRCGCAGGCA	1	-1.244	0.6113	21	0.0217	915.4	0.0189
Unknown4/Arabidopsis-Promoters/Homer	CKTCKTCTTY	1	-1.231	0.6155	90	0.0932	4250.3	0.0878
PPARE(NR),DR1/3T3L1-Pparg-ChIP-Seq(GSE13511)/Homer	TGACCTTTGCCCCA	1	-1.231	0.6155	104	0.1077	4935.6	0.1019
Pitx1(Homeobox)/Chicken-Pitx1-ChIP-Seq(GSE38910)/Homer	TAATCCCN	1	-1.229	0.6155	356	0.3685	17415.2	0.3596
ZBTB12(Zf)/HEK293-ZBTB12.GFP-ChIP-Seq(GSE58341)/Homer	NGNTCTAGAACCNGV	1	-1.228	0.6155	36	0.0373	1632.9	0.0337
PHA-4(Forkhead)/cElegans-Embryos-PHA4-ChIP-Seq(modEncode)/Homer	KTGTTTGC	1	-1.209	0.6159	235	0.2433	11409.2	0.2356
Cdx2(Homeobox)/mES-Cdx2-ChIP-Seq(GSE14586)/Homer	GYMATAAAAH	1	-1.206	0.6159	42	0.0435	1926.5	0.0398
Zic(Zf)/Cerebellum-ZIC1.2-ChIP-Seq(GSE60731)/Homer	CCTGCTGAGH	1	-1.201	0.6159	95	0.0983	4506.4	0.0931
KANADI1(Myb)/Seedling-KAN1-ChIP-Seq(GSE48081)/Homer	ARGAATAWWN	1	-1.172	0.6292	81	0.0839	3832.1	0.0791
ETS1(ETS)/Jurkat-ETS1-ChIP-Seq(GSE17954)/Homer	ACAGGAAGTG	1	-1.155	0.637	102	0.1056	4868.7	0.1005
NFAT:AP1(RHD,bZIP)/Jurkat-NFATC1-ChIP-Seq(Jolma_et_al.)/Homer	SARTGGAAAAWRTGAGTCAB	1	-1.137	0.645	14	0.0145	603.6	0.0125
IRF:BATF(IRF:bZIP)/pDC-Irf8-ChIP-Seq(GSE66899)/Homer	CTTTCANTATGACTV	1	-1.116	0.6549	8	0.0083	326.2	0.0067
RAR:RXR(NR),DR5/ES-RAR-ChIP-Seq(GSE56893)/Homer	RGGTCADNNAGAGGTCAV	1	-1.086	0.6717	4	0.0041	147.5	0.003
SeqBias: C/A-bias	MMMMMMMMMM	1	-1.068	0.6804	963	0.9969	48201.7	0.9954
E-box/Arabidopsis-Promoters/Homer	GCCACGTG	1	-1.066	0.6804	39	0.0404	1818.7	0.0376
TR4(NR),DR1/Hela-TR4-ChIP-Seq(GSE24685)/Homer	GAGGTCAAAGGTCA	1	-1.053	0.6836	11	0.0114	474.6	0.0098
NFkB-p65-Rel(RHD)/ThioMac-LPS-Expression(GSE23622)/Homer	GGAAATTCCC	1	-1.039	0.6896	6	0.0062	242.2	0.005
GFY-Staf(?,Zf)/Promoter/Homer	RACTACAATTCCCAGAAKGC	1	-1.029	0.6934	5	0.0052	197.6	0.0041
Foxh1(Forkhead)/hESC-FOXH1-ChIP-Seq(GSE29422)/Homer	NNTGTGGATTSS	1	-1.009	0.7034	44	0.0455	2078.6	0.0429
PCF/Arabidopsis-Promoters/Homer	NNWWWTGGGCYTDDN	1	-0.9917	0.7125	20	0.0207	915.2	0.0189
Unknown-ESC-element(?)/mES-Nanog-ChIP-Seq(GSE11724)/Homer	CACAGCAGGGGG	1	-0.9908	0.7125	76	0.0787	3656.4	0.0755
Rfx1(HTH)/NPC-H3K4me1-ChIP-Seq(GSE16256)/Homer	KGTTGCCATGGCAA	1	-0.9789	0.7146	18	0.0186	821.7	0.017
RUNX(Runt)/HPC7-Runx1-ChIP-Seq(GSE22178)/Homer	SAAACCACAG	1	-0.9458	0.7351	60	0.0621	2885.8	0.0596
GABPA(ETS)/Jurkat-GABPa-ChIP-Seq(GSE17954)/Homer	RACCGGAAGT	1	-0.9416	0.7351	85	0.088	4121.1	0.0851
bHLHE40(bHLH)/HepG2-BHLHE40-ChIP-Seq(GSE31477)/Homer	KCACGTGMCN	1	-0.9319	0.7381	26	0.0269	1220.7	0.0252
PU.1-IRF(ETS:IRF)/Bcell-PU.1-ChIP-Seq(GSE21512)/Homer	MGGAAGTGAAAC	1	-0.9275	0.7381	117	0.1211	5713.6	0.118
E-box(bHLH)/Promoter/Homer	SSGGTCACGTGA	1	-0.9181	0.7413	6	0.0062	255.6	0.0053
ZNF415(Zf)/HEK293-ZNF415.GFP-ChIP-Seq(GSE58341)/Homer	GRTGMTRGAGCC	1	-0.9093	0.7442	58	0.06	2800.7	0.0578
FOXA1:AR(Forkhead,NR)/LNCAP-AR-ChIP-Seq(GSE27824)/Homer	AGTAAACAAAAAAGAACAND	1	-0.9049	0.7442	4	0.0041	162.1	0.0033
ZNF692(Zf)/HEK293-ZNF692.GFP-ChIP-Seq(GSE58341)/Homer	GTGGGCCCCA	1	-0.8887	0.7526	21	0.0217	986.9	0.0204
MYB(HTH)/ERMYB-Myb-ChIPSeq(GSE22095)/Homer	GGCVGTTR	1	-0.8884	0.7526	144	0.1491	7076.5	0.1461
NPAS2(bHLH)/Liver-NPAS2-ChIP-Seq(GSE39860)/Homer	KCCACGTGAC	1	-0.8868	0.7526	97	0.1004	4741.7	0.0979
c-Myc(bHLH)/mES-cMyc-ChIP-Seq(GSE11431)/Homer	VVCCACGTGG	1	-0.8803	0.7526	46	0.0476	2218	0.0458
Six1(Homeobox)/Myoblast-Six1-ChIP-Chip(GSE20150)/Homer	GKVTCADRTTWC	1	-0.863	0.7578	17	0.0176	796.2	0.0164
Nkx2.1(Homeobox)/LungAC-Nkx2.1-ChIP-Seq(GSE43252)/Homer	RSCACTYRAG	1	-0.8299	0.7797	253	0.2619	12552.5	0.2592
E2F(E2F)/Hela-CellCycle-Expression/Homer	TTSGCGCGAAAA	1	-0.823	0.7815	5	0.0052	218.4	0.0045
ZNF669(Zf)/HEK293-ZNF669.GFP-ChIP-Seq(GSE58341)/Homer	GARTGGTCATCGCCC	1	-0.8226	0.7815	7	0.0072	315.4	0.0065
THRa(NR)/C17.2-THRa-ChIP-Seq(GSE38347)/Homer	GGTCANYTGAGGWCA	1	-0.8193	0.7815	45	0.0466	2190.4	0.0452
SOC1(MADS)/Seedling-SOC1-ChIP-Seq(GSE45846)/Homer	TWCCAWWTWTGG	1	-0.8168	0.7815	26	0.0269	1251	0.0258
n-Myc(bHLH)/mES-nMyc-ChIP-Seq(GSE11431)/Homer	VRCCACGTGG	1	-0.8037	0.7824	64	0.0663	3140.4	0.0649
CTCF(Zf)/CD4+-CTCF-ChIP-Seq(Barski_et_al.)/Homer	AYAGTGCCMYCTRGTGGCCA	1	-0.7914	0.7885	12	0.0124	565.5	0.0117
ZNF322(Zf)/HEK293-ZNF322.GFP-ChIP-Seq(GSE58341)/Homer	GAGCCTGGTACTGWGCCTGR	1	-0.7848	0.7903	37	0.0383	1805.6	0.0373
EBF1(EBF)/Near-E2A-ChIP-Seq(GSE21512)/Homer	GTCCCCWGGGGA	1	-0.7762	0.7935	150	0.1553	7444.4	0.1537
NF-E2(bZIP)/K562-NFE2-ChIP-Seq(GSE31477)/Homer	GATGACTCAGCA	1	-0.7731	0.7935	4	0.0041	176	0.0036
PGR(NR)/EndoStromal-PGR-ChIP-Seq(GSE69539)/Homer	AAGAACATWHTGTTC	1	-0.7498	0.8075	15	0.0155	722.2	0.0149
Unknown4/Drosophila-Promoters/Homer	AAAAATACCRMA	1	-0.7429	0.8096	6	0.0062	277.8	0.0057
ZNF382(Zf)/HEK293-ZNF382.GFP-ChIP-Seq(GSE58341)/Homer	GNCTGTASTRNTGBCTCHTT	1	-0.7333	0.8138	2	0.0021	81.1	0.0017
GFX(?)/Promoter/Homer	ATTCTCGCGAGA	1	-0.729	0.8138	1	0.001	33.2	0.0007
Brn2(POU,Homeobox)/NPC-Brn2-ChIP-Seq(GSE35496)/Homer	ATGAATATTC	1	-0.7241	0.8143	5	0.0052	230.1	0.0048
PAX5(Paired,Homeobox),condensed/GM12878-PAX5-ChIP-Seq(GSE32465)/Homer	GTCACGCTCSCTGM	1	-0.7233	0.8143	9	0.0093	429.7	0.0089
FOXP1(Forkhead)/H9-FOXP1-ChIP-Seq(GSE31006)/Homer	NYYTGTTTACHN	1	-0.7035	0.824	25	0.0259	1233.8	0.0255
ELF1(ETS)/Jurkat-ELF1-ChIP-Seq(SRA014231)/Homer	AVCCGGAAGT	1	-0.7017	0.824	46	0.0476	2285.2	0.0472
NeuroD1(bHLH)/Islet-NeuroD1-ChIP-Seq(GSE30298)/Homer	GCCATCTGTT	1	-0.6936	0.8251	88	0.0911	4393.2	0.0907
Ets1-distal(ETS)/CD4+-PolII-ChIP-Seq(Barski_et_al.)/Homer	MACAGGAAGT	1	-0.6933	0.8251	24	0.0248	1186	0.0245
DMRT6(DM)/Testis-DMRT6-ChIP-Seq(GSE60440)/Homer	YDGHTACAWTGTADC	1	-0.6846	0.8256	9	0.0093	436.1	0.009
VDR(NR),DR3/GM10855-VDR+vitD-ChIP-Seq(GSE22484)/Homer	ARAGGTCANWGAGTTCANNN	1	-0.6719	0.8326	18	0.0186	892	0.0184
Tbet(T-box)/CD8-Tbet-ChIP-Seq(GSE33802)/Homer	AGGTGTGAAM	1	-0.6717	0.8326	80	0.0828	4004.6	0.0827
HIF2a(bHLH)/785_O-HIF2a-ChIP-Seq(GSE34871)/Homer	GCACGTACCC	1	-0.6704	0.8326	28	0.029	1394.6	0.0288
ZNF41(Zf)/HEK293-ZNF41.GFP-ChIP-Seq(GSE58341)/Homer	CCTCATGGTGYCYTWYTCCCTTGTG	1	-0.658	0.8338	2	0.0021	87.7	0.0018
IRF1(IRF)/PBMC-IRF1-ChIP-Seq(GSE43036)/Homer	GAAAGTGAAAGT	1	-0.6478	0.8388	9	0.0093	443.9	0.0092
ETV1(ETS)/GIST48-ETV1-ChIP-Seq(GSE22441)/Homer	AACCGGAAGT	1	-0.6349	0.8462	130	0.1346	6538.9	0.135
Olig2(bHLH)/Neuron-Olig2-ChIP-Seq(GSE30882)/Homer	RCCATMTGTT	1	-0.6169	0.858	180	0.1863	9064.6	0.1872
Initiator/Drosophila-Promoters/Homer	NTCAGTYG	1	-0.6148	0.858	173	0.1791	8714.8	0.18
PBX1(Homeobox)/MCF7-PBX1-ChIP-Seq(GSE28007)/Homer	GSCTGTCACTCA	1	-0.6013	0.8645	7	0.0072	350.3	0.0072
Esrrb(NR)/mES-Esrrb-ChIP-Seq(GSE11431)/Homer	KTGACCTTGA	1	-0.5987	0.8645	50	0.0518	2532.7	0.0523
RXR(NR),DR1/3T3L1-RXR-ChIP-Seq(GSE13511)/Homer	TAGGGCAAAGGTCA	1	-0.5733	0.8818	124	0.1284	6281.3	0.1297
Nur77(NR)/K562-NR4A1-ChIP-Seq(GSE31363)/Homer	TGACCTTTNCNT	1	-0.5694	0.8818	11	0.0114	562.4	0.0116
NFkB-p65(RHD)/GM12787-p65-ChIP-Seq(GSE19485)/Homer	WGGGGATTTCCC	1	-0.5623	0.8845	50	0.0518	2550.9	0.0527
ZNF675(Zf)/HEK293-ZNF675.GFP-ChIP-Seq(GSE58341)/Homer	ARGAGGMCAAAATGW	1	-0.5571	0.8855	11	0.0114	565.1	0.0117
AARE(HLH)/mES-cMyc-ChIP-Seq/Homer	GATTGCATCA	1	-0.5532	0.8855	5	0.0052	255	0.0053
REB1/SacCer-Promoters/Homer	KCCGGGTAAYRR	1	-0.549	0.8857	11	0.0114	567.9	0.0117
HRE(HSF)/Striatum-HSF1-ChIP-Seq(GSE38000)/Homer	TTCTAGAABNTTCTA	1	-0.5451	0.8857	15	0.0155	774.4	0.016
IRF4(IRF)/GM12878-IRF4-ChIP-Seq(GSE32465)/Homer	ACTGAAACCA	1	-0.5436	0.8857	29	0.03	1491.2	0.0308
JunD(bZIP)/K562-JunD-ChIP-Seq/Homer	ATGACGTCATCN	1	-0.5414	0.8857	5	0.0052	257.6	0.0053
SpiB(ETS)/OCILY3-SPIB-ChIP-Seq(GSE56857)/Homer	AAAGRGGAAGTG	1	-0.5174	0.8999	18	0.0186	937.1	0.0194
MafK(bZIP)/C2C12-MafK-ChIP-Seq(GSE36030)/Homer	GCTGASTCAGCA	1	-0.5117	0.9016	15	0.0155	784.6	0.0162
DMRT1(DM)/Testis-DMRT1-ChIP-Seq(GSE64892)/Homer	TWGHWACAWTGTWDC	1	-0.502	0.9068	10	0.0104	527.7	0.0109
PU.1:IRF8(ETS:IRF)/pDC-Irf8-ChIP-Seq(GSE66899)/Homer	GGAAGTGAAAST	1	-0.4959	0.9088	14	0.0145	737.2	0.0152
FHY3(FAR1)/Arabidopsis-FHY3-ChIP-Seq(GSE30711)/Homer	HHCACGCGCBTN	1	-0.4939	0.9088	18	0.0186	945.9	0.0195
Srebp2(bHLH)/HepG2-Srebp2-ChIP-Seq(GSE31477)/Homer	CGGTCACSCCAC	1	-0.4879	0.9091	11	0.0114	583.2	0.012
ZNF136(Zf)/HEK293-ZNF136.GFP-ChIP-Seq(GSE58341)/Homer	YTKGATAHAGTATTCTWGGTNGGCA	1	-0.4876	0.9091	4	0.0041	213.8	0.0044
Pho4(bHLH)/Yeast-Pho4-ChIP-Seq(GSE29506)/Homer	AAGCACGTGBGD	1	-0.477	0.9122	17	0.0176	899	0.0186
HRE(HSF)/HepG2-HSF1-ChIP-Seq(GSE31477)/Homer	BSTTCTRGAABVTTCYAGAA	1	-0.475	0.9122	12	0.0124	639.6	0.0132
ZNF317(Zf)/HEK293-ZNF317.GFP-ChIP-Seq(GSE58341)/Homer	GTCWGCTGTYYCTCT	1	-0.4586	0.9221	6	0.0062	326.8	0.0067
HIF-1b(HLH)/T47D-HIF1b-ChIP-Seq(GSE59937)/Homer	RTACGTGC	1	-0.4575	0.9221	85	0.088	4395	0.0908
Zfp809(Zf)/ES-Zfp809-ChIP-Seq(GSE70799)/Homer	GGGGCTYGKCTGGGA	1	-0.4562	0.9221	28	0.029	1477.4	0.0305
IRF2(IRF)/Erythroblas-IRF2-ChIP-Seq(GSE36985)/Homer	GAAASYGAAASY	1	-0.4541	0.9221	6	0.0062	327.8	0.0068
HNF4a(NR),DR1/HepG2-HNF4a-ChIP-Seq(GSE25021)/Homer	CARRGKBCAAAGTYCA	1	-0.4446	0.9221	39	0.0404	2050.9	0.0424
ETS(ETS)/Promoter/Homer	AACCGGAAGT	1	-0.4396	0.9224	26	0.0269	1381.8	0.0285
Unknown5/Drosophila-Promoters/Homer	GCTGATAASV	1	-0.4326	0.9255	38	0.0393	2005.8	0.0414
PQM-1(?)/cElegans-L3-ChIP-Seq(modEncode)/Homer	ACTGATAAGA	1	-0.4292	0.9255	19	0.0197	1021.6	0.0211
GATA3(Zf),DR8/iTreg-Gata3-ChIP-Seq(GSE20898)/Homer	AGATSTNDNNDSAGATAASN	1	-0.417	0.9332	3	0.0031	170.4	0.0035
E2F6(E2F)/Hela-E2F6-ChIP-Seq(GSE31477)/Homer	GGCGGGAARN	1	-0.4096	0.9333	46	0.0476	2431.5	0.0502
Elk4(ETS)/Hela-Elk4-ChIP-Seq(GSE31477)/Homer	NRYTTCCGGY	1	-0.4096	0.9333	46	0.0476	2431.3	0.0502
HOXA2(Homeobox)/mES-Hoxa2-ChIP-Seq(Donaldson_et_al.)/Homer	GYCATCMATCAT	1	-0.3985	0.9404	5	0.0052	285.5	0.0059
Chop(bZIP)/MEF-Chop-ChIP-Seq(GSE35681)/Homer	ATTGCATCAT	1	-0.3861	0.9486	11	0.0114	614.5	0.0127
Pax7(Paired,Homeobox),long/Myoblast-Pax7-ChIP-Seq(GSE25064)/Homer	TAATCHGATTAC	1	-0.3772	0.9537	1	0.001	58.7	0.0012
Max(bHLH)/K562-Max-ChIP-Seq(GSE31477)/Homer	RCCACGTGGYYN	1	-0.3708	0.9563	51	0.0528	2715.1	0.0561
Mef2a(MADS)/HL1-Mef2a.biotin-ChIP-Seq(GSE21529)/Homer	CYAAAAATAG	1	-0.3563	0.9669	23	0.0238	1264.3	0.0261
GATA3(Zf),DR4/iTreg-Gata3-ChIP-Seq(GSE20898)/Homer	AGATGKDGAGATAAG	1	-0.3522	0.9669	3	0.0031	182.3	0.0038
ISRE(IRF)/ThioMac-LPS-Expression(GSE23622)/Homer	AGTTTCASTTTC	1	-0.3522	0.9669	3	0.0031	182.2	0.0038
Gata4(Zf)/Heart-Gata4-ChIP-Seq(GSE35151)/Homer	NBWGATAAGR	1	-0.3444	0.9682	58	0.06	3097.2	0.064
CTCF-SatelliteElement(Zf?)/CD4+-CTCF-ChIP-Seq(Barski_et_al.)/Homer	TGCAGTTCCMVNWRTGGCCA	1	-0.3426	0.9682	1	0.001	62.8	0.0013
ZSCAN22(Zf)/HEK293-ZSCAN22.GFP-ChIP-Seq(GSE58341)/Homer	SMCAGTCWGAKGGAGGAGGC	1	-0.3406	0.9682	7	0.0072	411.5	0.0085
Atf4(bZIP)/MEF-Atf4-ChIP-Seq(GSE35681)/Homer	MTGATGCAAT	1	-0.3343	0.9682	14	0.0145	796	0.0164
ARE(NR)/LNCAP-AR-ChIP-Seq(GSE27824)/Homer	RGRACASNSTGTYCYB	1	-0.3334	0.9682	18	0.0186	1010	0.0209
c-Myc(bHLH)/LNCAP-cMyc-ChIP-Seq(Unpublished)/Homer	VCCACGTG	1	-0.332	0.9682	35	0.0362	1909.5	0.0394
RORgt(NR)/EL4-RORgt.Flag-ChIP-Seq(GSE56019)/Homer	AAYTAGGTCA	1	-0.3309	0.9682	7	0.0072	415	0.0086
PRDM9(Zf)/Testis-DMC1-ChIP-Seq(GSE35498)/Homer	ADGGYAGYAGCATCT	1	-0.3287	0.9682	37	0.0383	2016.2	0.0416
CLOCK(bHLH)/Liver-Clock-ChIP-Seq(GSE39860)/Homer	GHCACGTG	1	-0.3272	0.9682	40	0.0414	2174.6	0.0449
RARg(NR)/ES-RARg-ChIP-Seq(GSE30538)/Homer	AGGTCAAGGTCA	1	-0.302	0.9791	2	0.0021	132.8	0.0027
GRE(NR),IR3/A549-GR-ChIP-Seq(GSE32465)/Homer	NRGVACABNVTGTYCY	1	-0.3006	0.9791	8	0.0083	480.6	0.0099
EBNA1(EBV-virus)/Raji-EBNA1-ChIP-Seq(GSE30709)/Homer	GGYAGCAYDTGCTDCCCNNN	1	-0.2975	0.9791	1	0.001	68.6	0.0014
Pknox1(Homeobox)/ES-Prep1-ChIP-Seq(GSE63282)/Homer	SCTGTCAVTCAV	1	-0.2958	0.9791	17	0.0176	975.8	0.0202
EWS:FLI1-fusion(ETS)/SK_N_MC-EWS:FLI1-ChIP-Seq(SRA014231)/Homer	VACAGGAAAT	1	-0.2844	0.9831	46	0.0476	2521.3	0.0521
GRE(NR),IR3/RAW264.7-GRE-ChIP-Seq(Unpublished)/Homer	VAGRACAKWCTGTYC	1	-0.28	0.984	14	0.0145	820.3	0.0169
ELT-3(Gata)/cElegans-L1-ELT3-ChIP-Seq(modEncode)/Homer	AWTGATAAGA	1	-0.2691	0.9915	20	0.0207	1152.9	0.0238
Bach1(bZIP)/K562-Bach1-ChIP-Seq(GSE31477)/Homer	AWWNTGCTGAGTCAT	1	-0.2683	0.9915	2	0.0021	139.7	0.0029
Fli1(ETS)/CD8-FLI-ChIP-Seq(GSE20898)/Homer	NRYTTCCGGH	1	-0.2642	0.9915	98	0.1014	5245.8	0.1083
Usf2(bHLH)/C2C12-Usf2-ChIP-Seq(GSE36030)/Homer	GTCACGTGGT	1	-0.2573	0.9933	19	0.0197	1105.7	0.0228
TATA-box/Drosophila-Promoters/Homer	CTATAAAAGCSV	1	-0.2508	0.9965	2	0.0021	143.6	0.003
SeqBias: CG-repeat	CGCGCGCGCG	1	-0.246	0.998	122	0.1263	6507.6	0.1344
KLF14(Zf)/HEK293-KLF14.GFP-ChIP-Seq(GSE58341)/Homer	RGKGGGCGKGGC	1	-0.2388	1	193	0.1998	10159	0.2098
Nrf2(bZIP)/Lymphoblast-Nrf2-ChIP-Seq(GSE37589)/Homer	HTGCTGAGTCAT	1	-0.2345	1	2	0.0021	147.4	0.003
HLH-1(bHLH)/cElegans-Embryo-HLH1-ChIP-Seq(modEncode)/Homer	RACAGCTGTTBH	1	-0.2131	1	64	0.0663	3539	0.0731
TOD6?/SacCer-Promoters/Homer	GCGATGAGMT	1	-0.2091	1	10	0.0104	635	0.0131
NF1:FOXA1(CTF,Forkhead)/LNCAP-FOXA1-ChIP-Seq(GSE27824)/Homer	WNTGTTTRYTTTGGCA	1	-0.205	1	2	0.0021	155.8	0.0032
CEBP:AP1(bZIP)/ThioMac-CEBPb-ChIP-Seq(GSE21512)/Homer	DRTGTTGCAA	1	-0.1802	1	44	0.0455	2518.2	0.052
GATA(Zf),IR3/iTreg-Gata3-ChIP-Seq(GSE20898)/Homer	NNNNNBAGATAWYATCTVHN	1	-0.1799	1	5	0.0052	355.9	0.0074
E2F4(E2F)/K562-E2F4-ChIP-Seq(GSE31477)/Homer	GGCGGGAAAH	1	-0.1716	1	32	0.0331	1881.4	0.0389
LHY(Myb)/Seedling-LHY-ChIP-Seq(GSE52175)/Homer	ADAAATATCT	1	-0.1714	1	43	0.0445	2476	0.0511
Pbx3(Homeobox)/GM12878-PBX3-ChIP-Seq(GSE32465)/Homer	SCTGTCAMTCAN	1	-0.1697	1	15	0.0155	944.3	0.0195
Pho2(bHLH)/Yeast-Pho2-ChIP-Seq(GSE29506)/Homer	CCCACGTGCT	1	-0.169	1	30	0.0311	1775.1	0.0367
YY1(Zf)/Promoter/Homer	CAAGATGGCGGC	1	-0.1683	1	3	0.0031	234.7	0.0048
SeqBias: GCW-triplet	GCWGCWGCWGCW	1	-0.1657	1	963	0.9969	48323.2	0.9979
E-box/Drosophila-Promoters/Homer	AACAGCTGTTHN	1	-0.1582	1	16	0.0166	1010.7	0.0209
Egr2(Zf)/Thymocytes-Egr2-ChIP-Seq(GSE34254)/Homer	NGCGTGGGCGGR	1	-0.1541	1	11	0.0114	727.6	0.015
MITF(bHLH)/MastCells-MITF-ChIP-Seq(GSE48085)/Homer	RTCATGTGAC	1	-0.1524	1	62	0.0642	3516.5	0.0726
LXRE(NR),DR4/RAW-LXRb.biotin-ChIP-Seq(GSE21512)/Homer	RGGTTACTANAGGTCA	1	-0.1516	1	2	0.0021	173.8	0.0036
Srebp1a(bHLH)/HepG2-Srebp1a-ChIP-Seq(GSE31477)/Homer	RTCACSCCAY	1	-0.1515	1	14	0.0145	902.7	0.0186
Klf9(Zf)/GBM-Klf9-ChIP-Seq(GSE62211)/Homer	GCCACRCCCACY	1	-0.15	1	31	0.0321	1851.3	0.0382
CEBP(bZIP)/ThioMac-CEBPb-ChIP-Seq(GSE21512)/Homer	ATTGCGCAAC	1	-0.1447	1	35	0.0362	2076.3	0.0429
ETS:RUNX(ETS,Runt)/Jurkat-RUNX1-ChIP-Seq(GSE17954)/Homer	RCAGGATGTGGT	1	-0.1438	1	5	0.0052	374.2	0.0077
GATA3(Zf)/iTreg-Gata3-ChIP-Seq(GSE20898)/Homer	AGATAASR	1	-0.143	1	82	0.0849	4591	0.0948
Cbf1(bHLH)/Yeast-Cbf1-ChIP-Seq(GSE29506)/Homer	TCACGTGAYH	1	-0.1426	1	15	0.0155	968	0.02
NRF(NRF)/Promoter/Homer	STGCGCATGCGC	1	-0.1259	1	7	0.0072	510.2	0.0105
BORIS(Zf)/K562-CTCFL-ChIP-Seq(GSE32465)/Homer	CNNBRGCGCCCCCTGSTGGC	1	-0.1209	1	16	0.0166	1046.9	0.0216
Unknown3/Arabidopsis-Promoters/Homer	AYTAAACCGG	1	-0.1205	1	6	0.0062	452.6	0.0093
GRHL2(CP2)/HBE-GRHL2-ChIP-Seq(GSE46194)/Homer	AAACYKGTTWDACMRGTTTB	1	-0.1204	1	19	0.0197	1218.3	0.0252
RBPJ:Ebox(?,bHLH)/Panc1-Rbpj1-ChIP-Seq(GSE47459)/Homer	GGGRAARRGRMCAGMTG	1	-0.1178	1	30	0.0311	1838.7	0.038
NFY(CCAAT)/Promoter/Homer	RGCCAATSRG	1	-0.1162	1	53	0.0549	3096.4	0.0639
GFY(?)/Promoter/Homer	ACTACAATTCCC	1	-0.1156	1	3	0.0031	260.3	0.0054
RAR:RXR(NR),DR5/ES-RAR-ChIP-Seq(GSE56893)/Homer	AGGTCAAGGTCA	1	-0.0983	1	6	0.0062	470.4	0.0097
Elk1(ETS)/Hela-Elk1-ChIP-Seq(GSE31477)/Homer	HACTTCCGGY	1	-0.09617	1	42	0.0435	2536.5	0.0524
GATA:SCL(Zf,bHLH)/Ter119-SCL-ChIP-Seq(GSE18720)/Homer	CRGCTGBNGNSNNSAGATAA	1	-0.09087	1	5	0.0052	412.9	0.0085
KLF10(Zf)/HEK293-KLF10.GFP-ChIP-Seq(GSE58341)/Homer	GGGGGTGTGTCC	1	-0.08466	1	44	0.0455	2670.9	0.0552
Tbx5(T-box)/HL1-Tbx5.biotin-ChIP-Seq(GSE21529)/Homer	AGGTGTCA	1	-0.07912	1	286	0.2961	15347	0.3169
Atoh1(bHLH)/Cerebellum-Atoh1-ChIP-Seq(GSE22111)/Homer	VNRVCAGCTGGY	1	-0.07448	1	106	0.1097	6034.6	0.1246
ZNF519(Zf)/HEK293-ZNF519.GFP-ChIP-Seq(GSE58341)/Homer	GAGSCCGAGC	1	-0.07029	1	17	0.0176	1174.4	0.0243
Ap4(bHLH)/AML-Tfap4-ChIP-Seq(GSE45738)/Homer	NAHCAGCTGD	1	-0.06852	1	124	0.1284	7008.5	0.1447
Gata1(Zf)/K562-GATA1-ChIP-Seq(GSE18829)/Homer	SAGATAAGRV	1	-0.06724	1	27	0.028	1759.2	0.0363
Gfi1b(Zf)/HPC7-Gfi1b-ChIP-Seq(GSE22178)/Homer	MAATCACTGC	1	-0.06196	1	41	0.0424	2561.7	0.0529
HIF-1a(bHLH)/MCF7-HIF1a-ChIP-Seq(GSE28352)/Homer	TACGTGCV	1	-0.04764	1	13	0.0135	979.7	0.0202
EBF(EBF)/proBcell-EBF-ChIP-Seq(GSE21978)/Homer	DGTCCCYRGGGA	1	-0.04741	1	19	0.0197	1342.2	0.0277
MyoG(bHLH)/C2C12-MyoG-ChIP-Seq(GSE36024)/Homer	AACAGCTG	1	-0.0453	1	107	0.1108	6215	0.1283
Tcf12(bHLH)/GM12878-Tcf12-ChIP-Seq(GSE32465)/Homer	VCAGCTGYTG	1	-0.04431	1	104	0.1077	6059.1	0.1251
Unknown1/Arabidopsis-Promoters/Homer	RGGGTAWWWTHGTAA	1	-0.03863	1	2	0.0021	254.5	0.0053
Tbox:Smad(T-box,MAD)/ESCd5-Smad2_3-ChIP-Seq(GSE29422)/Homer	AGGTGHCAGACA	1	-0.03256	1	9	0.0093	764.8	0.0158
HNF6(Homeobox)/Liver-Hnf6-ChIP-Seq(ERP000394)/Homer	NTATYGATCH	1	-0.03067	1	21	0.0217	1516.3	0.0313
TATA-Box(TBP)/Promoter/Homer	CCTTTTAWAGSC	1	-0.03039	1	76	0.0787	4629.7	0.0956
GEI-11(Myb?)/cElegans-L4-GEI11-ChIP-Seq(modEncode)/Homer	CCGACAYYTYACGGG	1	-0.03013	1	1	0.001	176.6	0.0036
NRF1(NRF)/MCF7-NRF1-ChIP-Seq(Unpublished)/Homer	CTGCGCATGCGC	1	-0.02873	1	3	0.0031	353.5	0.0073
Gata2(Zf)/K562-GATA2-ChIP-Seq(GSE18829)/Homer	BBCTTATCTS	1	-0.0286	1	28	0.029	1940.8	0.0401
GATA(Zf),IR4/iTreg-Gata3-ChIP-Seq(GSE20898)/Homer	NAGATWNBNATCTNN	1	-0.02835	1	1	0.001	179.1	0.0037
ZBTB18(Zf)/HEK293-ZBTB18.GFP-ChIP-Seq(GSE58341)/Homer	AACATCTGGA	1	-0.02272	1	35	0.0362	2381.3	0.0492
NFkB-p50,p52(RHD)/Monocyte-p50-ChIP-Chip(Schreiber_et_al.)/Homer	GGGGGAATCCCC	1	-0.0207	1	7	0.0072	669.7	0.0138
Ik-1	NHTTGGGAATRCC	1	-0.01995	1	966	1	48426.2	1
Tcf21(bHLH)/ArterySmoothMuscle-Tcf21-ChIP-Seq(GSE61369)/Homer	NAACAGCTGG	1	-0.01684	1	90	0.0932	5516.1	0.1139
MyoD(bHLH)/Myotube-MyoD-ChIP-Seq(GSE21614)/Homer	RRCAGCTGYTSY	1	-0.01408	1	72	0.0745	4557.2	0.0941
Myf5(bHLH)/GM-Myf5-ChIP-Seq(GSE24852)/Homer	BAACAGCTGT	1	-0.01395	1	59	0.0611	3830.8	0.0791
GLI3(Zf)/Limb-GLI3-ChIP-Chip(GSE11077)/Homer	CGTGGGTGGTCC	1	-0.01215	1	6	0.0062	640.7	0.0132
Ptf1a(bHLH)/Panc1-Ptf1a-ChIP-Seq(GSE47459)/Homer	ACAGCTGTTN	1	-0.01079	1	268	0.2774	15054.8	0.3109
USF1(bHLH)/GM12878-Usf1-ChIP-Seq(GSE32465)/Homer	SGTCACGTGR	1	-0.009082	1	25	0.0259	1907.4	0.0394
Ascl1(bHLH)/NeuralTubes-Ascl1-ChIP-Seq(GSE55840)/Homer	NNVVCAGCTGBN	1	-0.008474	1	163	0.1687	9606.5	0.1984
Klf4(Zf)/mES-Klf4-ChIP-Seq(GSE11431)/Homer	GCCACACCCA	1	-0.005875	1	25	0.0259	1958.9	0.0405
E2F7(E2F)/Hela-E2F7-ChIP-Seq(GSE32673)/Homer	VDTTTCCCGCCA	1	-0.005363	1	3	0.0031	459.5	0.0095
SFP1/SacCer-Promoters/Homer	DDAAAAATTTTY	1	-0.004803	1	1	0.001	267.7	0.0055
CArG(MADS)/PUER-Srf-ChIP-Seq(Sullivan_et_al.)/Homer	CCATATATGGNM	1	-0.003291	1	10	0.0104	1032.6	0.0213
KLF5(Zf)/LoVo-KLF5-ChIP-Seq(GSE49402)/Homer	DGGGYGKGGC	1	-0.003023	1	116	0.1201	7279.4	0.1503
HEB(bHLH)/mES-Heb-ChIP-Seq(GSE53233)/Homer	VCAGCTGBNN	1	-0.002101	1	197	0.2039	11729.5	0.2422
E2A(bHLH)/proBcell-E2A-ChIP-Seq(GSE21978)/Homer	DNRCAGCTGY	1	-0.00183	1	150	0.1553	9233.1	0.1907
EKLF(Zf)/Erythrocyte-Klf1-ChIP-Seq(GSE20478)/Homer	NWGGGTGTGGCY	1	-0.001738	1	10	0.0104	1085	0.0224
E2F1(E2F)/Hela-E2F1-ChIP-Seq(GSE22478)/Homer	CWGGCGGGAA	1	-0.001184	1	8	0.0083	965.3	0.0199
Zelda(Zf)/Embryo-zld-ChIP-Seq(GSE65441)/Homer	KBCTACCTGW	1	-0.000728	1	21	0.0217	1920.7	0.0397
E2A(bHLH),near_PU.1/Bcell-PU.1-ChIP-Seq(GSE21512)/Homer	NVCACCTGBN	1	-0.000243	1	131	0.1356	8551.2	0.1766
Sp1(Zf)/Promoter/Homer	GGCCCCGCCCCC	1	-5e-06	1	6	0.0062	1166.5	0.0241
OCT:OCT(POU,Homeobox,IR1)/NPC-Brn2-ChIP-Seq(GSE35496)/Homer	ATGAATWATTCATGA	1	0	1	0	0	45.2	0.0009
OCT:OCT(POU,Homeobox)/NPC-Brn1-ChIP-Seq(GSE35496)/Homer	ATGAATATTCATGAG	1	0	1	0	0	8.8	0.0002
REST-NRSF(Zf)/Jurkat-NRSF-ChIP-Seq/Homer	GGMGCTGTCCATGGTGCTGA	1	0	1	0	0	36	0.0007
T1ISRE(IRF)/ThioMac-Ifnb-Expression/Homer	ACTTTCGTTTCT	1	0	1	0	0	34.1	0.0007
ZFP3(Zf)/HEK293-ZFP3.GFP-ChIP-Seq(GSE58341)/Homer	GGGTTTTGAAGGATGARTAGGAGTT	1	0	1	0	0	9.4	0.0002
ZNF16(Zf)/HEK293-ZNF16.GFP-ChIP-Seq(GSE58341)/Homer	MACCTTCYATGGCTCCCTAKTGCCY	1	0	1	0	0	62	0.0013
DREF/Drosophila-Promoters/Homer	AVYTATCGATAD	1	0	1	0	0	22.3	0.0005
Unknown2/Arabidopsis-Promoters/Homer	AAACGACGTCGTTTT	1	0	1	0	0	11.1	0.0002
EFL-1(E2F)/cElegans-L1-EFL1-ChIP-Seq(modEncode)/Homer	TGCAARYGCGCTCYA	1	0	1	0	0	50.6	0.001
LIN-15B(Zf)/cElegans-L3-LIN15B-ChIP-Seq(modEncode)/Homer	CARTGGAGCGCRYTTGCATT	1	0	1	0	0	8.2	0.0002
