# Supplementary material for: YAP1 subgroup supratentorial ependymoma requires TEAD and nuclear factor I-mediated transcriptional programmes for tumorigenesis
Source: Nat Commun. 2019 Sep 2;10:3914. doi: 10.1038/s41467-019-11884-5 (PMC6718408; doi:10.1038/s41467-019-11884-5)
Supplement: Supplementary file 9 — Supplementary Data 6 [file 41467_2019_11884_MOESM9_ESM.xlsx]

## Sheet: YAP1 RELA DEGs mice human
Mice AffyId	Mice Gene	Mice log2FC	Mice DEG qval	Human Gene	Human Log2FC	Human DEG qval	Status	YAP1 EAG
1420991_at	Ankrd1	9.18	1.30467e-10	ANKRD1	2.175	2.01602e-06	YAP1_specific
1420992_at	Ankrd1	9.167	5.80694e-10	ANKRD1	2.175	2.01602e-06	YAP1_specific
1419380_at	Zfp423	-3.643	7.42542e-09	ZNF423	-2.057	3.22996e-15	RELA_specific
1455404_at	Jph2	3.685	1.07324e-08	JPH2	1.003	7.58197e-05	YAP1_specific
1422152_at	Hmx1	-4.646	1.56233e-08	HMX1	-0.554	0.000479017	RELA_specific
1426910_at	Pawr	3.622	2.1189e-08	PAWR	2.838	1.62739e-18	YAP1_specific
1424494_s_at	Flywch2	-3.56	2.3365e-08	FLYWCH2	-0.37	0.000562478	RELA_specific
1447878_s_at	Fgfrl1	-2.319	2.6285e-08	FGFRL1	-1.22	6.82396e-09	RELA_specific
1416271_at	Perp	6.325	3.3654e-08	PERP	0.334	9.94552e-06	YAP1_specific
1435184_at	Npr3	5.948	6.33366e-08	NPR3	2.785	1.8716e-08	YAP1_specific
1419738_a_at	Tpm2	5.073	7.56e-08	TPM2	0.737	2.06151e-09	YAP1_specific
1422053_at	Inhba	3.584	7.56e-08	INHBA	2.339	1.9276e-05	YAP1_specific
1417196_s_at	Wwc2	2.267	9.98475e-08	WWC2	1.194	6.65386e-07	YAP1_specific
1417195_at	Wwc2	2.36	1.04357e-07	WWC2	1.194	6.65386e-07	YAP1_specific
1416401_at	Cd82	-2.712	1.11132e-07	CD82	-1.365	2.17262e-07	RELA_specific
1423952_a_at	Krt7	7.467	1.2281e-07	KRT7	1.857	9.43411e-10	YAP1_specific
1425028_a_at	Tpm2	5.402	1.61704e-07	TPM2	0.737	2.06151e-09	YAP1_specific
1450188_s_at	Lipg	4.784	1.94301e-07	LIPG	3.511	6.09141e-10	YAP1_specific	yes
1450286_at	Npr3	3.664	2.09086e-07	NPR3	2.785	1.8716e-08	YAP1_specific
1449577_x_at	Tpm2	5.15	2.37297e-07	TPM2	0.737	2.06151e-09	YAP1_specific
1435321_at	Limch1	1.822	2.74206e-07	LIMCH1	2.274	1.3997e-16	YAP1_specific
1438982_s_at	Flywch2	-3.609	3.12441e-07	FLYWCH2	-0.37	0.000562478	RELA_specific
1451021_a_at	Klf5	3.777	3.54171e-07	KLF5	3.88	2.23246e-14	YAP1_specific	yes
1455604_at	Fzd5	2.472	3.93539e-07	FZD5	1.212	9.00515e-05	YAP1_specific
1436173_at	Dlc1	2.799	4.73382e-07	DLC1	1.565	5.81297e-07	YAP1_specific	yes
1447933_at	Kif26a	-3.221	4.87688e-07	KIF26A	-2.099	2.92264e-05	RELA_specific
1459211_at	Gli2	-3.905	5.06897e-07	GLI2	-1.746	3.58393e-12	RELA_specific
1448689_at	Rras2	2.931	5.28298e-07	RRAS2	0.866	8.36156e-07	YAP1_specific
1452207_at	Cited2	2.585	5.37248e-07	CITED2	1.309	2.06893e-05	YAP1_specific
1448962_at	Myh11	5.619	5.57106e-07	MYH11	1.023	2.80173e-08	YAP1_specific
1429234_s_at	Sept11	2.335	7.71733e-07	SEPT11	1.312	1.23326e-06	YAP1_specific
1425016_at	Ephb2	-4.205	8.26408e-07	EPHB2	-2.167	2.0601e-11	RELA_specific
1416953_at	Ctgf	3.317	8.50619e-07	CTGF	2.161	3.71247e-07	YAP1_specific
1427020_at	Scara3	-2.293	8.64293e-07	SCARA3	-2.089	5.82916e-16	RELA_specific
1419182_at	Svep1	2.862	8.96331e-07	SVEP1	1.041	0.000262501	YAP1_specific
1433732_x_at	Igf2bp3	2.208	9.41709e-07	IGF2BP3	1.386	3.32514e-06	YAP1_specific
1442542_at	Eya4	2.977	1.06828e-06	EYA4	2.784	1.21632e-07	YAP1_specific
1448611_at	Wwc2	1.92	1.15143e-06	WWC2	1.194	6.65386e-07	YAP1_specific
1417872_at	Fhl1	2.239	1.1676e-06	FHL1	1.548	1.4128e-08	YAP1_specific
1423152_at	Vapb	-1.591	1.17897e-06	VAPB	-0.383	0.000389471	RELA_specific
1457674_at	Vps13a	2.128	1.19547e-06	VPS13A	1.105	5.12114e-06	YAP1_specific
1450389_s_at	Pip5k1b	-4.172	1.22292e-06	PIP5K1B	-2.038	1.91886e-07	RELA_specific
1429905_at	Lhx9	4.855	1.22318e-06	LHX9	2.328	7.60297e-10	YAP1_specific
1417398_at	Rras2	3.053	1.23191e-06	RRAS2	0.866	8.36156e-07	YAP1_specific
1456789_at	Zfp462	2.156	1.34706e-06	ZNF462	1.071	1.06176e-07	YAP1_specific
1433768_at	Palld	1.824	1.34706e-06	PALLD	1.586	8.13517e-09	YAP1_specific	yes
1438165_x_at	Vat1	1.282	1.41072e-06	VAT1	0.924	1.07573e-10	YAP1_specific
1421262_at	Lipg	4.96	1.41945e-06	LIPG	3.511	6.09141e-10	YAP1_specific	yes
1448024_at	Npr3	4.007	1.54598e-06	NPR3	2.785	1.8716e-08	YAP1_specific
1418626_a_at	Clu	-1.96	1.55641e-06	CLU	-0.873	8.84856e-10	RELA_specific
1439106_at	Zfp462	1.825	1.55751e-06	ZNF462	1.071	1.06176e-07	YAP1_specific
1429233_at	Sept11	2.443	1.74759e-06	SEPT11	1.312	1.23326e-06	YAP1_specific
1460330_at	Anxa3	1.946	1.88366e-06	ANXA3	3.742	9.81872e-22	YAP1_specific
1435649_at	Nexn	2.838	1.91403e-06	NEXN	1.302	0.000450976	YAP1_specific
1416226_at	Arpc1b	-1.332	1.92519e-06	ARPC1B	-0.932	0.000588197	RELA_specific
1420499_at	Gch1	-2.259	2.16768e-06	GCH1	-1.457	5.5387e-05	RELA_specific
1455845_at	Wscd1	-2.182	2.16768e-06	WSCD1	-1.974	0.000516184	RELA_specific
1427228_at	Palld	2.294	2.16768e-06	PALLD	1.586	8.13517e-09	YAP1_specific	yes
1454849_x_at	Clu	-1.798	2.16768e-06	CLU	-0.873	8.84856e-10	RELA_specific
1447781_s_at	Trmt10a	1.256	2.20617e-06	TRMT10A	1.041	2.40707e-07	YAP1_specific
1439847_s_at	Klf12	-2.023	2.3432e-06	KLF12	-0.933	1.03519e-06	RELA_specific
1446560_at	Prss23	3.125	2.3432e-06	PRSS23	1.744	4.182e-08	YAP1_specific	yes
1428585_at	Actn1	1.162	2.39914e-06	ACTN1	1.07	8.56888e-05	YAP1_specific
1450922_a_at	Tgfb2	2.706	2.4098e-06	TGFB2	1.463	5.89607e-08	YAP1_specific
1434889_at	Plekha7	1.792	2.59834e-06	PLEKHA7	2.066	2.4782e-11	YAP1_specific
1424672_at	Dmxl1	1.554	2.59834e-06	DMXL1	0.42	0.000182061	YAP1_specific
1449939_s_at	Dlk1	-5.833	2.60026e-06	DLK1	-4.235	0.000175521	RELA_specific
1421267_a_at	Cited2	2.806	2.62254e-06	CITED2	1.309	2.06893e-05	YAP1_specific
1426794_at	Ptprs	-2.443	2.65416e-06	PTPRS	-0.899	2.30133e-09	RELA_specific
1457359_at	Inpp4b	-2.32	2.67708e-06	INPP4B	-2.025	2.3671e-09	RELA_specific
1452296_at	Slit3	2.341	2.74264e-06	SLIT3	1.56	2.75982e-13	YAP1_specific
1417420_at	Ccnd1	-1.259	2.9385e-06	CCND1	-3.119	2.28414e-16	RELA_specific
1424885_at	Klhdc8a	3.629	2.96754e-06	KLHDC8A	2.844	4.64906e-14	YAP1_specific	yes
1438133_a_at	Cyr61	2.899	2.96754e-06	CYR61	1.635	0.000194895	YAP1_specific
1455106_a_at	Ckb	-1.995	2.98952e-06	CKB	-0.565	4.40869e-05	RELA_specific
1431057_a_at	Prss23	2.922	3.28063e-06	PRSS23	1.744	4.182e-08	YAP1_specific	yes
1419324_at	Lhx9	4.69	3.55542e-06	LHX9	2.328	7.60297e-10	YAP1_specific
1454654_at	Dirc2	-1.303	3.84738e-06	DIRC2	-0.845	5.56596e-06	RELA_specific
1460693_a_at	Col9a3	-3.789	4.02605e-06	COL9A3	-3.472	2.16086e-10	RELA_specific
1421833_at	Pip5k1b	-2.755	4.18655e-06	PIP5K1B	-2.038	1.91886e-07	RELA_specific
1456665_at	Eya4	2.707	4.35173e-06	EYA4	2.784	1.21632e-07	YAP1_specific
1423721_at	Tpm1	2.618	4.80394e-06	TPM1	1.202	7.68317e-05	YAP1_specific	yes
1444704_at	Sept11	1.293	5.04696e-06	SEPT11	1.312	1.23326e-06	YAP1_specific
1416039_x_at	Cyr61	2.73	5.1538e-06	CYR61	1.635	0.000194895	YAP1_specific
1421834_at	Pip5k1b	-3.24	5.24697e-06	PIP5K1B	-2.038	1.91886e-07	RELA_specific
1452415_at	Actn1	1.634	5.38958e-06	ACTN1	1.07	8.56888e-05	YAP1_specific
1437689_x_at	Clu	-1.563	5.47733e-06	CLU	-0.873	8.84856e-10	RELA_specific
1434033_at	Tle1	-1.194	5.65419e-06	TLE1	-1.734	7.81224e-10	RELA_specific
1438682_at	Pik3r1	-1.734	5.76146e-06	PIK3R1	-1.003	0.000437856	RELA_specific
1448698_at	Ccnd1	-1.269	5.76146e-06	CCND1	-3.119	2.28414e-16	RELA_specific
1427889_at	Sptan1	1.484	5.76146e-06	SPTAN1	1.95	1.32227e-16	YAP1_specific
1438303_at	Tgfb2	2.097	6.04194e-06	TGFB2	1.463	5.89607e-08	YAP1_specific
1452060_a_at	Limk2	1.68	6.27577e-06	LIMK2	1.043	2.43151e-06	YAP1_specific
1440482_at	Vps13a	2.175	6.27577e-06	VPS13A	1.105	5.12114e-06	YAP1_specific
1419739_at	Tpm2	1.802	6.54651e-06	TPM2	0.737	2.06151e-09	YAP1_specific
1456512_at	Pdzrn4	-2.135	6.57796e-06	PDZRN4	-3.448	5.44418e-08	RELA_specific
1444089_at	Sptbn1	1.934	6.59806e-06	SPTBN1	0.739	1.19465e-07	YAP1_specific
1423175_s_at	Pard6b	3.967	6.67862e-06	PARD6B	1.268	2.01208e-07	YAP1_specific	yes
1437086_at	Ascl1	-3.078	6.73218e-06	ASCL1	-2.067	0.000373958	RELA_specific
1451912_a_at	Fgfrl1	-2.26	7.30878e-06	FGFRL1	-1.22	6.82396e-09	RELA_specific
1435106_at	Limch1	1.808	7.32706e-06	LIMCH1	2.274	1.3997e-16	YAP1_specific
1420643_at	Lfng	-1.825	7.38224e-06	LFNG	-3.832	1.42392e-21	RELA_specific
1424268_at	Smox	-1.119	7.78753e-06	SMOX	-0.552	0.000587392	RELA_specific
1437785_at	Adamts9	2.485	7.89277e-06	ADAMTS9	0.55	6.0218e-07	YAP1_specific	yes
1428509_at	Myo1e	1.426	7.95249e-06	MYO1E	0.894	4.08914e-09	YAP1_specific
1421344_a_at	Ajuba	2.58	8.00779e-06	AJUBA	1.119	0.000298441	YAP1_specific
1441940_x_at	Klhdc8a	2.183	8.35563e-06	KLHDC8A	2.844	4.64906e-14	YAP1_specific	yes
1416104_at	Mpdu1	-1.189	8.39777e-06	MPDU1	-0.884	8.23378e-07	RELA_specific
1428443_a_at	Rap1gap	-2.735	8.57174e-06	RAP1GAP	-3.487	1.54489e-22	RELA_specific
1424367_a_at	Homer2	-3.389	8.76477e-06	HOMER2	-1.985	1.79385e-11	RELA_specific
1430154_at	Vps13a	2.167	8.77845e-06	VPS13A	1.105	5.12114e-06	YAP1_specific
1456524_at	Nrg1	2.646	9.42103e-06	NRG1	1.192	7.25711e-05	YAP1_specific
1436442_at	Ptpn14	2.051	9.60456e-06	PTPN14	0.946	0.000278967	YAP1_specific
1422611_s_at	Igf2bp3	3.187	9.60456e-06	IGF2BP3	1.386	3.32514e-06	YAP1_specific
1429049_at	Nuak2	1.25	1.00164e-05	NUAK2	1.134	2.57214e-05	YAP1_specific
1437671_x_at	Prss23	2.666	1.01067e-05	PRSS23	1.744	4.182e-08	YAP1_specific	yes
1450687_at	Igf2bp3	3.502	1.08127e-05	IGF2BP3	1.386	3.32514e-06	YAP1_specific
1423321_at	Myadm	2.136	1.11062e-05	MYADM	0.898	1.43754e-05	YAP1_specific
1423584_at	Polr2b	-1.122	1.1849e-05	POLR2B	-0.279	7.68317e-05	RELA_specific
1423104_at	Irs1	1.955	1.2053e-05	IRS1	3.186	9.22079e-08	YAP1_specific
1429183_at	Pkp2	3.094	1.24755e-05	PKP2	2.592	2.05168e-06	YAP1_specific
1427318_s_at	Myof	2.892	1.24861e-05	MYOF	0.624	3.80866e-06	YAP1_specific
1434610_at	Plec	1.662	1.29115e-05	PLEC	0.58	7.7876e-08	YAP1_specific
1450355_a_at	Capg	2.047	1.34965e-05	CAPG	1.465	3.19085e-09	YAP1_specific
1422432_at	Dbi	-1.557	1.35891e-05	DBI	-1.319	1.58744e-09	RELA_specific
1452858_at	Elavl1	1.555	1.37436e-05	ELAVL1	0.842	3.80201e-05	YAP1_specific
1422300_at	Nog	2.436	1.38926e-05	NOG	1.193	0.000427848	YAP1_specific
1429796_at	Kalrn	1.826	1.4644e-05	KALRN	0.457	0.000111368	YAP1_specific
1429692_s_at	Gch1	-2.244	1.593e-05	GCH1	-1.457	5.5387e-05	RELA_specific
1450923_at	Tgfb2	2.198	1.61067e-05	TGFB2	1.463	5.89607e-08	YAP1_specific
1455636_at	Lsamp	-2.149	1.69975e-05	LSAMP	-1.724	1.06625e-07	RELA_specific
1421453_at	Jph2	1.39	1.70397e-05	JPH2	1.003	7.58197e-05	YAP1_specific
1444020_at	Ncan	-1.744	1.72233e-05	NCAN	-1.52	0.000120719	RELA_specific
1452217_at	Ahnak	2.119	1.72233e-05	AHNAK	1.063	7.95118e-12	YAP1_specific
1437458_x_at	Clu	-1.46	1.85614e-05	CLU	-0.873	8.84856e-10	RELA_specific
1439389_s_at	Myadm	1.625	1.86619e-05	MYADM	0.898	1.43754e-05	YAP1_specific
1418399_at	Kctd9	1.669	1.87263e-05	KCTD9	0.948	1.24577e-05	YAP1_specific
1424767_at	Cdh22	-2.515	1.87341e-05	CDH22	-1.558	7.17285e-07	RELA_specific
1433453_a_at	Abtb2	-1.616	1.87413e-05	ABTB2	-1.972	1.17672e-19	RELA_specific
1448297_a_at	Tnk2	-1.734	1.87413e-05	TNK2	-0.759	2.46145e-05	RELA_specific
1422610_s_at	Igf2bp3	2.982	1.89409e-05	IGF2BP3	1.386	3.32514e-06	YAP1_specific
1455182_at	Kif1b	1.458	1.9186e-05	KIF1B	0.893	5.78394e-08	YAP1_specific
1455156_at	Strn	1.485	1.9719e-05	STRN	0.581	5.81653e-05	YAP1_specific
1458667_at	Ninl	1.855	2.02306e-05	NINL	0.858	0.000520113	YAP1_specific
1419619_at	Krt80	1.477	2.04656e-05	KRT80	1.175	1.32932e-07	YAP1_specific
1423049_a_at	Tpm1	2.313	2.08381e-05	TPM1	1.202	7.68317e-05	YAP1_specific	yes
1423726_at	Vat1	1.351	2.09616e-05	VAT1	0.924	1.07573e-10	YAP1_specific
1434802_s_at	Ntf3	3.745	2.0969e-05	NTF3	0.995	4.27379e-05	YAP1_specific
1418651_at	Spata6	-1.18	2.1125e-05	SPATA6	-0.893	2.01408e-06	RELA_specific
1415927_at	Actc1	4.756	2.20808e-05	ACTC1	0.96	1.52443e-08	YAP1_specific
1448916_at	Mafg	-1.059	2.2318e-05	MAFG	-0.873	9.31204e-05	RELA_specific
1423174_a_at	Pard6b	4.29	2.23289e-05	PARD6B	1.268	2.01208e-07	YAP1_specific	yes
1421301_at	Zic2	-3.348	2.29754e-05	ZIC2	-1.982	4.34207e-07	RELA_specific
1422033_a_at	Cntf	2.17	2.30487e-05	CNTF	0.512	7.77506e-05	YAP1_specific
1428306_at	Ddit4	-2.788	2.36049e-05	DDIT4	-1.27	2.17883e-05	RELA_specific
1424981_at	Nln	1.24	2.44615e-05	NLN	0.684	0.000175322	YAP1_specific
1421624_a_at	Enah	1.531	2.51447e-05	ENAH	1.58	7.42221e-11	YAP1_specific
1451288_s_at	1810043G02Rik	-1.533	2.60833e-05	C21orf2	-1.367	6.40213e-07	RELA_specific
1432260_at	Gpr39	2.814	2.66789e-05	GPR39	4.549	1.70147e-16	YAP1_specific
1438407_at	Dsel	-1.236	2.66951e-05	DSEL	-1.824	3.47637e-06	RELA_specific
1426880_at	Etl4	2.946	2.72946e-05	KIAA1217	2.234	3.59491e-06	YAP1_specific
1435436_at	Epas1	-1.172	2.72946e-05	EPAS1	-1.529	2.58184e-09	RELA_specific
1460602_at	Dlc1	2.219	2.92043e-05	DLC1	1.565	5.81297e-07	YAP1_specific	yes
1455720_at	Adamts2	-2.228	2.92469e-05	ADAMTS2	-4.237	4.49405e-21	RELA_specific
1446086_s_at	Gli2	-1.732	2.93886e-05	GLI2	-1.746	3.58393e-12	RELA_specific
1449799_s_at	Pkp2	2.707	3.02624e-05	PKP2	2.592	2.05168e-06	YAP1_specific
1455359_at	Ptpn14	1.743	3.08694e-05	PTPN14	0.946	0.000278967	YAP1_specific
1437989_at	Pde8b	-1.494	3.22886e-05	PDE8B	-2.252	1.87335e-08	RELA_specific
1427385_s_at	Actn1	1.72	3.24412e-05	ACTN1	1.07	8.56888e-05	YAP1_specific
1426733_at	Itpk1	-1.099	3.34748e-05	ITPK1	-0.833	3.95031e-05	RELA_specific
1452222_at	Utrn	1.436	3.34748e-05	UTRN	0.711	0.000544364	YAP1_specific
1447500_at	Cux2	-3.602	3.3735e-05	CUX2	-3.564	6.79453e-06	RELA_specific
1429664_at	Cdkl1	1.813	3.39386e-05	CDKL1	0.561	1.87702e-09	YAP1_specific
1418581_a_at	Limk2	1.529	3.52396e-05	LIMK2	1.043	2.43151e-06	YAP1_specific
1435064_a_at	Tmem27	5.202	3.78838e-05	TMEM27	1.325	1.25481e-08	YAP1_specific
1458226_at	Flnb	1.194	3.88611e-05	FLNB	2.039	2.77898e-10	YAP1_specific
1437213_at	Nudt21	-1.988	4.44382e-05	NUDT21	-0.415	0.000102325	RELA_specific
1457867_at	Sgpp2	3.149	4.57792e-05	SGPP2	1.104	7.52449e-11	YAP1_specific
1448298_at	Tnk2	-1.188	4.66872e-05	TNK2	-0.759	2.46145e-05	RELA_specific
1423669_at	Col1a1	-2.61	4.75557e-05	COL1A1	-2.417	0.00012152	RELA_specific
1452759_s_at	Ppfibp1	1.145	4.8072e-05	PPFIBP1	1.178	2.91494e-05	YAP1_specific
1455823_at	Bbs4	-1.282	4.82382e-05	BBS4	-0.534	0.00011112	RELA_specific
1435035_at	Trmt10a	1.105	4.88561e-05	TRMT10A	1.041	2.40707e-07	YAP1_specific
1416455_a_at	Cryab	3.293	4.93651e-05	CRYAB	1.897	1.29139e-05	YAP1_specific
1450713_at	Cspg5	-2.605	5.03297e-05	CSPG5	-2.22	2.58012e-09	RELA_specific
1429763_at	Cnih4	1.031	5.12736e-05	CNIH4	0.547	3.82523e-05	YAP1_specific
1458220_at	Dlc1	1.549	5.21429e-05	DLC1	1.565	5.81297e-07	YAP1_specific	yes
1420855_at	Eln	-2.826	5.5387e-05	ELN	-2.202	1.80661e-11	RELA_specific
1436845_at	Axin2	-1.341	5.78974e-05	AXIN2	-1.783	2.24469e-13	RELA_specific
1419255_at	Sptbn1	1.76	5.86945e-05	SPTBN1	0.739	1.19465e-07	YAP1_specific
1460734_at	Col9a3	-3.515	5.89431e-05	COL9A3	-3.472	2.16086e-10	RELA_specific
1424894_at	Rab13	-1.064	5.9455e-05	RAB13	-0.564	0.000323829	RELA_specific
1426750_at	Flnb	1.953	6.2043e-05	FLNB	2.039	2.77898e-10	YAP1_specific
1424098_at	Elovl7	-1.66	6.46321e-05	ELOVL7	-1.431	0.00023534	RELA_specific
1450351_a_at	Clip1	1.102	6.55688e-05	CLIP1	0.565	1.85921e-05	YAP1_specific
1425515_at	Pik3r1	-1.789	6.6873e-05	PIK3R1	-1.003	0.000437856	RELA_specific
1424924_at	Sec63	1.058	6.78422e-05	SEC63	0.364	0.000198916	YAP1_specific
1423269_a_at	Nedd4l	1.497	7.11458e-05	NEDD4L	0.798	0.000473388	YAP1_specific
1428623_at	Plxna1	1.339	7.67904e-05	PLXNA1	1.558	2.54638e-07	YAP1_specific
1434156_at	Rab11fip4	-2.796	7.77932e-05	RAB11FIP4	-0.983	7.00523e-07	RELA_specific
1460646_at	Csnk2a2	1.078	7.87918e-05	CSNK2A2	1.093	2.15348e-13	YAP1_specific
1455966_s_at	Nudt21	-2.1	8.01257e-05	NUDT21	-0.415	0.000102325	RELA_specific
1433454_at	Abtb2	-1.617	8.3427e-05	ABTB2	-1.972	1.17672e-19	RELA_specific
1437279_x_at	Sdc1	-1.236	9.03254e-05	SDC1	-2.076	3.97234e-09	RELA_specific
1421922_at	Sh3bp5	-1.381	9.26731e-05	SH3BP5	-1.233	2.84078e-05	RELA_specific
1455724_at	Prrg1	-1.563	9.27662e-05	PRRG1	-1.563	1.80708e-07	RELA_specific
1433991_x_at	Dbi	-1.001	9.36087e-05	DBI	-1.319	1.58744e-09	RELA_specific
1415874_at	Spry1	-1.204	9.4357e-05	SPRY1	-1.726	4.16644e-09	RELA_specific
1447624_s_at	Stox2	-1.519	9.76012e-05	STOX2	-1.488	5.2641e-07	RELA_specific
1425050_at	Isoc1	-1.865	9.95289e-05	ISOC1	-1.501	3.57043e-05	RELA_specific
1428848_a_at	Macf1	1.006	0.00010007	MACF1	0.515	2.69786e-05	YAP1_specific
1454734_at	Lef1	-1.38	0.000100311	LEF1	-2.479	9.07371e-07	RELA_specific
1436614_at	March3	2.056	0.000100315	MARCH3	1.418	1.30709e-08	YAP1_specific
1427375_at	Trmt10a	1.002	0.000100352	TRMT10A	1.041	2.40707e-07	YAP1_specific
1428829_at	Dennd1b	1.313	0.000103276	DENND1B	0.84	1.78912e-11	YAP1_specific
1435195_at	Vash1	-1.072	0.000104517	VASH1	-1.444	1.19276e-08	RELA_specific
1419467_at	Clec14a	-2.265	0.000107051	CLEC14A	-0.989	1.83795e-07	RELA_specific
1424267_at	1810043G02Rik	-1.183	0.000108504	C21orf2	-1.367	6.40213e-07	RELA_specific
1421499_a_at	Ptpn14	2.153	0.000109614	PTPN14	0.946	0.000278967	YAP1_specific
1418299_at	Dpysl4	-1.778	0.000111783	DPYSL4	-2.44	3.96386e-11	RELA_specific
1416529_at	Emp1	1.638	0.000111897	EMP1	1.8	4.16677e-08	YAP1_specific
1419820_at	Pkhd1	2.92	0.000115	PKHD1	0.329	0.000182061	YAP1_specific
1428268_at	Psd2	-1.663	0.000115635	PSD2	-2.592	2.453e-11	RELA_specific
1424097_at	Elovl7	-1.614	0.000115792	ELOVL7	-1.431	0.00023534	RELA_specific
1423632_at	Gpr146	-1.398	0.000117019	GPR146	-0.676	5.9455e-05	RELA_specific
1451596_a_at	Sphk1	1.765	0.000117479	SPHK1	1.458	8.51004e-10	YAP1_specific
1419759_at	Abcb1a	-1.713	0.000117988	ABCB1	-1.867	1.0411e-09	RELA_specific
1456647_a_at	Eya4	2.177	0.000118833	EYA4	2.784	1.21632e-07	YAP1_specific
1455022_at	Strn	1.309	0.00011901	STRN	0.581	5.81653e-05	YAP1_specific
1456482_at	Pik3r3	-1.848	0.000119346	PIK3R3	-0.46	0.000101496	RELA_specific
1434369_a_at	Cryab	2.686	0.000121281	CRYAB	1.897	1.29139e-05	YAP1_specific
1452366_at	Csgalnact1	-1.388	0.000122903	CSGALNACT1	-2.774	8.90645e-15	RELA_specific
1449943_at	Lfng	-1.892	0.000126594	LFNG	-3.832	1.42392e-21	RELA_specific
1450803_at	Ntf3	2.575	0.000128027	NTF3	0.995	4.27379e-05	YAP1_specific
1455494_at	Col1a1	-2.416	0.000128775	COL1A1	-2.417	0.00012152	RELA_specific
1456158_at	Draxin	-1.557	0.000129703	DRAXIN	-2.327	8.14081e-08	RELA_specific
1437451_at	Ecscr	-1.488	0.000130992	ECSCR	-1.676	1.30397e-08	RELA_specific
1427086_at	Slit3	2.315	0.000133683	SLIT3	1.56	2.75982e-13	YAP1_specific
1424801_at	Enah	1.372	0.000135501	ENAH	1.58	7.42221e-11	YAP1_specific
1450181_at	Cux2	-1.744	0.00013748	CUX2	-3.564	6.79453e-06	RELA_specific
1454708_at	Ablim1	1.242	0.000140069	ABLIM1	1.893	4.56689e-13	YAP1_specific	yes
1434274_at	Mycbp2	1.152	0.000144015	MYCBP2	0.615	2.07654e-05	YAP1_specific
1422751_at	Tle1	-1.569	0.000154358	TLE1	-1.734	7.81224e-10	RELA_specific
1455812_x_at	Vasn	-1.788	0.000162265	VASN	-1.327	2.18943e-08	RELA_specific
1443969_at	Irs2	1.041	0.000163802	IRS2	0.668	8.69608e-05	YAP1_specific
1441891_x_at	Elovl7	-1.536	0.000164079	ELOVL7	-1.431	0.00023534	RELA_specific
1454674_at	Fez1	-1.893	0.000164787	FEZ1	-0.445	5.98605e-06	RELA_specific
1449623_at	Txnrd3	1.031	0.000165498	TXNRD3	0.45	1.90184e-06	YAP1_specific
1439802_at	Stk35	1.159	0.000174486	STK35	0.445	4.84918e-05	YAP1_specific
1419180_at	Bcl9l	-1.065	0.000182574	BCL9L	-0.412	0.00029393	RELA_specific
1429401_at	Stox2	-1.218	0.000186547	STOX2	-1.488	5.2641e-07	RELA_specific
1453231_at	Cdkl1	1.534	0.000190677	CDKL1	0.561	1.87702e-09	YAP1_specific
1422184_a_at	Ak1	1.089	0.000191477	AK1	1.489	1.33033e-07	YAP1_specific
1426764_at	Oaz2	-1.239	0.000193208	OAZ2	-0.773	0.000319693	RELA_specific
1454685_at	Gpr146	-1.216	0.000204562	GPR146	-0.676	5.9455e-05	RELA_specific
1429022_at	Adcyap1r1	-1.668	0.000227051	ADCYAP1R1	-1.694	8.57905e-09	RELA_specific
1452248_at	Plekhg5	-1.102	0.000233523	PLEKHG5	-0.488	8.49522e-05	RELA_specific
1430352_at	Adamts9	2.781	0.000233536	ADAMTS9	0.55	6.0218e-07	YAP1_specific	yes
1416723_at	Tcf4	-1.012	0.000241605	TCF4	-1.162	1.56704e-05	RELA_specific
1433951_at	Arl5a	1.047	0.000252548	ARL5A	1.408	3.7224e-13	YAP1_specific
1460626_at	Sept11	1.516	0.00025691	SEPT11	1.312	1.23326e-06	YAP1_specific
1427338_at	Crocc	-1.389	0.000257023	CROCC	-1.446	1.09677e-06	RELA_specific
1419835_s_at	Plec	1.19	0.000278527	PLEC	0.58	7.7876e-08	YAP1_specific
1417135_at	Srpk2	-1.271	0.000292466	SRPK2	-0.49	1.86307e-06	RELA_specific
1453957_a_at	Igf2bp3	1.794	0.000293711	IGF2BP3	1.386	3.32514e-06	YAP1_specific
1429144_at	Gpcpd1	-1.003	0.000295215	GPCPD1	-0.74	2.69786e-05	RELA_specific
1448169_at	Krt18	5.601	0.000296756	KRT18	1.618	6.56449e-06	YAP1_specific
1416762_at	S100a10	1.959	0.00029835	S100A10	1.879	0.000157119	YAP1_specific
1417359_at	Mfap2	-2.07	0.000306879	MFAP2	-1.831	5.19504e-08	RELA_specific
1424854_at	Hist1h4i	-1.797	0.000322964	HIST1H4J	-0.866	1.57282e-05	RELA_specific
1431658_at	Hist1h4j	-1.229	0.000337379	HIST1H4J	-0.866	1.57282e-05	RELA_specific
1449125_at	Tnfaip8l1	-1.157	0.000337642	TNFAIP8L1	-1.33	4.66947e-08	RELA_specific
1436957_at	Gabra3	-3.255	0.000338501	GABRA3	-2.135	6.82726e-10	RELA_specific
1434148_at	Tcf4	-1.083	0.000343072	TCF4	-1.162	1.56704e-05	RELA_specific
1437312_at	Bmpr1b	-1.568	0.000354622	BMPR1B	-1.455	3.05417e-06	RELA_specific
1424407_s_at	Cbx6	-1.455	0.000355541	CBX6	-0.645	0.000131889	RELA_specific
1445241_at	Rab11fip4	-1.655	0.000369049	RAB11FIP4	-0.983	7.00523e-07	RELA_specific
1456642_x_at	S100a10	1.928	0.000374985	S100A10	1.879	0.000157119	YAP1_specific
1428626_at	Lysmd2	-1.234	0.000387885	LYSMD2	-0.878	7.82725e-05	RELA_specific
1451427_a_at	Egfl7	-1.152	0.000399285	EGFL7	-0.568	5.27445e-08	RELA_specific
1426098_a_at	Cast	1.181	0.000400887	CAST	0.692	0.000231083	YAP1_specific
1419758_at	Abcb1a	-1.332	0.000405902	ABCB1	-1.867	1.0411e-09	RELA_specific
1450754_at	Cacna2d2	-3.453	0.000409318	CACNA2D2	-3.828	3.62412e-13	RELA_specific
1417960_at	Cpeb1	-2.217	0.000421223	CPEB1	-1.482	3.50609e-06	RELA_specific
1415936_at	Bcar3	1.687	0.000425036	BCAR3	0.869	8.51063e-05	YAP1_specific
1435971_at	Rims3	-1.148	0.000425268	RIMS3	-1.261	1.1036e-06	RELA_specific
1457038_at	Frem2	-1.068	0.000429788	FREM2	-3.666	1.2498e-09	RELA_specific
1429024_at	Rbm20	1.084	0.000430205	RBM20	4.059	5.71664e-19	YAP1_specific
1417136_s_at	Srpk2	-1.067	0.000441017	SRPK2	-0.49	1.86307e-06	RELA_specific
1460396_at	Ddx54	1.026	0.000444569	DDX54	0.801	3.47154e-06	YAP1_specific
1451739_at	Klf5	2.455	0.00044798	KLF5	3.88	2.23246e-14	YAP1_specific	yes
1453802_at	Limch1	1.483	0.000451885	LIMCH1	2.274	1.3997e-16	YAP1_specific
1435907_at	Nrxn2	-1.681	0.000454936	NRXN2	-3.26	5.2512e-13	RELA_specific
1428014_at	Hist1h4h	-1.693	0.000455639	HIST1H4J	-0.866	1.57282e-05	RELA_specific
1448254_at	Ptn	-1.164	0.00046042	PTN	-3.063	1.4536e-13	RELA_specific
1455535_at	Sox5	-1.249	0.000461997	SOX5	-1.926	5.18798e-10	RELA_specific
1426640_s_at	Trib2	-1.441	0.000462699	TRIB2	-0.952	0.000176162	RELA_specific
1417197_at	Wwc2	2.043	0.00046798	WWC2	1.194	6.65386e-07	YAP1_specific
1418237_s_at	Col18a1	-1.721	0.000505953	COL18A1	-3.328	5.17612e-18	RELA_specific
1417419_at	Ccnd1	-2.013	0.0005151	CCND1	-3.119	2.28414e-16	RELA_specific
1421225_a_at	Slc4a4	2.753	0.000520731	SLC4A4	2.288	8.04539e-09	YAP1_specific
1456093_at	Zfp536	-1.653	0.000527109	ZNF536	-2.812	0.000104245	RELA_specific
1431598_a_at	Lhx9	1.23	0.00053095	LHX9	2.328	7.60297e-10	YAP1_specific
1447803_x_at	Capg	1.038	0.000562984	CAPG	1.465	3.19085e-09	YAP1_specific
1428240_at	Nrxn1	-1.478	0.000567953	NRXN1	-3.593	7.97092e-08	RELA_specific
1445521_at	Elavl1	1.033	0.000568191	ELAVL1	0.842	3.80201e-05	YAP1_specific
1439530_a_at	Ppp1r13l	1.466	0.000573586	PPP1R13L	2.013	7.7876e-08	YAP1_specific
1451428_x_at	Egfl7	-1.223	0.000575078	EGFL7	-0.568	5.27445e-08	RELA_specific
1424556_at	Pycr1	-1.072	0.000575622	PYCR1	-1.092	6.48833e-07	RELA_specific
1429299_at	Ddah1	1.538	0.000578244	DDAH1	1.13	1.40749e-15	YAP1_specific
1439862_at	Rorb	-1.721	0.000579165	RORB	-2.911	3.61705e-06	RELA_specific
1431422_a_at	Dusp14	1.795	0.000579237	DUSP14	0.693	3.19225e-05	YAP1_specific
1421153_at	Loxl4	1.519	0.000580146	LOXL4	0.894	2.07795e-05	YAP1_specific
1418298_s_at	Dpysl4	-1.707	0.000583499	DPYSL4	-2.44	3.96386e-11	RELA_specific
1431751_a_at	Mpped2	-1.776	0.00059624	MPPED2	-2.482	4.44838e-05	RELA_specific
1437479_x_at	Tbx3	-2.421	0.000598705	TBX3	-2.292	0.000122151	RELA_specific
1426955_at	Col18a1	-1.632	0.000607993	COL18A1	-3.328	5.17612e-18	RELA_specific
1420416_at	Sema3a	1.63	0.000607993	SEMA3A	4.037	1.84872e-22	YAP1_specific
1433731_at	Igf2bp3	1.127	0.000610501	IGF2BP3	1.386	3.32514e-06	YAP1_specific
1442340_x_at	Cyr61	2.616	0.000630131	CYR61	1.635	0.000194895	YAP1_specific
1434709_at	Nrcam	-1.331	0.000630131	NRCAM	-0.683	0.000545992	RELA_specific
1427023_at	Phyhipl	-1.081	0.000646064	PHYHIPL	-1.945	6.81993e-12	RELA_specific
1433885_at	Iqgap2	-1.099	0.000649994	IQGAP2	-1.83	1.06212e-09	RELA_specific
1431416_a_at	Jam2	1.246	0.000665878	JAM2	2.25	1.88442e-13	YAP1_specific
1449408_at	Jam2	1.164	0.000681567	JAM2	2.25	1.88442e-13	YAP1_specific
1444606_at	Efna2	-1.572	0.000690956	EFNA2	-2.824	0.000125256	RELA_specific
1453100_at	Csnk2a2	1.28	0.000696127	CSNK2A2	1.093	2.15348e-13	YAP1_specific
1419468_at	Clec14a	-1.769	0.000710231	CLEC14A	-0.989	1.83795e-07	RELA_specific
1421180_at	Lix1	-2.371	0.000755331	LIX1	-1.739	0.000271576	RELA_specific
1460709_a_at	Abhd16a	-1.081	0.0007558	ABHD16A	-0.463	5.64882e-06	RELA_specific
1415943_at	Sdc1	-1.208	0.000778597	SDC1	-2.076	3.97234e-09	RELA_specific
1449314_at	Zfpm2	-1.328	0.000820594	ZFPM2	-3.455	1.13342e-07	RELA_specific
1422694_at	Ttyh1	-1.477	0.000881431	TTYH1	-1.365	5.37781e-08	RELA_specific
1438023_at	Spata6	-1.024	0.000918834	SPATA6	-0.893	2.01408e-06	RELA_specific
1417110_at	Man1a	1.105	0.000924271	MAN1A1	1.734	7.79842e-05	YAP1_specific
1451609_at	Tspan33	-1.052	0.000945636	TSPAN33	-1.616	7.54012e-05	RELA_specific
1452924_at	Fam83d	-1.6	0.000966585	FAM83D	-1.724	7.57986e-06	RELA_specific
1452365_at	Csgalnact1	-1.876	0.000972498	CSGALNACT1	-2.774	8.90645e-15	RELA_specific
1438698_at	Tmem132c	-2.181	0.000986908	TMEM132C	-3.33	3.40742e-11	RELA_specific
1459593_x_at	Ppp1r13l	1.234	0.00099323	PPP1R13L	2.013	7.7876e-08	YAP1_specific
1430583_at	Nrcam	-1.581	0.000995692	NRCAM	-0.683	0.000545992	RELA_specific
1424653_at	Tspan15	-1.583	0.000995692	TSPAN15	-1.071	6.70357e-09	RELA_specific
1450206_at	Dlc1	2.182	0.00100171	DLC1	1.565	5.81297e-07	YAP1_specific	yes
1455745_at	Cln8	1.114	0.00101576	CLN8	0.736	8.24148e-06	YAP1_specific
1451830_a_at	Sptbn1	1.528	0.00103899	SPTBN1	0.739	1.19465e-07	YAP1_specific
1424683_at	Fam134b	1.256	0.00104277	FAM134B	1.275	0.00041245	YAP1_specific
1435285_at	Mpped2	-1.675	0.00104418	MPPED2	-2.482	4.44838e-05	RELA_specific
1420994_at	B3gnt5	1.169	0.0010472	B3GNT5	0.484	2.46949e-05	YAP1_specific
1435823_x_at	Egfl7	-1.147	0.00109386	EGFL7	-0.568	5.27445e-08	RELA_specific
1449265_at	Casp1	-1.207	0.00109522	CASP1	-1.691	1.79825e-05	RELA_specific
1425452_s_at	Fam84a	-1.452	0.00110044	FAM84A	-2.79	1.32963e-06	RELA_specific
1455796_x_at	Olfm1	-1.549	0.00111476	OLFM1	-2.518	1.09167e-07	RELA_specific
1450134_at	Loxl4	1.044	0.00111967	LOXL4	0.894	2.07795e-05	YAP1_specific
1425015_at	Ephb2	-1.758	0.00114358	EPHB2	-2.167	2.0601e-11	RELA_specific
1427358_a_at	Dapk1	1.173	0.00116297	DAPK1	1.102	9.66606e-05	YAP1_specific
1449336_a_at	Slk	1.041	0.00117017	SLK	0.515	0.000188393	YAP1_specific
1416211_a_at	Ptn	-1.977	0.0011764	PTN	-3.063	1.4536e-13	RELA_specific
1441313_x_at	Lhx9	2.512	0.00117943	LHX9	2.328	7.60297e-10	YAP1_specific
1457671_at	Homer2	-1.84	0.0012403	HOMER2	-1.985	1.79385e-11	RELA_specific
1418478_at	Lmo1	-1.677	0.00127816	LMO1	-1.598	5.82711e-06	RELA_specific
1436166_at	Stox2	-1.18	0.00127816	STOX2	-1.488	5.2641e-07	RELA_specific
1418258_s_at	Arhgdia	-1.162	0.00129477	ARHGDIA	-0.553	5.04069e-09	RELA_specific
1456130_at	Thsd7a	-1.564	0.0013715	THSD7A	-2.976	2.91891e-10	RELA_specific
1451078_at	2510039O18Rik	1.398	0.00137617	KIAA2013	0.491	5.95975e-08	YAP1_specific
1438720_at	9330159F19Rik	-1.185	0.00142192	KIAA0408	-2.131	2.01962e-08	RELA_specific
1425913_a_at	Spats2l	1.32	0.00142274	SPATS2L	0.972	3.68152e-05	YAP1_specific
1455566_s_at	Spats2l	1.433	0.00148676	SPATS2L	0.972	3.68152e-05	YAP1_specific
1434095_at	Unc5a	-1.36	0.00149499	UNC5A	-2.466	6.70488e-07	RELA_specific
1454691_at	Nrxn1	-1.419	0.00152474	NRXN1	-3.593	7.97092e-08	RELA_specific
1459592_a_at	Ppp1r13l	1.019	0.0015371	PPP1R13L	2.013	7.7876e-08	YAP1_specific
1439902_at	C5ar1	2.231	0.00153761	C5AR1	1.197	0.0004098	YAP1_specific
1434149_at	Tcf4	-1.304	0.00158072	TCF4	-1.162	1.56704e-05	RELA_specific
1415907_at	Ccnd3	-1.217	0.00158079	CCND3	-0.683	4.06116e-05	RELA_specific
1453474_at	Abhd15	-1.059	0.00161598	ABHD15	-1.13	1.7423e-05	RELA_specific
1415987_at	Hdlbp	1.101	0.00164719	HDLBP	0.727	1.52172e-06	YAP1_specific
1418139_at	Dcx	-1.547	0.00169748	DCX	-3.375	1.57875e-06	RELA_specific
1449734_s_at	Bbs4	-1.02	0.00170967	BBS4	-0.534	0.00011112	RELA_specific
1434469_at	Otud4	1.084	0.0017356	OTUD4	0.487	0.000264024	YAP1_specific
1434599_a_at	Tjp2	1.521	0.00175267	TJP2	1.366	6.50888e-06	YAP1_specific
1439846_at	Klf12	-1.276	0.00177018	KLF12	-0.933	1.03519e-06	RELA_specific
1429404_at	Sapcd2	-1.262	0.0017833	SAPCD2	-1.498	2.73717e-06	RELA_specific
1420667_at	Doc2b	-2.468	0.00179417	DOC2B	-0.418	2.2985e-05	RELA_specific
1439872_at	Kcna2	-1.664	0.00179617	KCNA2	-2.731	1.75653e-08	RELA_specific
1424250_a_at	Arhgef3	-1.057	0.00182632	ARHGEF3	-1.845	1.66735e-08	RELA_specific
1425784_a_at	Olfm1	-1.651	0.00185632	OLFM1	-2.518	1.09167e-07	RELA_specific
1438697_at	Tmem132c	-2.088	0.00185632	TMEM132C	-3.33	3.40742e-11	RELA_specific
1449865_at	Sema3a	2.347	0.00187799	SEMA3A	4.037	1.84872e-22	YAP1_specific
1456220_at	Fbxl7	1.884	0.00195475	FBXL7	1.1	3.92719e-06	YAP1_specific
1422552_at	Rprm	-1.29	0.00201023	RPRM	-2.108	1.99649e-05	RELA_specific
1434667_at	Col8a2	2.379	0.00201702	COL8A2	1.816	5.80326e-08	YAP1_specific
1452353_at	Gpr155	-1.051	0.00203648	GPR155	-1.622	7.23302e-07	RELA_specific
1424594_at	Samd4	1.254	0.00205464	SAMD4A	0.728	5.17246e-06	YAP1_specific
1460285_at	Itga9	-1.325	0.00214686	ITGA9	-1.558	3.84104e-06	RELA_specific
1451406_a_at	Pcsk5	1.347	0.00216417	PCSK5	1.058	7.04997e-05	YAP1_specific
1417623_at	Slc12a2	-1.557	0.00217543	SLC12A2	-1.117	1.1171e-05	RELA_specific
1418937_at	Dio2	-1.576	0.00221208	DIO2	-3.565	2.83983e-08	RELA_specific
1439348_at	S100a10	1.558	0.00227106	S100A10	1.879	0.000157119	YAP1_specific
1450164_at	Ascl1	-1.723	0.0022999	ASCL1	-2.067	0.000373958	RELA_specific
1448029_at	Tbx3	-1.931	0.00232075	TBX3	-2.292	0.000122151	RELA_specific
1444723_at	Fam212b	-1.537	0.00239202	FAM212B	-0.85	1.73707e-05	RELA_specific
1422190_at	C5ar1	1.934	0.00245325	C5AR1	1.197	0.0004098	YAP1_specific
1417529_at	Rab33a	-1.817	0.00245476	RAB33A	-1.505	4.56215e-06	RELA_specific
1429071_at	Me3	1.265	0.00255315	ME3	0.318	0.000548952	YAP1_specific	yes
1447926_at	Arl5a	1.343	0.00263345	ARL5A	1.408	3.7224e-13	YAP1_specific
1416305_at	Sh3bp4	1.09	0.00265028	SH3BP4	1.139	6.87985e-06	YAP1_specific
1436356_at	Samd4	1.534	0.00265028	SAMD4A	0.728	5.17246e-06	YAP1_specific
1418615_at	Astn1	-1.158	0.00273433	ASTN1	-1.992	2.23501e-06	RELA_specific
1455872_at	Fam167a	-1.458	0.00276017	FAM167A	-2.604	2.86945e-16	RELA_specific
1457778_at	Stox2	-1.049	0.00277994	STOX2	-1.488	5.2641e-07	RELA_specific
1436091_at	Spats2l	1.381	0.00279057	SPATS2L	0.972	3.68152e-05	YAP1_specific
1440452_at	Drp2	-1.038	0.00279172	DRP2	-1.016	1.78566e-05	RELA_specific
1458379_at	9330159F19Rik	-1.349	0.00287266	KIAA0408	-2.131	2.01962e-08	RELA_specific
1457823_at	Cyr61	2.552	0.00287761	CYR61	1.635	0.000194895	YAP1_specific
1459051_at	Fam212b	-1.268	0.00294043	FAM212B	-0.85	1.73707e-05	RELA_specific
1429679_at	Lrrc17	-1.241	0.00315571	LRRC17	-2.287	2.4681e-06	RELA_specific
1416776_at	Crym	-1.982	0.00320784	CRYM	-1.865	0.000184791	RELA_specific
1459903_at	Sema7a	-1.086	0.00321053	SEMA7A	-0.401	0.000417695	RELA_specific
1436141_at	Cabp7	-2.702	0.0034537	CABP7	-4.632	7.62324e-14	RELA_specific
1456061_at	Gimap8	-1.012	0.00352247	GIMAP8	-0.988	0.000541563	RELA_specific
1436350_at	Fam171b	-1.496	0.00358227	FAM171B	-1.273	1.72506e-06	RELA_specific
1454622_at	Slc38a5	-1.4	0.0036985	SLC38A5	-1.465	1.03752e-05	RELA_specific
1424007_at	Gdf10	-2.005	0.00385981	GDF10	-4.349	3.92946e-07	RELA_specific
1426463_at	Gphn	-1.059	0.00386462	GPHN	-0.653	4.39334e-06	RELA_specific
1436970_a_at	Pdgfrb	-1.195	0.00406447	PDGFRB	-1.12	1.22157e-06	RELA_specific
1424379_at	Car11	-1.316	0.00418823	CA11	-1.14	7.84274e-07	RELA_specific
1422036_at	Strn	1.208	0.00426142	STRN	0.581	5.81653e-05	YAP1_specific
1419219_at	Cyp4f18	2.245	0.00431798	CYP4F3	1.089	3.68305e-09	YAP1_specific
1436764_at	Pard3	1.29	0.00441208	PARD3	0.533	5.95955e-05	YAP1_specific
1440619_at	Mapk8ip1	-1.287	0.00451218	MAPK8IP1	-1.761	3.75002e-15	RELA_specific
1433989_at	Slc6a11	-1.167	0.00465441	SLC6A11	-1.82	1.19853e-07	RELA_specific
1423250_a_at	Tgfb2	1.67	0.00474769	TGFB2	1.463	5.89607e-08	YAP1_specific
1434887_at	Ncs1	1.05	0.00486491	NCS1	1.478	3.00529e-10	YAP1_specific
1426393_a_at	Sdf4	-1.319	0.00487647	SDF4	-0.498	2.43109e-05	RELA_specific
1426399_at	Vwa1	-1.002	0.00487755	VWA1	-1.829	4.57234e-10	RELA_specific
1417839_at	Cldn5	-1.128	0.00494385	CLDN5	-1.125	1.63814e-05	RELA_specific
1447806_s_at	Srpk3	-2.58	0.00500125	SRPK3	-3.058	7.28545e-11	RELA_specific
1426619_at	Aim2	-1.417	0.00502873	AIM2	-1.835	0.00036598	RELA_specific
1448628_at	Scg3	-1.174	0.00507161	SCG3	-3.44	1.97331e-15	RELA_specific
1459913_at	Tnfsf10	-1.63	0.00528814	TNFSF10	-1.254	0.000378861	RELA_specific
1426617_a_at	Ttyh1	-1.107	0.00534245	TTYH1	-1.365	5.37781e-08	RELA_specific
1427225_at	Epn2	-1.127	0.00555014	EPN2	-0.513	1.26225e-06	RELA_specific
1426285_at	Lama2	-1.152	0.00559662	LAMA2	-1.649	0.000101307	RELA_specific
1425706_a_at	Ddb2	-1.201	0.00582203	DDB2	-0.925	0.000532288	RELA_specific
1425779_a_at	Tbx1	-1.353	0.00588049	TBX1	-2.105	0.000118476	RELA_specific
1437932_a_at	Cldn1	2.144	0.00589385	CLDN1	3.782	8.80386e-16	YAP1_specific	yes
1425162_at	Rorb	-1.168	0.00618727	RORB	-2.911	3.61705e-06	RELA_specific
1451564_at	Parp14	-1.653	0.00630891	PARP14	-0.954	8.98856e-05	RELA_specific
1427884_at	Col3a1	-1.986	0.00639582	COL3A1	-2.162	0.000187116	RELA_specific
1450672_a_at	Trex1	-1.21	0.00670556	TREX1	-0.855	1.89858e-05	RELA_specific
1416006_at	Mdk	-1.025	0.00670556	MDK	-1.279	3.34193e-05	RELA_specific
1423274_at	Ints6	-1.172	0.00697155	INTS6	-0.672	0.000135301	RELA_specific
1436991_x_at	Gsn	-1.047	0.00702785	GSN	-1.107	2.58695e-05	RELA_specific
1418468_at	Anxa11	1.091	0.00709485	ANXA11	1.306	1.66133e-07	YAP1_specific
1455799_at	Rorb	-2.227	0.00722239	RORB	-2.911	3.61705e-06	RELA_specific
1427883_a_at	Col3a1	-1.855	0.00722295	COL3A1	-2.162	0.000187116	RELA_specific
1421263_at	Gabra3	-1.972	0.0073606	GABRA3	-2.135	6.82726e-10	RELA_specific
1436680_s_at	Ddb2	-1.248	0.00742922	DDB2	-0.925	0.000532288	RELA_specific
1415997_at	Txnip	-1.032	0.00747172	TXNIP	-1.239	3.69455e-05	RELA_specific
1456328_at	Bank1	1.224	0.00768771	BANK1	1.606	4.57349e-08	YAP1_specific
1425822_a_at	Dtx1	-1.102	0.00847304	DTX1	-0.559	0.000457492	RELA_specific
1416724_x_at	Tcf4	-1.153	0.00850656	TCF4	-1.162	1.56704e-05	RELA_specific
1448752_at	Car2	-1.428	0.00856285	CA2	-2.277	1.16933e-09	RELA_specific
1425963_at	Cabp7	-1.734	0.00862648	CABP7	-4.632	7.62324e-14	RELA_specific
1436556_at	Tmem139	1.197	0.00871821	TMEM139	0.417	6.13646e-05	YAP1_specific
1432189_a_at	Sox5	-1.311	0.00873605	SOX5	-1.926	5.18798e-10	RELA_specific
1424719_a_at	Mapt	-1.245	0.00881928	MAPT	-2.088	5.63972e-11	RELA_specific
1450505_a_at	Fam134b	1.005	0.00888066	FAM134B	1.275	0.00041245	YAP1_specific
1428005_at	Marc1	1.395	0.00897023	MARC1	1.253	1.39926e-09	YAP1_specific
1420903_at	St6galnac3	-1.123	0.00924383	ST6GALNAC3	-1.928	5.92603e-10	RELA_specific
1422158_at	Clstn2	1.095	0.00943578	CLSTN2	2.073	3.33021e-10	YAP1_specific
1436948_a_at	Tmem255a	-1.88	0.00970141	TMEM255A	-2.932	1.76154e-07	RELA_specific
1418798_s_at	Srpk3	-1.661	0.00984843	SRPK3	-3.058	7.28545e-11	RELA_specific
1421366_at	Clec5a	1.356	0.00993727	CLEC5A	1.579	4.29025e-05	YAP1_specific
1440146_at	Vps13a	1.294	0.0102911	VPS13A	1.105	5.12114e-06	YAP1_specific
1422959_s_at	Rnf114	-1.091	0.0105294	RNF114	-0.261	0.000550252	RELA_specific
1426147_s_at	Cldn10	-2.16	0.0105482	CLDN10	-4.436	1.51774e-19	RELA_specific
1436538_at	Ankrd37	1.268	0.0105699	ANKRD37	0.974	0.000542727	YAP1_specific
1456623_at	Tpm1	1.497	0.0108178	TPM1	1.202	7.68317e-05	YAP1_specific	yes
1425679_a_at	Mapk8ip1	-1.102	0.011179	MAPK8IP1	-1.761	3.75002e-15	RELA_specific
1453757_at	Herc6	-1.516	0.011179	HERC6	-1.288	0.000594838	RELA_specific
1457058_at	Adamts2	-1.532	0.0113589	ADAMTS2	-4.237	4.49405e-21	RELA_specific
1458701_at	Gpcpd1	-1.898	0.0115895	GPCPD1	-0.74	2.69786e-05	RELA_specific
1440681_at	Chrna7	-1.512	0.0116509	CHRNA7	-1.003	0.000129121	RELA_specific
1454211_a_at	Shroom3	1.109	0.0117595	SHROOM3	3.216	4.22579e-11	YAP1_specific
1438037_at	Herc6	-1.496	0.0120646	HERC6	-1.288	0.000594838	RELA_specific
1435895_at	Lsamp	-1.003	0.0123965	LSAMP	-1.724	1.06625e-07	RELA_specific
1439680_at	Tnfsf10	-1.27	0.0126445	TNFSF10	-1.254	0.000378861	RELA_specific
1432026_a_at	Herc6	-1.502	0.012787	HERC6	-1.288	0.000594838	RELA_specific
1448158_at	Sdc1	-1.392	0.012787	SDC1	-2.076	3.97234e-09	RELA_specific
1420417_at	Sema3a	1.686	0.0128522	SEMA3A	4.037	1.84872e-22	YAP1_specific
1431095_a_at	Herc6	-1.169	0.0129508	HERC6	-1.288	0.000594838	RELA_specific
1440759_at	Kcna2	-1.057	0.0131943	KCNA2	-2.731	1.75653e-08	RELA_specific
1427894_at	Vasn	-1.042	0.0138065	VASN	-1.327	2.18943e-08	RELA_specific
1424089_a_at	Tcf4	-1.142	0.014745	TCF4	-1.162	1.56704e-05	RELA_specific
1420719_at	Tex15	1.089	0.0152291	TEX15	2.512	7.89241e-12	YAP1_specific
1436765_at	Pard3	1.348	0.0160052	PARD3	0.533	5.95955e-05	YAP1_specific
1434051_s_at	Hspa12a	1.103	0.0162489	HSPA12A	1.827	7.03865e-09	YAP1_specific
1448780_at	Slc12a2	-1.128	0.0163418	SLC12A2	-1.117	1.1171e-05	RELA_specific
1449117_at	Jund	-1.044	0.0165034	JUND	-0.861	3.87074e-09	RELA_specific
1439006_x_at	Tmem255a	-1.576	0.0166661	TMEM255A	-2.932	1.76154e-07	RELA_specific
1420402_at	Atp2b2	-1.67	0.0167885	ATP2B2	-2.286	6.2564e-08	RELA_specific
1425270_at	Kif1b	1.715	0.0169365	KIF1B	0.893	5.78394e-08	YAP1_specific
1427288_at	Apba2	-1.131	0.0174091	APBA2	-1.466	4.25028e-06	RELA_specific
1417843_s_at	Eps8l2	1.434	0.0176972	EPS8L2	0.698	5.88957e-05	YAP1_specific
1454965_at	Fam171b	-1.083	0.0178371	FAM171B	-1.273	1.72506e-06	RELA_specific
1423500_a_at	Sox5	-1.356	0.0184841	SOX5	-1.926	5.18798e-10	RELA_specific
1456596_at	Tmem255a	-1.287	0.0187015	TMEM255A	-2.932	1.76154e-07	RELA_specific
1451857_a_at	Notum	-1.144	0.0188514	NOTUM	-1.659	2.42582e-09	RELA_specific
1452879_at	Synpo2	1.302	0.0189374	SYNPO2	4.738	9.10397e-12	YAP1_specific
1440455_at	Camk2n1	-1.019	0.0191139	CAMK2N1	-1.991	4.96944e-07	RELA_specific
1439768_x_at	Sema4f	-1.813	0.0200487	SEMA4F	-0.654	0.000121136	RELA_specific
1429909_at	Prr5l	1.037	0.0204737	PRR5L	0.996	0.000521663	YAP1_specific
1435043_at	Plcb1	-1.12	0.0205929	PLCB1	-2.697	9.29652e-10	RELA_specific
1418105_at	Stmn4	-1.618	0.0238096	STMN4	-2.614	1.97214e-09	RELA_specific
1450029_s_at	Itga9	-1.578	0.0238283	ITGA9	-1.558	3.84104e-06	RELA_specific
1440491_at	Slc1a3	-1.643	0.0240944	SLC1A3	-1.055	0.000582965	RELA_specific
1418317_at	Lhx2	-1.645	0.0243094	LHX2	-2.352	1.78668e-08	RELA_specific
1452181_at	Ckap4	1.19	0.0257257	CKAP4	0.948	1.8474e-07	YAP1_specific
1424902_at	Plxdc1	-1.197	0.0268842	PLXDC1	-1.663	1.19465e-07	RELA_specific
1440827_x_at	Sox5	-1.132	0.0283568	SOX5	-1.926	5.18798e-10	RELA_specific
1426641_at	Trib2	-1.445	0.0292249	TRIB2	-0.952	0.000176162	RELA_specific
1440354_at	Elovl7	-1.174	0.0300084	ELOVL7	-1.431	0.00023534	RELA_specific
1426754_x_at	Ckap4	1.13	0.0301789	CKAP4	0.948	1.8474e-07	YAP1_specific
1442865_at	Dgkk	2.729	0.030687	DGKK	1.333	2.59071e-06	YAP1_specific
1443143_at	Flrt1	-1.07	0.0329732	FLRT1	-1.51	0.000301683	RELA_specific
1432548_at	Parp14	-1.012	0.0330107	PARP14	-0.954	8.98856e-05	RELA_specific
1459894_at	Iqgap2	-1.162	0.0343198	IQGAP2	-1.83	1.06212e-09	RELA_specific
1426562_a_at	Olfm1	-1.267	0.0348024	OLFM1	-2.518	1.09167e-07	RELA_specific
1417588_at	Galnt3	1.063	0.035731	GALNT3	2.749	4.41444e-08	YAP1_specific
1421141_a_at	Foxp1	1.25	0.0359707	FOXP1	0.958	2.84048e-05	YAP1_specific
1417521_at	Efna2	-1.189	0.0370757	EFNA2	-2.824	0.000125256	RELA_specific
1441396_at	B3galt1	-1.43	0.0375907	B3GALT1	-0.755	5.87665e-06	RELA_specific
1419719_at	Gabrb1	-1.121	0.0402683	GABRB1	-2.831	1.9793e-06	RELA_specific
1423608_at	Itm2a	-1.113	0.0434707	ITM2A	-3.354	7.33739e-18	RELA_specific
1433888_at	Atp2b2	-1.062	0.0456502	ATP2B2	-2.286	6.2564e-08	RELA_specific
1418301_at	Irf6	2.067	0.0459864	IRF6	1.135	1.74351e-06	YAP1_specific
1439042_at	Adcyap1r1	-1.084	0.0466554	ADCYAP1R1	-1.694	8.57905e-09	RELA_specific
1422040_at	Sema7a	-1.228	0.046943	SEMA7A	-0.401	0.000417695	RELA_specific
